# Supplementary material for: VHH CDR-H3 conformation is determined by VH germline usage
Source: Commun Biol. 2023 Aug 19;6:864. doi: 10.1038/s42003-023-05241-y (PMC10439903; doi:10.1038/s42003-023-05241-y)
Supplement: Supplementary file 3 — Supplementary Data 1 [file 42003_2023_5241_MOESM3_ESM.xlsx]

## Sheet: PDB_IDs
This list contains all PDB IDs used for the analysis of the CDR-H3 conformation: Figure 1, Figure 2, Figure 4
PDB IDs initially analyzed	PDB ID classified as unique	PDB ID manually removed after CDR-H3 classification
7b18_H	FALSE	FALSE
7b18_D	TRUE	FALSE
7b18_I	FALSE	FALSE
7b18_E	FALSE	FALSE
7b18_G	FALSE	FALSE
7b18_F	FALSE	FALSE
7b14_D	FALSE	FALSE
7b17_B	FALSE	FALSE
5foj_A	FALSE	FALSE
5f21_B	TRUE	FALSE
4laj_M	FALSE	FALSE
4laj_I	FALSE	FALSE
4laj_H	TRUE	FALSE
4laj_L	FALSE	FALSE
6gs1_H	TRUE	FALSE
6gs4_H	FALSE	FALSE
6gs7_H	FALSE	FALSE
4cdg_D	TRUE	FALSE
4cdg_C	FALSE	FALSE
4p2c_H	FALSE	FALSE
4p2c_J	FALSE	FALSE
4p2c_K	TRUE	FALSE
4p2c_I	FALSE	FALSE
4p2c_G	FALSE	FALSE
4m3j_B	FALSE	FALSE
4m3j_A	FALSE	FALSE
4m3k_B	TRUE	FALSE
7dss_A	TRUE	TRUE
7l6v_C	TRUE	FALSE
7l6v_F	FALSE	FALSE
7l6v_B	FALSE	FALSE
7l6v_E	FALSE	FALSE
7l6v_D	TRUE	FALSE
7n9e_D	TRUE	FALSE
6h02_B	FALSE	FALSE
3ezj_B	FALSE	FALSE
3ezj_H	FALSE	FALSE
3ezj_D	TRUE	FALSE
3ezj_F	FALSE	FALSE
6huk_G	FALSE	FALSE
3k3q_A	TRUE	FALSE
4b50_A	TRUE	FALSE
2x6m_A	FALSE	FALSE
7p5y_H	FALSE	FALSE
7p5y_I	FALSE	FALSE
7p5y_G	FALSE	FALSE
7p5y_K	FALSE	FALSE
7p5y_J	FALSE	FALSE
7p5y_L	FALSE	FALSE
7p5v_G	FALSE	FALSE
7p5v_L	FALSE	FALSE
7p5v_J	FALSE	FALSE
7p5v_H	FALSE	FALSE
7p5v_K	FALSE	FALSE
7p5v_I	FALSE	FALSE
7p5w_L	FALSE	FALSE
7p5w_I	FALSE	FALSE
7p5w_K	FALSE	FALSE
7p5w_J	FALSE	FALSE
7p5w_H	FALSE	FALSE
7p5w_G	FALSE	FALSE
4b5e_A	TRUE	FALSE
4b5e_B	TRUE	FALSE
7s3i_N	FALSE	FALSE
7a50_C	TRUE	FALSE
7a50_A	FALSE	FALSE
6hhd_D	FALSE	FALSE
6hhd_B	FALSE	FALSE
6hhu_G	TRUE	FALSE
6hhu_H	TRUE	FALSE
6fv0_F	TRUE	FALSE
5jqh_D	TRUE	FALSE
5jqh_C	FALSE	FALSE
4u3x_A	FALSE	FALSE
4u3x_C	FALSE	FALSE
4eig_B	TRUE	FALSE
4eiz_C	FALSE	FALSE
4eiz_D	FALSE	FALSE
7aqz_D	FALSE	FALSE
7aqz_C	TRUE	FALSE
7aqy_D	TRUE	FALSE
7aqy_C	FALSE	FALSE
7aqx_C	TRUE	FALSE
7aqx_D	FALSE	FALSE
7aqg_C	FALSE	FALSE
7aqg_B	TRUE	FALSE
4ksd_B	TRUE	FALSE
7rxc_H	FALSE	FALSE
7rxc_N	TRUE	FALSE
7rxd_H	FALSE	FALSE
7rxd_N	TRUE	FALSE
1zv5_A	FALSE	FALSE
4pgj_A	FALSE	FALSE
4pgj_C	FALSE	FALSE
1zvh_A	FALSE	FALSE
1zvy_A	FALSE	FALSE
7mjh_D	FALSE	FALSE
7mjh_E	FALSE	FALSE
7mjh_F	FALSE	FALSE
7mji_E	FALSE	FALSE
7e53_B	FALSE	FALSE
6v80_E	FALSE	FALSE
6v80_J	TRUE	FALSE
7lll_N	FALSE	FALSE
7lly_N	FALSE	FALSE
3k1k_C	TRUE	FALSE
3k1k_D	FALSE	FALSE
4jvp_B	TRUE	FALSE
4jvp_A	FALSE	FALSE
6c5w_E	FALSE	FALSE
6c5w_C	FALSE	FALSE
7anq_B	FALSE	FALSE
7s1m_N	FALSE	FALSE
5boz_I	FALSE	FALSE
5boz_J	FALSE	FALSE
5boz_K	FALSE	FALSE
5boz_L	TRUE	FALSE
5boz_G	FALSE	FALSE
5boz_H	TRUE	FALSE
5bop_A	FALSE	FALSE
5bop_C	TRUE	FALSE
4xt1_C	TRUE	TRUE
5kwl_7	FALSE	FALSE
6u12_B	FALSE	FALSE
6u14_A	FALSE	FALSE
6u14_B	FALSE	FALSE
7rmi_N	FALSE	FALSE
6lz2_B	TRUE	FALSE
6lz2_D	TRUE	FALSE
6q6z_B	TRUE	FALSE
7rg7_A	FALSE	FALSE
6fpv_A	TRUE	FALSE
6fpv_B	FALSE	FALSE
1ri8_A	FALSE	FALSE
7p60_H	FALSE	FALSE
7p60_G	FALSE	FALSE
7p60_I	FALSE	FALSE
4c58_B	FALSE	FALSE
4c59_B	FALSE	FALSE
4c57_C	FALSE	FALSE
4c57_D	FALSE	FALSE
6ssi_H	FALSE	FALSE
6ssi_J	FALSE	FALSE
6ssi_I	TRUE	TRUE
6ssi_F	FALSE	FALSE
6ssi_G	FALSE	FALSE
6ssp_L	TRUE	FALSE
6ssp_K	FALSE	FALSE
1jtp_B	FALSE	FALSE
1jtp_A	FALSE	FALSE
1jtt_A	FALSE	FALSE
6ey0_F	FALSE	FALSE
6ey0_E	FALSE	FALSE
6ey0_H	FALSE	FALSE
6ey0_G	FALSE	FALSE
6ey6_K	FALSE	FALSE
6ey6_M	FALSE	FALSE
6ey6_O	FALSE	FALSE
6ey6_L	FALSE	FALSE
6ey6_I	FALSE	FALSE
6ey6_J	FALSE	FALSE
6ey6_P	FALSE	FALSE
6ey6_N	FALSE	FALSE
7dw9_S	FALSE	FALSE
7dw9_N	FALSE	FALSE
6csy_N	TRUE	FALSE
7nir_F	FALSE	FALSE
7nis_F	FALSE	FALSE
7nil_F	FALSE	FALSE
7nik_F	FALSE	FALSE
7mlv_F	FALSE	FALSE
7mlv_L	FALSE	FALSE
7mlv_NA	FALSE	FALSE
7mlv_H	FALSE	FALSE
7mlv_G	FALSE	FALSE
6m1h_C	FALSE	FALSE
6m1i_C	FALSE	FALSE
5vnw_C	FALSE	FALSE
5vnw_D	FALSE	FALSE
5vnv_A	FALSE	FALSE
5j56_B	TRUE	FALSE
5j57_B	TRUE	FALSE
5hdo_C	FALSE	FALSE
5hdo_B	FALSE	FALSE
5hdo_A	FALSE	FALSE
5hdo_D	FALSE	FALSE
7p16_B	FALSE	FALSE
6knm_A	FALSE	FALSE
6qpg_M	FALSE	FALSE
6qpg_N	FALSE	FALSE
6qpg_P	FALSE	FALSE
6qpg_O	FALSE	FALSE
6hd8_A	FALSE	FALSE
6hd9_A	FALSE	FALSE
6gjs_C	TRUE	FALSE
6gjs_B	TRUE	FALSE
6gjq_F	FALSE	FALSE
6gjq_B	FALSE	FALSE
6gjq_D	FALSE	FALSE
6gjq_H	TRUE	FALSE
6gju_B	FALSE	FALSE
6gju_C	TRUE	FALSE
6apo_A	TRUE	FALSE
6hdb_A	FALSE	FALSE
6hdc_A	FALSE	FALSE
6apq_A	TRUE	TRUE
6app_A	FALSE	FALSE
1shm_A	TRUE	FALSE
1shm_D	FALSE	FALSE
1shm_B	FALSE	FALSE
1shm_E	FALSE	FALSE
5jmr_B	FALSE	FALSE
5jmr_A	FALSE	FALSE
5jmo_C	FALSE	FALSE
5jmo_D	FALSE	FALSE
4u7s_B	TRUE	FALSE
4u7s_A	FALSE	FALSE
5nqw_C	FALSE	FALSE
5nqw_D	TRUE	FALSE
3b9v_A	FALSE	FALSE
3b9v_B	FALSE	FALSE
3b9v_D	FALSE	FALSE
3b9v_C	FALSE	FALSE
7pij_K	FALSE	FALSE
7pij_N	FALSE	FALSE
7pij_H	FALSE	FALSE
7piv_N	FALSE	FALSE
7piu_N	FALSE	FALSE
4lgp_D	TRUE	FALSE
4lgp_B	FALSE	FALSE
4lgr_B	TRUE	FALSE
7jwb_D	FALSE	FALSE
5ojm_M	FALSE	FALSE
5ojm_O	FALSE	FALSE
5ojm_L	FALSE	FALSE
5ojm_N	FALSE	FALSE
5ojm_K	FALSE	FALSE
5mp2_C	TRUE	FALSE
5mp2_D	FALSE	FALSE
5nlu_A	TRUE	TRUE
5nlw_A	FALSE	FALSE
7nk8_F	FALSE	FALSE
5hcg_NA	FALSE	FALSE
5hcg_H	FALSE	FALSE
7nk2_F	FALSE	FALSE
7nk6_F	FALSE	FALSE
7nk4_F	FALSE	FALSE
7dur_N	FALSE	FALSE
7duq_N	FALSE	FALSE
7nkr_F	FALSE	FALSE
7k7y_C	FALSE	FALSE
7k7y_F	TRUE	FALSE
7k7y_H	FALSE	FALSE
7k7y_D	FALSE	FALSE
7nkt_B	FALSE	FALSE
7nki_F	FALSE	FALSE
6j7w_B	FALSE	FALSE
6j7w_A	FALSE	FALSE
7nkc_F	FALSE	FALSE
7nka_F	FALSE	FALSE
7e9g_D	FALSE	FALSE
7e9g_E	FALSE	FALSE
7e9g_F	FALSE	FALSE
5vlv_A	TRUE	FALSE
5vl2_B	FALSE	FALSE
5vl2_E	FALSE	FALSE
5vl2_C	FALSE	FALSE
5vl2_G	FALSE	FALSE
5vl2_H	TRUE	FALSE
5vl2_D	FALSE	FALSE
5vl2_A	FALSE	FALSE
5vl2_F	FALSE	FALSE
4qlr_A	TRUE	FALSE
4qlr_B	FALSE	FALSE
6uft_B	TRUE	FALSE
1sjv_A	TRUE	TRUE
3ln9_A	FALSE	FALSE
4ios_G	TRUE	FALSE
4ios_E	FALSE	FALSE
4ios_F	FALSE	FALSE
4ios_D	FALSE	FALSE
7oay_L	FALSE	FALSE
7oay_B	FALSE	FALSE
7oay_F	FALSE	FALSE
7oay_H	FALSE	FALSE
7oay_D	FALSE	FALSE
7oay_J	FALSE	FALSE
7oaq_A	FALSE	FALSE
7oaq_F	FALSE	FALSE
7oap_F	FALSE	FALSE
7oap_A	FALSE	FALSE
7oau_B	FALSE	FALSE
7oau_F	FALSE	FALSE
7oao_F	FALSE	FALSE
7oan_F	FALSE	FALSE
7oan_G	TRUE	FALSE
7oan_H	FALSE	FALSE
7d3s_N	FALSE	FALSE
2p46_B	FALSE	FALSE
2p46_D	FALSE	FALSE
6tyl_H	TRUE	FALSE
6tyl_C	FALSE	FALSE
6tyl_I	TRUE	FALSE
6tyl_E	FALSE	FALSE
6tyl_D	FALSE	FALSE
6tyl_J	TRUE	FALSE
2p43_B	FALSE	FALSE
7d30_A	FALSE	FALSE
6rpj_B	FALSE	FALSE
6rpj_D	FALSE	FALSE
6rpj_H	FALSE	FALSE
6rpj_F	FALSE	FALSE
4w68_B	TRUE	FALSE
4w68_A	FALSE	FALSE
4wem_B	TRUE	FALSE
4wen_B	TRUE	FALSE
4weu_E	TRUE	FALSE
4weu_D	FALSE	FALSE
4s10_B	FALSE	FALSE
4s10_A	FALSE	FALSE
4s11_A	TRUE	FALSE
6cwk_A	TRUE	FALSE
6cwg_D	FALSE	FALSE
6cwg_B	FALSE	FALSE
7nmu_C	FALSE	FALSE
7nmu_D	FALSE	FALSE
6niy_N	FALSE	FALSE
6ni3_N	FALSE	FALSE
6ni2_H	FALSE	FALSE
6ni2_A	TRUE	FALSE
7d5q_D	FALSE	FALSE
7d5q_C	FALSE	FALSE
5j1t_C	TRUE	FALSE
5j1s_C	FALSE	FALSE
6qtl_B	FALSE	FALSE
6qtl_F	FALSE	FALSE
6qtl_C	FALSE	FALSE
6qtl_H	FALSE	FALSE
6qtl_G	FALSE	FALSE
6qtl_E	FALSE	FALSE
6qtl_A	FALSE	FALSE
6qtl_D	FALSE	FALSE
3eba_A	FALSE	FALSE
4kdt_A	FALSE	FALSE
4kdt_B	FALSE	FALSE
6vn7_N	FALSE	FALSE
5ku2_7	FALSE	FALSE
7rmh_N	FALSE	FALSE
7qic_B	FALSE	FALSE
7qic_C	FALSE	FALSE
7qia_B	FALSE	FALSE
7qia_C	FALSE	FALSE
7rmg_N	TRUE	FALSE
7ksg_D	FALSE	FALSE
7ksg_E	FALSE	FALSE
7ksg_F	FALSE	FALSE
4bel_D	FALSE	FALSE
4bel_E	FALSE	FALSE
6wi9_N	FALSE	FALSE
4mqt_B	TRUE	FALSE
7bc6_B	TRUE	FALSE
7bc7_B	FALSE	FALSE
5mwn_N	FALSE	FALSE
5mwn_E	FALSE	FALSE
5mwn_D	FALSE	FALSE
5mwn_F	FALSE	FALSE
4wgv_B	TRUE	FALSE
4wgv_D	FALSE	FALSE
4wgw_D	FALSE	FALSE
4wgw_B	FALSE	FALSE
4pou_B	FALSE	FALSE
1u0q_B	TRUE	FALSE
1u0q_A	FALSE	FALSE
4poy_A	TRUE	FALSE
7now_A	FALSE	FALSE
7now_C	TRUE	FALSE
7mbx_N	FALSE	FALSE
3dwt_B	FALSE	FALSE
3dwt_C	FALSE	FALSE
3dwt_D	FALSE	FALSE
3dwt_F	FALSE	FALSE
3dwt_G	FALSE	FALSE
3dwt_H	FALSE	FALSE
3dwt_A	FALSE	FALSE
3dwt_E	FALSE	FALSE
5dfz_E	TRUE	FALSE
7ldj_G	TRUE	FALSE
7ldj_H	FALSE	FALSE
7ldj_E	FALSE	FALSE
7ldj_F	FALSE	FALSE
6f0d_B	FALSE	FALSE
6f0d_A	FALSE	FALSE
1oau_K	FALSE	FALSE
1oau_H	FALSE	FALSE
1oau_NA	FALSE	FALSE
1oau_NA	FALSE	FALSE
1oau_J	FALSE	FALSE
1oau_I	FALSE	FALSE
4yga_B	TRUE	FALSE
4yga_H	FALSE	FALSE
4yga_F	FALSE	FALSE
4yga_D	FALSE	FALSE
4orz_C	TRUE	FALSE
6qv1_E	TRUE	FALSE
6qv1_F	FALSE	FALSE
6qv0_F	FALSE	FALSE
6qv0_E	FALSE	FALSE
6qv2_F	FALSE	FALSE
6qv2_E	TRUE	FALSE
6z3x_B	FALSE	FALSE
6z3x_A	FALSE	FALSE
5c2u_B	FALSE	FALSE
4kfz_D	FALSE	FALSE
4kfz_C	FALSE	FALSE
7o06_A	FALSE	FALSE
7o06_B	FALSE	FALSE
6gdg_E	FALSE	FALSE
6lr7_B	FALSE	FALSE
7o0s_A	FALSE	FALSE
7d7m_E	FALSE	FALSE
6dbd_B	TRUE	FALSE
6dbd_C	FALSE	FALSE
6dbd_A	FALSE	FALSE
6dbd_D	FALSE	FALSE
6rty_B	TRUE	FALSE
6dbf_B	FALSE	FALSE
6dbg_C	FALSE	FALSE
6dbg_D	FALSE	FALSE
6dba_B	FALSE	FALSE
6dba_A	FALSE	FALSE
6rtw_B	TRUE	FALSE
7can_A	FALSE	FALSE
6zcz_F	TRUE	FALSE
6zcz_H	FALSE	FALSE
3zhl_A	FALSE	FALSE
3zhk_A	FALSE	FALSE
3zhk_B	FALSE	FALSE
4pir_H	FALSE	FALSE
4pir_G	FALSE	FALSE
4pir_F	TRUE	FALSE
4pir_I	FALSE	FALSE
4pir_J	FALSE	FALSE
7nqa_C	TRUE	FALSE
7nqa_D	FALSE	FALSE
7nqk_B	TRUE	FALSE
7mdw_A	FALSE	FALSE
7mdw_B	TRUE	FALSE
4lgs_B	TRUE	FALSE
5lhr_B	TRUE	FALSE
5lhq_B	FALSE	FALSE
5lhp_B	FALSE	FALSE
6xzu_A	TRUE	TRUE
5lhn_B	TRUE	FALSE
6xzf_B	FALSE	FALSE
7f4d_N	FALSE	FALSE
7f4i_N	FALSE	FALSE
7f4h_N	FALSE	FALSE
7f4h_S	FALSE	FALSE
6f2w_B	FALSE	FALSE
6fe4_F	FALSE	FALSE
6fe4_I	FALSE	FALSE
6fe4_H	FALSE	FALSE
6fe4_J	FALSE	FALSE
6fe4_G	TRUE	FALSE
6f2g_B	TRUE	FALSE
2bse_F	FALSE	FALSE
2bse_D	FALSE	FALSE
2bse_E	FALSE	FALSE
1vhp_A	FALSE	FALSE
1vhp_A	FALSE	FALSE
1vhp_A	FALSE	FALSE
1vhp_A	FALSE	FALSE
1vhp_A	FALSE	FALSE
1vhp_A	FALSE	FALSE
1vhp_A	FALSE	FALSE
1vhp_A	FALSE	FALSE
1vhp_A	FALSE	FALSE
1vhp_A	FALSE	FALSE
1vhp_A	FALSE	FALSE
1vhp_A	FALSE	FALSE
1vhp_A	FALSE	FALSE
1vhp_A	FALSE	FALSE
1vhp_A	FALSE	FALSE
1vhp_A	FALSE	FALSE
1vhp_A	FALSE	FALSE
1vhp_A	FALSE	FALSE
1vhp_A	FALSE	FALSE
1vhp_A	FALSE	FALSE
6i53_G	TRUE	FALSE
7kjh_A	FALSE	FALSE
7kjh_B	TRUE	FALSE
7kji_A	TRUE	FALSE
6ul4_B	TRUE	FALSE
7jhh_H	FALSE	FALSE
7jhh_N	FALSE	FALSE
7jhg_N	FALSE	FALSE
7jhg_H	FALSE	FALSE
6lpb_N	FALSE	FALSE
7t5f_F	FALSE	FALSE
7t5f_B	FALSE	FALSE
7t5f_C	FALSE	FALSE
7t5f_E	FALSE	FALSE
7c2e_N	FALSE	FALSE
7d5b_D	FALSE	FALSE
7d5u_D	FALSE	FALSE
7d5p_C	FALSE	FALSE
7d5p_D	FALSE	FALSE
6rvc_F	FALSE	FALSE
6rvc_E	FALSE	FALSE
6rvc_D	TRUE	FALSE
6ze1_B	TRUE	FALSE
3rjq_B	FALSE	FALSE
7my3_E	FALSE	FALSE
7my3_D	FALSE	FALSE
7my3_H	FALSE	FALSE
7my2_D	FALSE	FALSE
7my2_H	FALSE	FALSE
7my2_A	FALSE	FALSE
5l21_B	TRUE	TRUE
5toj_E	FALSE	FALSE
5toj_F	FALSE	FALSE
5toj_D	FALSE	FALSE
5tok_F	FALSE	FALSE
5tok_D	TRUE	FALSE
5tok_E	FALSE	FALSE
7ns6_G	FALSE	FALSE
7ns6_S	FALSE	FALSE
7ns6_H	FALSE	FALSE
7ns6_T	FALSE	FALSE
7ns6_O	FALSE	FALSE
7ns6_U	FALSE	FALSE
6ao0_NA	FALSE	FALSE
6ao0_H	FALSE	FALSE
6xxn_H	FALSE	FALSE
6xxn_F	FALSE	FALSE
6xxn_E	FALSE	FALSE
6xxn_D	FALSE	FALSE
6xxn_A	FALSE	FALSE
6xxn_G	FALSE	FALSE
6xxn_B	FALSE	FALSE
6xxn_C	FALSE	FALSE
6xxo_A	FALSE	FALSE
7mfu_B	FALSE	FALSE
7mfu_E	FALSE	FALSE
7mfu_F	FALSE	FALSE
7mfu_C	FALSE	FALSE
6xxp_A	FALSE	FALSE
4gft_B	TRUE	FALSE
7m1h_D	FALSE	FALSE
7m1h_F	TRUE	FALSE
7m1h_G	TRUE	FALSE
7m1h_C	TRUE	TRUE
7m1h_B	TRUE	FALSE
7m1h_E	TRUE	FALSE
5sv3_C	FALSE	FALSE
5sv3_A	FALSE	FALSE
5sv4_B	FALSE	FALSE
5sv4_A	TRUE	FALSE
5e0q_A	TRUE	FALSE
5e03_A	FALSE	FALSE
7vnc_V	FALSE	FALSE
7vnb_A	FALSE	FALSE
7vne_U	FALSE	FALSE
7vne_W	FALSE	FALSE
7vne_V	FALSE	FALSE
7vnd_D	FALSE	FALSE
7vnd_V	FALSE	FALSE
7kh0_N	FALSE	FALSE
7kh0_S	FALSE	FALSE
6x08_K	TRUE	TRUE
6x06_K	TRUE	TRUE
6x07_B	TRUE	FALSE
6x04_J	FALSE	FALSE
6x04_L	FALSE	FALSE
6x04_H	FALSE	FALSE
6x04_F	FALSE	FALSE
6x04_B	TRUE	FALSE
6x04_D	FALSE	FALSE
6x05_K	TRUE	FALSE
6x02_C	TRUE	FALSE
6x03_D	TRUE	FALSE
6x03_C	FALSE	FALSE
7f55_N	FALSE	FALSE
7jjo_N	FALSE	FALSE
6o89_H	FALSE	FALSE
6o89_NA	FALSE	FALSE
6zg3_J	FALSE	FALSE
6zg3_E	TRUE	FALSE
6o8d_H	FALSE	FALSE
6o8d_NA	FALSE	FALSE
3zlq_C	FALSE	FALSE
3zlq_D	FALSE	FALSE
7kqy_E	FALSE	FALSE
7kqy_B	FALSE	FALSE
7kqy_A	FALSE	FALSE
7kqy_D	FALSE	FALSE
7kqy_C	FALSE	FALSE
7kqy_F	FALSE	FALSE
6xvi_B	FALSE	FALSE
6xvi_D	FALSE	FALSE
6xvi_C	FALSE	FALSE
6xvi_A	FALSE	FALSE
6xv8_C	FALSE	FALSE
6xv8_B	TRUE	FALSE
6xv8_A	FALSE	FALSE
6xv8_D	FALSE	FALSE
3ogo_G	FALSE	FALSE
3ogo_H	FALSE	FALSE
3ogo_F	FALSE	FALSE
3ogo_E	FALSE	FALSE
7sn3_NA	FALSE	FALSE
7sn3_D	FALSE	FALSE
7sn3_F	FALSE	FALSE
7sn3_H	FALSE	FALSE
4hjj_H	FALSE	FALSE
4hjj_NA	FALSE	FALSE
7kn5_C	TRUE	FALSE
7kn5_F	TRUE	FALSE
7kn5_E	FALSE	FALSE
7kn5_D	FALSE	FALSE
7kn6_C	TRUE	FALSE
7kn6_H	FALSE	FALSE
7kn7_H	FALSE	FALSE
7kn7_B	TRUE	FALSE
6a96_L	FALSE	FALSE
6a96_K	FALSE	FALSE
6a96_O	FALSE	FALSE
6uht_D	FALSE	FALSE
6uht_C	TRUE	FALSE
6oz6_H	FALSE	FALSE
6oz6_F	FALSE	FALSE
6oz6_E	FALSE	FALSE
6oz6_G	FALSE	FALSE
6b20_F	TRUE	FALSE
6b20_E	FALSE	FALSE
5ja8_D	FALSE	FALSE
5ja8_B	FALSE	FALSE
5ja8_H	FALSE	FALSE
5ja8_F	TRUE	TRUE
5ja9_B	TRUE	FALSE
5ja9_A	TRUE	FALSE
4n1h_D	FALSE	FALSE
4n1h_B	TRUE	FALSE
7bts_B	TRUE	FALSE
7a48_A	TRUE	FALSE
7a4y_A	FALSE	FALSE
7a4y_B	FALSE	FALSE
7a4y_C	TRUE	FALSE
7a4t_A	TRUE	FALSE
6t2j_A	FALSE	FALSE
6t2j_B	FALSE	FALSE
7ckz_N	FALSE	FALSE
7cky_N	FALSE	FALSE
7ckx_N	FALSE	FALSE
7ckw_N	FALSE	FALSE
6war_D	FALSE	FALSE
6war_F	FALSE	FALSE
6war_L	TRUE	FALSE
6war_H	FALSE	FALSE
6war_J	FALSE	FALSE
6war_N	FALSE	FALSE
6war_P	FALSE	FALSE
6war_B	FALSE	FALSE
6waq_C	FALSE	FALSE
6waq_A	TRUE	FALSE
7ngh_D	FALSE	FALSE
6ysq_D	FALSE	FALSE
6ysq_C	FALSE	FALSE
5tsj_1	FALSE	FALSE
5tsj_2	FALSE	FALSE
3p0g_B	FALSE	FALSE
6z1v_B	TRUE	FALSE
6z10_B	TRUE	FALSE
4krm_F	FALSE	FALSE
4krm_L	FALSE	FALSE
4krm_B	TRUE	FALSE
4krm_D	FALSE	FALSE
4krm_J	FALSE	FALSE
4krm_H	FALSE	FALSE
6hug_G	FALSE	FALSE
6huo_G	FALSE	FALSE
6huj_G	FALSE	FALSE
6hup_G	FALSE	FALSE
5ihl_E	FALSE	FALSE
5ihl_G	FALSE	FALSE
5ihl_I	FALSE	FALSE
5ihl_B	FALSE	FALSE
7fg2_D	FALSE	FALSE
7fg3_D	FALSE	FALSE
6li3_N	FALSE	FALSE
7klw_C	FALSE	FALSE
7klw_B	FALSE	FALSE
7sl8_B	FALSE	FALSE
7sl9_B	FALSE	FALSE
7sla_B	FALSE	FALSE
3qyc_A	FALSE	FALSE
3qyc_B	FALSE	FALSE
5i0z_B	FALSE	FALSE
5i0z_A	FALSE	FALSE
6u51_C	FALSE	FALSE
6u51_A	TRUE	FALSE
6u53_A	FALSE	FALSE
7qcq_A	FALSE	FALSE
1qd0_A	TRUE	FALSE
3zhd_B	FALSE	FALSE
3zhd_A	FALSE	FALSE
7cx4_N	FALSE	FALSE
7q6z_B	FALSE	FALSE
7a0v_D	FALSE	FALSE
7a0v_B	TRUE	FALSE
7a0v_F	FALSE	FALSE
2xxc_B	FALSE	FALSE
7a6o_B	FALSE	FALSE
5usf_D	TRUE	FALSE
5usf_C	FALSE	FALSE
6n51_D	FALSE	FALSE
6n51_C	FALSE	FALSE
6n50_E	FALSE	FALSE
6sc5_C	FALSE	FALSE
6sc5_B	FALSE	FALSE
6sc6_B	FALSE	FALSE
6sc6_C	FALSE	FALSE
6sc7_C	FALSE	FALSE
6sc7_B	FALSE	FALSE
6sc8_B	FALSE	FALSE
6sc8_C	FALSE	FALSE
6sc9_B	FALSE	FALSE
6sc9_C	FALSE	FALSE
6yu8_B	TRUE	FALSE
3stb_B	FALSE	FALSE
3stb_A	FALSE	FALSE
5mzv_D	FALSE	FALSE
6ksn_A	FALSE	FALSE
6ksn_B	FALSE	FALSE
7dst_E	TRUE	FALSE
5f7l_B	FALSE	FALSE
5f7l_D	TRUE	FALSE
7m74_N	FALSE	FALSE
7m74_H	FALSE	FALSE
5f9a_C	FALSE	FALSE
5f9d_C	FALSE	FALSE
7kbi_C	TRUE	FALSE
7kbk_C	TRUE	FALSE
5f93_H	FALSE	FALSE
5f93_F	FALSE	FALSE
5f93_D	FALSE	FALSE
5f93_C	FALSE	FALSE
5f97_F	FALSE	FALSE
5f97_E	FALSE	FALSE
5f97_H	FALSE	FALSE
5f97_G	FALSE	FALSE
7kd0_C	TRUE	FALSE
6vbg_C	TRUE	FALSE
6vbg_D	FALSE	FALSE
2xa3_A	TRUE	FALSE
7crh_N	FALSE	FALSE
6wzg_N	FALSE	FALSE
6gzp_A	FALSE	FALSE
1kxq_G	FALSE	FALSE
1kxq_F	FALSE	FALSE
1kxq_H	FALSE	FALSE
1kxq_E	FALSE	FALSE
2xv6_D	FALSE	FALSE
2xv6_B	FALSE	FALSE
7djy_D	FALSE	FALSE
7djy_C	FALSE	FALSE
7djy_A	FALSE	FALSE
7djy_B	FALSE	FALSE
7djx_A	FALSE	FALSE
6xox_E	FALSE	FALSE
6xox_N	FALSE	FALSE
6p9y_N	FALSE	FALSE
6p9x_N	FALSE	FALSE
7kc9_C	TRUE	FALSE
7kc9_F	FALSE	FALSE
7r98_E	FALSE	FALSE
7r98_D	FALSE	FALSE
7r98_F	TRUE	FALSE
7r9d_N	TRUE	FALSE
7r9d_H	FALSE	FALSE
5g5r_B	TRUE	FALSE
5g5x_B	FALSE	FALSE
1op9_A	FALSE	FALSE
7te8_D	FALSE	FALSE
7te8_C	FALSE	FALSE
7te8_B	FALSE	FALSE
7te8_A	FALSE	FALSE
5m7q_B	FALSE	FALSE
5m7q_A	FALSE	FALSE
5f8r_C	FALSE	FALSE
5f8r_D	FALSE	FALSE
5hvh_B	FALSE	FALSE
5hvh_C	FALSE	FALSE
5hvg_B	FALSE	FALSE
5hvg_D	TRUE	FALSE
5hvf_B	TRUE	FALSE
7olz_B	TRUE	FALSE
7olz_C	TRUE	FALSE
6lmk_N	FALSE	FALSE
7azb_B	FALSE	FALSE
3v0a_C	TRUE	TRUE
2vyr_K	FALSE	FALSE
2vyr_E	FALSE	FALSE
2vyr_G	FALSE	FALSE
2vyr_I	FALSE	FALSE
2vyr_F	FALSE	FALSE
2vyr_H	FALSE	FALSE
2vyr_J	FALSE	FALSE
2vyr_L	FALSE	FALSE
7k84_B	TRUE	FALSE
7a29_D	FALSE	FALSE
7a29_E	FALSE	FALSE
7a29_F	FALSE	FALSE
7dhi_N	FALSE	FALSE
7dhr_N	FALSE	FALSE
5fwo_A	TRUE	FALSE
6y1r_B	FALSE	FALSE
6y1r_D	TRUE	FALSE
6y1r_C	FALSE	FALSE
6y1r_E	FALSE	FALSE
6y1r_A	FALSE	FALSE
6h7o_D	FALSE	FALSE
6h7o_C	FALSE	FALSE
6h7n_D	TRUE	FALSE
6h7n_C	FALSE	FALSE
6h7m_D	FALSE	FALSE
6h7m_C	FALSE	FALSE
6h7l_D	FALSE	FALSE
6h7l_C	FALSE	FALSE
6h7k_C	FALSE	FALSE
6h7k_D	FALSE	FALSE
6h7j_C	FALSE	FALSE
6h7j_D	FALSE	FALSE
6h72_D	TRUE	FALSE
6h72_C	FALSE	FALSE
6h71_D	FALSE	FALSE
6h71_C	FALSE	FALSE
6h70_C	FALSE	FALSE
6h70_D	TRUE	FALSE
6sge_D	FALSE	FALSE
6sge_B	FALSE	FALSE
4nc2_B	TRUE	FALSE
4nc1_D	FALSE	FALSE
4nc1_E	FALSE	FALSE
4nc1_C	FALSE	FALSE
4nc1_F	FALSE	FALSE
3zks_D	FALSE	FALSE
1jto_B	FALSE	FALSE
1jto_A	FALSE	FALSE
4qgy_A	TRUE	FALSE
4qgy_B	FALSE	FALSE
6oca_D	TRUE	FALSE
6oca_C	FALSE	FALSE
6ocd_B	TRUE	FALSE
6ocd_D	FALSE	FALSE
6iyn_A	FALSE	FALSE
6iyn_A	FALSE	FALSE
6iyn_A	FALSE	FALSE
6iyn_A	FALSE	FALSE
6iyn_A	FALSE	FALSE
6iyn_A	FALSE	FALSE
6iyn_A	FALSE	FALSE
6iyn_A	FALSE	FALSE
6iyn_A	FALSE	FALSE
6iyn_A	FALSE	FALSE
6iyn_A	FALSE	FALSE
6iyn_A	FALSE	FALSE
6iyn_A	FALSE	FALSE
6iyn_A	FALSE	FALSE
6iyn_A	FALSE	FALSE
6iyn_A	FALSE	FALSE
6iyn_A	FALSE	FALSE
6iyn_A	FALSE	FALSE
6iyn_A	FALSE	FALSE
6iyn_A	FALSE	FALSE
6oc8_C	FALSE	FALSE
6oc8_B	FALSE	FALSE
6oc8_D	TRUE	FALSE
6oc8_A	FALSE	FALSE
6fys_C	TRUE	FALSE
6fys_G	FALSE	FALSE
6fys_E	FALSE	FALSE
6fys_H	FALSE	FALSE
6fys_B	FALSE	FALSE
6fys_A	FALSE	FALSE
6fys_D	FALSE	FALSE
6fys_F	FALSE	FALSE
6fyu_I	TRUE	FALSE
6fyu_C	FALSE	FALSE
6fyu_F	FALSE	FALSE
6fyt_I	FALSE	FALSE
6qd6_H	FALSE	FALSE
6qd6_F	FALSE	FALSE
6qd6_I	FALSE	FALSE
6qd6_D	FALSE	FALSE
6qd6_G	FALSE	FALSE
6qd6_B	FALSE	FALSE
6qd6_E	FALSE	FALSE
6qd6_A	FALSE	FALSE
6qd6_J	FALSE	FALSE
6qd6_C	FALSE	FALSE
6ul6_C	FALSE	FALSE
6ul6_B	FALSE	FALSE
7eh3_A	FALSE	FALSE
7eh3_A	FALSE	FALSE
7eh3_A	FALSE	FALSE
7eh3_A	FALSE	FALSE
7eh3_A	FALSE	FALSE
7eh3_A	FALSE	FALSE
7eh3_A	FALSE	FALSE
7eh3_A	FALSE	FALSE
7eh3_A	FALSE	FALSE
7eh3_A	FALSE	FALSE
1t2j_A	FALSE	FALSE
6jri_E	FALSE	FALSE
6jri_C	TRUE	FALSE
6jri_F	FALSE	FALSE
6jri_B	FALSE	FALSE
6jri_A	FALSE	FALSE
6jri_H	FALSE	FALSE
6jri_D	FALSE	FALSE
6jri_G	FALSE	FALSE
5fuc_E	FALSE	FALSE
5fuc_V	FALSE	FALSE
7l1v_H	FALSE	FALSE
7l1v_S	TRUE	FALSE
6rbb_I	FALSE	FALSE
6rbb_H	FALSE	FALSE
6rbb_K	FALSE	FALSE
6rbb_J	FALSE	FALSE
4n9o_B	TRUE	FALSE
6zqk_A	FALSE	FALSE
6zqk_B	FALSE	FALSE
6zqk_D	FALSE	FALSE
6zqk_C	FALSE	FALSE
3sn6_N	TRUE	FALSE
6nfj_B	FALSE	FALSE
6nfj_E	TRUE	FALSE
5m30_D	FALSE	FALSE
5m30_F	TRUE	FALSE
5m30_E	FALSE	FALSE
7kdm_C	TRUE	FALSE
7kdm_F	FALSE	FALSE
7kdu_C	TRUE	FALSE
5fhx_NA	FALSE	FALSE
5fhx_H	FALSE	FALSE
6qfa_K	FALSE	FALSE
6qfa_N	FALSE	FALSE
6qfa_L	FALSE	FALSE
6qfa_M	FALSE	FALSE
6qfa_O	FALSE	FALSE
4x7e_C	FALSE	FALSE
4x7e_D	FALSE	FALSE
4x7d_C	TRUE	FALSE
4x7d_D	FALSE	FALSE
4x7f_D	TRUE	TRUE
4x7f_C	FALSE	FALSE
4x7c_C	TRUE	FALSE
4x7c_D	FALSE	FALSE
7jvp_N	FALSE	FALSE
4i0c_D	FALSE	FALSE
4i0c_C	FALSE	FALSE
5wts_A	FALSE	FALSE
3r0m_B	FALSE	FALSE
3r0m_A	TRUE	FALSE
7v9m_N	FALSE	FALSE
5ocl_C	FALSE	FALSE
5ocl_D	TRUE	FALSE
5ocl_H	FALSE	FALSE
5ocl_F	FALSE	FALSE
5ocl_A	TRUE	FALSE
5ocl_B	FALSE	FALSE
5ocl_E	TRUE	FALSE
5ocl_G	FALSE	FALSE
7f9y_N	FALSE	FALSE
7f9z_E	FALSE	FALSE
7f9z_N	FALSE	FALSE
7n9a_A	TRUE	FALSE
7n9b_F	FALSE	FALSE
7n9b_D	FALSE	FALSE
7n9c_E	FALSE	FALSE
7n9c_D	TRUE	FALSE
7n9t_D	FALSE	FALSE
7n9t_F	FALSE	FALSE
7n9t_E	TRUE	TRUE
5ukb_e	FALSE	FALSE
5ukb_d	TRUE	FALSE
5ukb_b	FALSE	FALSE
5ukb_c	FALSE	FALSE
5ukb_a	FALSE	FALSE
6s0y_A	FALSE	FALSE
6s0y_B	TRUE	FALSE
5uk4_j	FALSE	FALSE
5uk4_m	FALSE	FALSE
5uk4_i	FALSE	FALSE
5uk4_o	FALSE	FALSE
5uk4_c	TRUE	FALSE
5uk4_q	FALSE	FALSE
5uk4_a	FALSE	FALSE
5uk4_s	FALSE	FALSE
5uk4_d	FALSE	FALSE
5uk4_p	FALSE	FALSE
5uk4_f	FALSE	FALSE
5uk4_b	FALSE	FALSE
5uk4_h	FALSE	FALSE
5uk4_l	FALSE	FALSE
5uk4_g	FALSE	FALSE
5uk4_k	FALSE	FALSE
5uk4_t	FALSE	FALSE
5uk4_n	FALSE	FALSE
5uk4_e	FALSE	FALSE
5uk4_r	FALSE	FALSE
5m13_B	FALSE	FALSE
5m15_D	FALSE	FALSE
5m15_C	FALSE	FALSE
5m14_C	FALSE	FALSE
5m14_D	FALSE	FALSE
5mje_B	TRUE	FALSE
4b41_B	FALSE	FALSE
4b41_A	TRUE	FALSE
5ivn_A	FALSE	FALSE
5ivo_A	TRUE	TRUE
2x1q_A	FALSE	FALSE
2x1q_B	TRUE	FALSE
2x1p_B	FALSE	FALSE
2x1p_D	FALSE	FALSE
2x1p_A	FALSE	FALSE
2x1p_C	TRUE	FALSE
5ktz_7	FALSE	FALSE
2x1o_A	TRUE	FALSE
2x1o_B	FALSE	FALSE
7p6k_G	FALSE	FALSE
7p6k_I	FALSE	FALSE
7p6k_H	FALSE	FALSE
7eow_B	FALSE	FALSE
1g6v_K	FALSE	FALSE
7fig_N	FALSE	FALSE
6fuz_N	FALSE	FALSE
6uva_N	FALSE	FALSE
7apj_B	TRUE	FALSE
7cz5_N	FALSE	FALSE
7cz0_F	FALSE	FALSE
7cz0_E	FALSE	FALSE
7cz0_G	FALSE	FALSE
7cz0_H	FALSE	FALSE
3qsk_B	FALSE	FALSE
6zh9_H	FALSE	FALSE
6zh9_F	FALSE	FALSE
2p47_B	FALSE	FALSE
2p44_B	FALSE	FALSE
2p45_B	FALSE	FALSE
2p42_D	FALSE	FALSE
2p42_B	FALSE	FALSE
2p48_B	FALSE	FALSE
2p49_B	FALSE	FALSE
4ej1_C	FALSE	FALSE
4ej1_D	TRUE	FALSE
6zhd_D	FALSE	FALSE
6zhd_E	FALSE	FALSE
6zhd_F	FALSE	FALSE
7czd_A	FALSE	FALSE
7czd_C	TRUE	FALSE
5f1k_D	TRUE	FALSE
5f1k_C	FALSE	FALSE
5f1o_B	TRUE	FALSE
2p4a_B	FALSE	FALSE
2p4a_D	FALSE	FALSE
5o0w_H	FALSE	FALSE
5o0w_G	FALSE	FALSE
5o0w_F	FALSE	FALSE
5o0w_E	TRUE	FALSE
5o04_C	FALSE	FALSE
5o04_D	FALSE	FALSE
5o04_F	TRUE	FALSE
5o04_E	FALSE	FALSE
5o05_D	TRUE	FALSE
5o05_C	FALSE	FALSE
5o02_C	TRUE	FALSE
5o03_C	FALSE	FALSE
5o03_D	FALSE	FALSE
4fhb_D	TRUE	FALSE
4pfe_A	FALSE	FALSE
4pfe_B	FALSE	FALSE
6cnw_A	FALSE	FALSE
6cnv_H	FALSE	FALSE
6cnv_C	FALSE	FALSE
6h15_D	FALSE	FALSE
6h15_C	TRUE	FALSE
6h16_B	TRUE	FALSE
6h1f_A	FALSE	FALSE
6nbf_N	FALSE	FALSE
6nbh_N	FALSE	FALSE
6nbi_N	FALSE	FALSE
5y80_B	TRUE	TRUE
5ku0_7	FALSE	FALSE
7b27_C	FALSE	FALSE
7b27_D	FALSE	FALSE
3g9a_B	TRUE	FALSE
4krl_B	FALSE	FALSE
4kro_B	FALSE	FALSE
4kro_D	FALSE	FALSE
4krn_A	TRUE	FALSE
4krp_B	TRUE	FALSE
4krp_D	FALSE	FALSE
7a25_D	FALSE	FALSE
7a25_E	FALSE	FALSE
7a25_F	FALSE	FALSE
7c8v_A	FALSE	FALSE
7ar0_B	TRUE	FALSE
7c8w_A	FALSE	FALSE
7cx2_N	FALSE	FALSE
7cx3_N	FALSE	FALSE
4z9k_B	TRUE	FALSE
6wpw_N	FALSE	FALSE
5f7w_D	FALSE	FALSE
5f7w_C	FALSE	FALSE
5f7y_D	FALSE	FALSE
5f7y_C	FALSE	FALSE
5f7k_D	FALSE	FALSE
5f7k_C	TRUE	FALSE
1rjc_A	FALSE	FALSE
5f7m_C	FALSE	FALSE
5f7m_D	FALSE	FALSE
5f7n_D	FALSE	FALSE
5f7n_C	FALSE	FALSE
5o2u_D	TRUE	FALSE
5o2u_B	FALSE	FALSE
3cfi_L	FALSE	FALSE
3cfi_I	TRUE	FALSE
3cfi_C	FALSE	FALSE
3cfi_F	FALSE	FALSE
5whz_H	FALSE	FALSE
5whz_NA	FALSE	FALSE
4ldl_B	FALSE	FALSE
4ldo_B	FALSE	FALSE
7bz2_N	FALSE	FALSE
4lde_B	FALSE	FALSE
7nfq_D	FALSE	FALSE
7nfq_C	FALSE	FALSE
7nfr_B	FALSE	FALSE
7nft_C	FALSE	FALSE
7nft_D	FALSE	FALSE
4y8d_C	TRUE	FALSE
4y8d_D	FALSE	FALSE
5da4_A	TRUE	FALSE
5da4_C	FALSE	FALSE
5da4_B	FALSE	FALSE
5da0_B	FALSE	FALSE
6zwk_F	FALSE	FALSE
6zwk_D	FALSE	FALSE
6zwk_B	FALSE	FALSE
6zwk_E	FALSE	FALSE
6zwk_A	FALSE	FALSE
6zwk_C	TRUE	FALSE
6ibl_D	TRUE	FALSE
6ibl_C	FALSE	FALSE
6ibb_B	TRUE	FALSE
6ibb_D	FALSE	FALSE
7dh5_N	FALSE	FALSE
7e6u_B	FALSE	FALSE
7e6u_D	FALSE	FALSE
4qo1_A	TRUE	FALSE
7vuh_N	FALSE	FALSE
7vui_N	FALSE	FALSE
7vuj_N	FALSE	FALSE
7obf_A	FALSE	FALSE
7obf_B	FALSE	FALSE
6gk4_E	FALSE	FALSE
6gk4_F	FALSE	FALSE
6gk4_C	TRUE	FALSE
6gk4_B	FALSE	FALSE
6gkd_G	FALSE	FALSE
6gkd_S	FALSE	FALSE
6gkd_J	FALSE	FALSE
6gkd_H	TRUE	FALSE
6gkd_B	FALSE	FALSE
6gkd_T	FALSE	FALSE
6gkd_P	FALSE	FALSE
6gkd_C	FALSE	FALSE
6gkd_M	FALSE	FALSE
6gkd_K	FALSE	FALSE
6gkd_Q	FALSE	FALSE
6gkd_N	FALSE	FALSE
4u05_A	FALSE	FALSE
4u05_B	FALSE	FALSE
7mfv_B	FALSE	FALSE
6o3c_B	TRUE	FALSE
5td8_E	TRUE	FALSE
4tvs_b	FALSE	FALSE
4tvs_a	TRUE	FALSE
7epb_C	FALSE	FALSE
7epb_D	TRUE	FALSE
6mxt_N	FALSE	FALSE
2xt1_B	FALSE	FALSE
7k65_B	TRUE	FALSE
7dv4_H	FALSE	FALSE
7dv4_D	FALSE	FALSE
7dv4_F	FALSE	FALSE
7dv4_B	FALSE	FALSE
5nm0_A	FALSE	FALSE
5nm0_C	FALSE	FALSE
5nm0_D	FALSE	FALSE
5nm0_B	FALSE	FALSE
5nml_F	FALSE	FALSE
5nml_H	FALSE	FALSE
5nml_B	FALSE	FALSE
5nml_E	FALSE	FALSE
5nml_I	FALSE	FALSE
5nml_A	FALSE	FALSE
5nml_J	FALSE	FALSE
5nml_D	FALSE	FALSE
5nml_C	FALSE	FALSE
5nml_G	FALSE	FALSE
5vm6_A	FALSE	FALSE
5vm4_E	FALSE	FALSE
5vm4_H	FALSE	FALSE
5vm4_K	FALSE	FALSE
5vm4_G	FALSE	FALSE
5vm4_D	FALSE	FALSE
5vm4_J	FALSE	FALSE
5vm4_F	FALSE	FALSE
5vm4_A	TRUE	FALSE
5vm4_B	FALSE	FALSE
5vm4_I	FALSE	FALSE
5vm4_L	FALSE	FALSE
5vm4_C	FALSE	FALSE
5vm0_B	FALSE	FALSE
5vm0_A	FALSE	FALSE
4y7m_B	FALSE	FALSE
4y7m_A	FALSE	FALSE
5hgg_T	TRUE	FALSE
5hgg_S	FALSE	FALSE
6heq_A	FALSE	FALSE
6her_B	FALSE	FALSE
4dka_B	FALSE	FALSE
4dka_A	FALSE	FALSE
4dk6_B	FALSE	FALSE
4dk6_A	FALSE	FALSE
4dk3_A	FALSE	FALSE
4dk3_B	FALSE	FALSE
4nc0_B	FALSE	FALSE
6hda_A	FALSE	FALSE
4bfb_E	FALSE	FALSE
4bfb_D	FALSE	FALSE
7phq_H	FALSE	FALSE
7phq_A	FALSE	FALSE
7phq_K	FALSE	FALSE
7phq_N	FALSE	FALSE
7phq_E	FALSE	FALSE
7phq_F	FALSE	FALSE
7php_K	FALSE	FALSE
7php_N	FALSE	FALSE
7php_H	FALSE	FALSE
7jv5_N	FALSE	FALSE
4lhj_B	TRUE	FALSE
4lhq_D	FALSE	FALSE
4lhq_B	TRUE	FALSE
7jvq_N	FALSE	FALSE
7jvb_C	TRUE	FALSE
7jvb_D	FALSE	FALSE
7dty_N	FALSE	FALSE
7nj5_F	FALSE	FALSE
7nj4_F	FALSE	FALSE
7nj7_F	FALSE	FALSE
7nj3_F	FALSE	FALSE
6ezw_B	TRUE	FALSE
7bnw_D	FALSE	FALSE
7bnw_C	FALSE	FALSE
7bnw_A	TRUE	FALSE
7bnw_B	FALSE	FALSE
7f16_N	FALSE	FALSE
6os1_D	FALSE	FALSE
6os2_D	FALSE	FALSE
5y7z_D	FALSE	FALSE
5y7z_C	FALSE	FALSE
6qup_B	TRUE	FALSE
6quz_E	FALSE	FALSE
6quz_F	FALSE	FALSE
6f5g_B	TRUE	FALSE
3eak_A	FALSE	FALSE
3eak_B	FALSE	FALSE
6raf_C	FALSE	FALSE
5m95_B	FALSE	FALSE
5m95_D	FALSE	FALSE
5m94_B	FALSE	FALSE
5m94_D	FALSE	FALSE
6x9x_NA	FALSE	FALSE
6x9x_A	FALSE	FALSE
6rak_C	FALSE	FALSE
6rqm_B	FALSE	FALSE
7d2z_A	FALSE	FALSE
5o8f_L	FALSE	FALSE
5o8f_N	FALSE	FALSE
5o8f_O	FALSE	FALSE
5o8f_M	FALSE	FALSE
5o8f_K	TRUE	FALSE
1ieh_A	FALSE	FALSE
1ieh_A	FALSE	FALSE
1ieh_A	FALSE	FALSE
1ieh_A	FALSE	FALSE
1ieh_A	FALSE	FALSE
1ieh_A	FALSE	FALSE
1ieh_A	FALSE	FALSE
1ieh_A	FALSE	FALSE
1ieh_A	FALSE	FALSE
1ieh_A	FALSE	FALSE
7nll_A	FALSE	FALSE
7nll_C	TRUE	FALSE
6rnk_B	FALSE	FALSE
7lzp_H	TRUE	TRUE
7lzp_B	TRUE	FALSE
7lzp_C	FALSE	FALSE
7lzp_E	FALSE	FALSE
7lzp_F	TRUE	FALSE
7lzp_G	FALSE	FALSE
5omn_C	TRUE	FALSE
5omm_C	TRUE	FALSE
3p9w_F	FALSE	FALSE
3p9w_D	FALSE	FALSE
3p9w_B	FALSE	FALSE
3p9w_H	FALSE	FALSE
6fyw_C	FALSE	FALSE
6v7y_F	TRUE	FALSE
6v7z_E	TRUE	FALSE
6v7z_F	FALSE	FALSE
5vak_B	TRUE	FALSE
5vai_N	FALSE	FALSE
5van_B	FALSE	FALSE
5lwf_D	FALSE	FALSE
5lwf_C	TRUE	FALSE
5vaq_B	FALSE	FALSE
7aej_D	FALSE	FALSE
5c1m_B	FALSE	FALSE
3k80_B	TRUE	FALSE
3k80_A	FALSE	FALSE
3k81_B	TRUE	TRUE
3k81_A	FALSE	FALSE
5e7f_B	FALSE	FALSE
5e7f_C	FALSE	FALSE
5e7f_A	FALSE	FALSE
5e7b_A	FALSE	FALSE
6uc6_C	TRUE	FALSE
6uc6_D	FALSE	FALSE
7o3b_A	FALSE	FALSE
7o3b_C	FALSE	FALSE
7o3b_B	FALSE	FALSE
7joo_K	FALSE	FALSE
7joo_H	FALSE	FALSE
7o31_X	TRUE	FALSE
7o31_H	FALSE	FALSE
7joz_N	FALSE	FALSE
5dmj_E	FALSE	FALSE
5dmj_G	FALSE	FALSE
5dmj_B	FALSE	FALSE
7qjj_C	FALSE	FALSE
7qjj_B	FALSE	FALSE
7qjj_F	FALSE	FALSE
7qjj_G	FALSE	FALSE
7qji_C	FALSE	FALSE
7qji_B	FALSE	FALSE
7qji_F	FALSE	FALSE
7qji_G	FALSE	FALSE
5my6_B	FALSE	FALSE
6whc_N	FALSE	FALSE
6zbp_F	FALSE	FALSE
6zbv_B	FALSE	FALSE
2x89_A	FALSE	FALSE
2x89_C	FALSE	FALSE
2x89_B	FALSE	FALSE
4i13_B	TRUE	FALSE
7evm_N	FALSE	FALSE
7evw_N	FALSE	FALSE
5tjw_K	TRUE	FALSE
7bb7_G	FALSE	FALSE
7bb6_B	FALSE	FALSE
7lx5_C	FALSE	FALSE
7lx5_A	TRUE	FALSE
5uz7_N	FALSE	FALSE
1hcv_A	TRUE	FALSE
7f53_N	FALSE	FALSE
7f54_N	FALSE	FALSE
7f58_N	FALSE	FALSE
1zmy_A	FALSE	FALSE
4w2p_B	FALSE	FALSE
4w2p_D	FALSE	FALSE
4w2p_A	FALSE	FALSE
4w2p_C	FALSE	FALSE
6i2g_A	TRUE	FALSE
5hm1_A	FALSE	FALSE
5hm1_C	FALSE	FALSE
5hm1_B	TRUE	FALSE
5h8d_A	TRUE	TRUE
5h8o_A	FALSE	FALSE
5c3l_D	FALSE	FALSE
5e5m_D	FALSE	FALSE
5e5m_B	FALSE	FALSE
5e5m_F	FALSE	FALSE
5e5m_H	FALSE	FALSE
6os0_D	FALSE	FALSE
6vi4_D	FALSE	FALSE
6vi4_C	TRUE	FALSE
2xxm_B	TRUE	FALSE
6gci_B	TRUE	FALSE
1mel_A	FALSE	FALSE
1mel_B	FALSE	FALSE
6ruv_S	FALSE	FALSE
6ruv_R	TRUE	FALSE
7rnn_C	TRUE	FALSE
6ru3_C	FALSE	FALSE
6ru5_C	FALSE	FALSE
7nk1_F	FALSE	FALSE
7d68_N	FALSE	FALSE
7cfm_N	FALSE	FALSE
7cfn_N	FALSE	FALSE
1xfp_A	FALSE	FALSE
7d6y_B	FALSE	FALSE
3zkq_D	TRUE	FALSE
3zkx_B	FALSE	FALSE
3zkx_C	TRUE	TRUE
5wb2_A	TRUE	FALSE
5wb2_D	FALSE	FALSE
5wb1_A	FALSE	FALSE
3jbc_7	FALSE	FALSE
6jb8_A	FALSE	FALSE
6jb9_A	FALSE	FALSE
6jb2_A	FALSE	FALSE
6jb5_A	FALSE	FALSE
7me7_A	FALSE	FALSE
7me7_B	FALSE	FALSE
1yc7_A	FALSE	FALSE
1yc7_B	FALSE	FALSE
1yc8_B	FALSE	FALSE
1yc8_A	FALSE	FALSE
7mej_A	FALSE	FALSE
7mej_B	TRUE	TRUE
1f2x_L	FALSE	FALSE
1f2x_K	FALSE	FALSE
6qkd_NA	FALSE	FALSE
6qkd_I	TRUE	TRUE
6qkd_NA	FALSE	FALSE
6qkd_NA	FALSE	FALSE
6qkd_J	FALSE	FALSE
6qkd_H	FALSE	FALSE
6qkd_NA	FALSE	FALSE
6qkd_K	FALSE	FALSE
1ol0_B	FALSE	FALSE
1ol0_A	FALSE	FALSE
6k2i_A	FALSE	FALSE
6k2i_A	FALSE	FALSE
6k2i_A	FALSE	FALSE
6k2i_A	FALSE	FALSE
6k2i_A	FALSE	FALSE
6k2i_A	FALSE	FALSE
6k2i_A	FALSE	FALSE
6k2i_A	FALSE	FALSE
6k2i_A	FALSE	FALSE
6k2i_A	FALSE	FALSE
6k2i_A	FALSE	FALSE
6k2i_A	FALSE	FALSE
6k2i_A	FALSE	FALSE
6k2i_A	FALSE	FALSE
6k2i_A	FALSE	FALSE
6k2i_A	FALSE	FALSE
6k2i_A	FALSE	FALSE
6k2i_A	FALSE	FALSE
6k2i_A	FALSE	FALSE
6k2i_A	FALSE	FALSE
7kkl_E	FALSE	FALSE
7kkl_B	FALSE	FALSE
7kkl_F	FALSE	FALSE
7kkk_B	FALSE	FALSE
7kkk_D	FALSE	FALSE
7kkk_F	FALSE	FALSE
7kkj_A	FALSE	FALSE
7kkj_C	FALSE	FALSE
6dyx_D	TRUE	FALSE
5jds_B	FALSE	FALSE
6oq6_D	FALSE	FALSE
6oq7_C	FALSE	FALSE
6oq5_F	FALSE	FALSE
6oq5_D	FALSE	FALSE
6oq5_E	FALSE	FALSE
6ran_C	FALSE	FALSE
6oq8_D	FALSE	FALSE
6oq8_C	FALSE	FALSE
7jkb_B	FALSE	FALSE
7jkb_A	FALSE	FALSE
7jkm_H	FALSE	FALSE
7jkm_K	TRUE	FALSE
5ovw_I	TRUE	TRUE
5ovw_H	FALSE	FALSE
5ovw_G	FALSE	FALSE
5ovw_L	FALSE	FALSE
5ovw_K	FALSE	FALSE
5ovw_J	FALSE	FALSE
7d4b_B	TRUE	FALSE
7bnp_A	TRUE	FALSE
5vxm_B	TRUE	FALSE
5vxl_B	TRUE	FALSE
5vxk_B	TRUE	FALSE
5vxj_B	FALSE	FALSE
5vxj_D	FALSE	FALSE
5vxj_H	FALSE	FALSE
5vxj_F	FALSE	FALSE
5vxj_J	TRUE	FALSE
4w2q_G	TRUE	FALSE
4w2q_E	FALSE	FALSE
4w2q_C	FALSE	FALSE
4w2q_A	FALSE	FALSE
4w2o_A	FALSE	FALSE
4w2o_G	FALSE	FALSE
4w2o_E	FALSE	FALSE
4w2o_C	FALSE	FALSE
6xyf_A	TRUE	FALSE
6xym_B	TRUE	FALSE
6xym_A	TRUE	FALSE
5lmw_A	TRUE	FALSE
5lmj_A	FALSE	FALSE
5lmj_D	TRUE	FALSE
5lmj_C	FALSE	FALSE
5lmj_B	FALSE	FALSE
6tej_C	FALSE	FALSE
4kml_B	FALSE	FALSE
5e1h_B	FALSE	FALSE
6x1a_N	FALSE	FALSE
7ki1_N	FALSE	FALSE
7ki0_N	FALSE	FALSE
6x19_N	FALSE	FALSE
6x18_N	FALSE	FALSE
6i6j_C	FALSE	FALSE
7bu7_B	FALSE	FALSE
5gxb_B	TRUE	FALSE
6ui1_C	TRUE	FALSE
6ui1_D	TRUE	TRUE
6ui1_B	TRUE	FALSE
7bu6_B	FALSE	FALSE
7dge_C	FALSE	FALSE
7dge_D	FALSE	FALSE
6zxn_F	FALSE	FALSE
6zxn_D	FALSE	FALSE
6zxn_E	TRUE	FALSE
5tp3_A	FALSE	FALSE
5tp3_B	TRUE	FALSE
1yzz_B	FALSE	FALSE
1yzz_A	FALSE	FALSE
6c9w_B	TRUE	FALSE
7on5_A	TRUE	FALSE
3tpk_A	FALSE	FALSE
6xw7_C	FALSE	FALSE
6xw7_G	FALSE	FALSE
6xw7_H	TRUE	FALSE
6xw7_D	FALSE	FALSE
6xw6_D	TRUE	FALSE
6xw6_C	FALSE	FALSE
6xw5_D	TRUE	FALSE
6xw5_C	FALSE	FALSE
6xw4_D	FALSE	FALSE
6xw4_C	TRUE	FALSE
4aq1_D	TRUE	FALSE
4aq1_B	FALSE	FALSE
1ohq_B	FALSE	FALSE
1ohq_A	FALSE	FALSE
6i8h_B	TRUE	FALSE
6i8g_B	TRUE	FALSE
7bw0_N	TRUE	FALSE
3qxt_B	TRUE	FALSE
3qxt_A	FALSE	FALSE
3qxu_A	FALSE	FALSE
3qxu_C	FALSE	FALSE
3qxu_B	FALSE	FALSE
3qxu_D	FALSE	FALSE
3qxv_B	FALSE	FALSE
3qxv_D	FALSE	FALSE
3qxv_C	FALSE	FALSE
3qxv_E	FALSE	FALSE
3qxv_A	FALSE	FALSE
3qxw_B	FALSE	FALSE
3qxw_C	FALSE	FALSE
3qxw_D	FALSE	FALSE
3qxw_E	FALSE	FALSE
3qxw_A	FALSE	FALSE
6b3j_N	FALSE	FALSE
6ukt_F	TRUE	FALSE
6ukt_E	FALSE	FALSE
6ukt_C	FALSE	FALSE
6ukt_D	FALSE	FALSE
7a5v_O	FALSE	FALSE
6dbe_B	FALSE	FALSE
6dbe_A	TRUE	FALSE
1sjx_A	TRUE	FALSE
1bzq_K	FALSE	FALSE
1bzq_M	FALSE	FALSE
1bzq_N	FALSE	FALSE
1bzq_L	FALSE	FALSE
4idl_A	TRUE	FALSE
7rtb_N	FALSE	FALSE
7rth_N	FALSE	FALSE
7rth_J	FALSE	FALSE
7rth_o	FALSE	FALSE
7rth_i	FALSE	FALSE
7rth_B	FALSE	FALSE
7rth_L	FALSE	FALSE
7rth_H	FALSE	FALSE
7rth_m	FALSE	FALSE
7rth_D	FALSE	FALSE
7rth_P	FALSE	FALSE
7rth_k	FALSE	FALSE
7rth_R	FALSE	FALSE
7rth_a	FALSE	FALSE
7rth_q	FALSE	FALSE
7rth_g	FALSE	FALSE
7rth_F	FALSE	FALSE
7rth_c	FALSE	FALSE
7rth_e	FALSE	FALSE
7d8b_B	FALSE	FALSE
7d8b_D	FALSE	FALSE
2wzp_J	FALSE	FALSE
2wzp_D	FALSE	FALSE
2wzp_E	FALSE	FALSE
2wzp_L	FALSE	FALSE
2wzp_F	TRUE	FALSE
2wzp_K	FALSE	FALSE
6n4y_F	FALSE	FALSE
6n4y_H	TRUE	FALSE
6n4y_G	FALSE	FALSE
6n4y_E	FALSE	FALSE
6e3y_N	FALSE	FALSE
6n48_B	FALSE	FALSE
5eul_V	TRUE	FALSE
6pb0_N	FALSE	FALSE
6pb1_N	FALSE	FALSE
6ir1_B	FALSE	FALSE
6ir2_B	FALSE	FALSE
6z20_D	FALSE	FALSE
6z20_B	TRUE	FALSE
3upc_A	FALSE	FALSE
3upc_E	FALSE	FALSE
3upc_D	FALSE	FALSE
3upc_J	FALSE	FALSE
3upc_C	FALSE	FALSE
3upc_I	FALSE	FALSE
3upc_B	FALSE	FALSE
3upc_H	FALSE	FALSE
3upc_F	FALSE	FALSE
3upc_G	FALSE	FALSE
6z2m_B	FALSE	FALSE
6z2m_F	FALSE	FALSE
6z2m_H	FALSE	FALSE
6z2m_D	FALSE	FALSE
4ppt_A	FALSE	FALSE
4w6w_B	TRUE	FALSE
4w6y_B	TRUE	FALSE
4w6x_B	TRUE	FALSE
6xux_A	FALSE	FALSE
1i3v_A	TRUE	FALSE
1i3v_B	FALSE	FALSE
4hem_F	TRUE	FALSE
4hem_G	FALSE	FALSE
4hem_E	FALSE	FALSE
4hep_G	TRUE	FALSE
7km5_D	TRUE	FALSE
7km5_C	FALSE	FALSE
4zg1_D	TRUE	FALSE
4zg1_A	FALSE	FALSE
4zg1_B	FALSE	FALSE
4zg1_E	FALSE	FALSE
4zg1_C	FALSE	FALSE
4zg1_F	FALSE	FALSE
6uus_N	FALSE	FALSE
6uun_N	FALSE	FALSE
5ip4_A	FALSE	FALSE
5ip4_B	TRUE	TRUE
4tyu_B	FALSE	FALSE
4tyu_A	FALSE	FALSE
5nbd_C	TRUE	FALSE
5nbm_E	FALSE	FALSE
5nbm_F	FALSE	FALSE
5nbl_E	TRUE	FALSE
5nbl_F	FALSE	FALSE
7n0s_F	FALSE	FALSE
7n0s_D	FALSE	FALSE
7n0s_E	FALSE	FALSE
7n0r_D	FALSE	FALSE
7n0r_C	TRUE	FALSE
7n0g_Z	FALSE	FALSE
7n0g_Y	FALSE	FALSE
7n0g_X	FALSE	FALSE
7n0i_I	FALSE	FALSE
7n0i_K	FALSE	FALSE
7n0i_L	FALSE	FALSE
7n0i_J	TRUE	FALSE
7n0h_Z	FALSE	FALSE
7n0h_X	FALSE	FALSE
3j69_7	FALSE	FALSE
3j6a_7	FALSE	FALSE
7lvw_K	FALSE	FALSE
7lvw_L	FALSE	FALSE
7lvw_I	FALSE	FALSE
7lvw_J	FALSE	FALSE
7lvw_G	FALSE	FALSE
7lvw_H	FALSE	FALSE
7lvu_D	FALSE	FALSE
7lvu_A	FALSE	FALSE
7lvu_C	FALSE	FALSE
7lvu_B	TRUE	FALSE
6ehg_C	TRUE	FALSE
6z43_Y	FALSE	FALSE
6z43_Z	FALSE	FALSE
6z43_X	FALSE	FALSE
7nx0_D	FALSE	FALSE
7nx0_E	TRUE	TRUE
6itq_C	FALSE	FALSE
6itq_D	FALSE	FALSE
6itq_B	FALSE	FALSE
6itq_A	FALSE	FALSE
6itp_B	FALSE	FALSE
6itp_A	FALSE	FALSE
6itc_C	TRUE	FALSE
6itc_V	TRUE	FALSE
4w81_A	FALSE	FALSE
6jsz_D	FALSE	FALSE
1mvf_B	FALSE	FALSE
1mvf_A	FALSE	FALSE
7ooi_A	FALSE	FALSE
7ooi_B	FALSE	FALSE
1kxt_B	FALSE	FALSE
1kxt_F	FALSE	FALSE
1kxt_D	FALSE	FALSE
1kxv_C	FALSE	FALSE
1kxv_D	FALSE	FALSE
5f8q_C	FALSE	FALSE
5f8q_D	FALSE	FALSE
4qkx_B	FALSE	FALSE
6r7t_A	TRUE	FALSE
6b73_C	TRUE	FALSE
6b73_D	FALSE	FALSE
5n88_A	FALSE	FALSE
5n88_H	FALSE	FALSE
6oyz_H	FALSE	FALSE
6oyz_E	FALSE	FALSE
6oyz_F	FALSE	FALSE
6oyz_G	FALSE	FALSE
6oyh_G	FALSE	FALSE
6oyh_E	TRUE	FALSE
6oyh_F	FALSE	FALSE
6oyh_H	FALSE	FALSE
6vcb_N	FALSE	FALSE
6oya_N	TRUE	FALSE
7a17_B	FALSE	FALSE
7a17_F	FALSE	FALSE
7a17_D	FALSE	FALSE
5u64_B	FALSE	FALSE
5u65_A	FALSE	FALSE
5u65_B	FALSE	FALSE
6h6y_H	FALSE	FALSE
6h6y_F	FALSE	FALSE
6h6y_E	FALSE	FALSE
6h6y_G	TRUE	FALSE
6h6z_D	FALSE	FALSE
6h6z_C	FALSE	FALSE
4grw_F	TRUE	TRUE
4grw_E	TRUE	FALSE
4grw_J	FALSE	FALSE
4grw_H	TRUE	FALSE
4grw_I	FALSE	FALSE
4grw_G	FALSE	FALSE
4nbx_B	TRUE	FALSE
4nby_B	FALSE	FALSE
4nby_C	FALSE	FALSE
4nbz_D	TRUE	FALSE
4nbz_B	FALSE	FALSE
7kd2_C	TRUE	FALSE
6z6v_H	TRUE	FALSE
6z6v_G	FALSE	FALSE
6swr_A	FALSE	FALSE
6swr_D	FALSE	FALSE
5imk_B	FALSE	FALSE
5imm_B	FALSE	FALSE
5iml_B	FALSE	FALSE
5imo_B	FALSE	FALSE
1g9e_A	FALSE	FALSE
1g9e_A	FALSE	FALSE
1g9e_A	FALSE	FALSE
1g9e_A	FALSE	FALSE
1g9e_A	FALSE	FALSE
1g9e_A	FALSE	FALSE
1g9e_A	FALSE	FALSE
1g9e_A	FALSE	FALSE
1g9e_A	FALSE	FALSE
1g9e_A	FALSE	FALSE
1g9e_A	FALSE	FALSE
1g9e_A	FALSE	FALSE
1g9e_A	FALSE	FALSE
1g9e_A	FALSE	FALSE
1g9e_A	FALSE	FALSE
1g9e_A	FALSE	FALSE
1g9e_A	FALSE	FALSE
1g9e_A	FALSE	FALSE
1g9e_A	FALSE	FALSE
1g9e_A	FALSE	FALSE
7omn_A	FALSE	FALSE
7omn_B	FALSE	FALSE
7omn_C	FALSE	FALSE
7a4d_A	FALSE	FALSE
7a4d_J	FALSE	FALSE
7a4d_I	FALSE	FALSE
7a4d_D	FALSE	FALSE
7a4d_G	FALSE	FALSE
7a4d_C	TRUE	FALSE
7a4d_H	TRUE	FALSE
7a4d_B	FALSE	FALSE
6ww2_K	FALSE	FALSE
6ww2_H	FALSE	FALSE
6gwn_B	FALSE	FALSE
6gwn_C	TRUE	FALSE
6gwp_B	FALSE	FALSE
6gwp_C	FALSE	FALSE
6gwq_B	FALSE	FALSE
6y0e_B	TRUE	FALSE
6y0e_A	FALSE	FALSE
6rag_C	FALSE	FALSE
6ram_C	FALSE	FALSE
6ral_C	FALSE	FALSE
6raj_C	FALSE	FALSE
6rai_C	FALSE	FALSE
6rah_C	TRUE	FALSE
5u4l_B	FALSE	FALSE
5u4m_B	TRUE	FALSE
6eqi_B	TRUE	FALSE
6do1_E	FALSE	FALSE
6do1_C	FALSE	FALSE
6do1_F	FALSE	FALSE
6do1_D	FALSE	FALSE
6zpl_F	FALSE	FALSE
6zpl_E	FALSE	FALSE
6ck8_A	FALSE	FALSE
6ck8_C	FALSE	FALSE
6ck8_B	TRUE	FALSE
5fv2_A	FALSE	FALSE
5fv2_B	FALSE	FALSE
5fv2_C	FALSE	FALSE
5dxw_A	FALSE	FALSE
6yo6_C	FALSE	FALSE
7na9_D	TRUE	FALSE
7n4n_D	FALSE	FALSE
5m2i_H	FALSE	FALSE
5m2i_J	FALSE	FALSE
5m2i_G	FALSE	FALSE
5m2i_K	TRUE	FALSE
5m2i_L	FALSE	FALSE
5m2i_I	FALSE	FALSE
5m2j_D	FALSE	FALSE
5m2m_J	FALSE	FALSE
5m2m_H	FALSE	FALSE
5m2m_F	FALSE	FALSE
5m2m_N	FALSE	FALSE
5m2m_D	TRUE	FALSE
5m2m_E	FALSE	FALSE
3k74_B	TRUE	FALSE
5m2w_B	TRUE	FALSE
5m2w_A	FALSE	FALSE
7ljd_N	FALSE	FALSE
7ljc_N	FALSE	FALSE
3k7u_A	TRUE	FALSE
3jbe_7	FALSE	FALSE
3jbd_7	FALSE	FALSE
3jbg_7	FALSE	FALSE
3jbf_7	FALSE	FALSE
6qx4_D	FALSE	FALSE
6qx4_H	FALSE	FALSE
6qx4_C	TRUE	FALSE
6qx4_E	FALSE	FALSE
6qx3_O	TRUE	FALSE
6qxe_O	FALSE	FALSE
6qxe_M	FALSE	FALSE
4ocn_C	FALSE	FALSE
4ocn_F	FALSE	FALSE
4ocl_F	FALSE	FALSE
4ocl_C	FALSE	FALSE
4ocm_C	TRUE	FALSE
4ocm_F	FALSE	FALSE
6obo_D	FALSE	FALSE
6obo_C	TRUE	FALSE
6obm_B	TRUE	FALSE
6obc_B	TRUE	FALSE
6obg_C	FALSE	FALSE
6obg_D	TRUE	FALSE
6obe_B	TRUE	FALSE
7kgk_B	FALSE	FALSE
7kgj_B	FALSE	FALSE
7kgl_B	FALSE	FALSE
6qgx_B	TRUE	FALSE
6qgy_B	FALSE	FALSE
6qgy_D	TRUE	FALSE
6qgw_B	TRUE	FALSE
4i1n_B	FALSE	FALSE
6zrv_B	TRUE	FALSE
7p14_B	FALSE	FALSE
5lz0_B	TRUE	FALSE
5lz0_A	FALSE	FALSE
7e14_N	FALSE	FALSE
6yz5_F	TRUE	FALSE
6yz7_D	FALSE	FALSE
7p7a_A	FALSE	FALSE
7p7a_D	FALSE	FALSE
6u54_A	TRUE	FALSE
6u55_A	TRUE	FALSE
7p78_H	FALSE	FALSE
7p78_B	FALSE	FALSE
7p78_D	FALSE	FALSE
7p78_Y	FALSE	FALSE
7p78_W	FALSE	FALSE
7p79_D	FALSE	FALSE
7p79_H	FALSE	FALSE
7p79_B	FALSE	FALSE
7p77_H	FALSE	FALSE
7p77_A	FALSE	FALSE
7p77_X	FALSE	FALSE
7p77_Y	FALSE	FALSE
7p77_W	FALSE	FALSE
7p77_D	FALSE	FALSE
6z1z_B	FALSE	FALSE
6z1z_A	FALSE	FALSE
6hjx_I	FALSE	FALSE
6hjx_H	FALSE	FALSE
6hjx_G	FALSE	FALSE
6hjx_F	TRUE	FALSE
6hjx_J	FALSE	FALSE
6hjy_I	FALSE	FALSE
6hjy_J	FALSE	FALSE
6hjy_F	FALSE	FALSE
6hjy_G	FALSE	FALSE
6hjy_H	FALSE	FALSE
6u50_C	FALSE	FALSE
6u52_C	FALSE	FALSE
6u52_A	FALSE	FALSE

## Sheet: PDB_paratope
This list contains all PDB IDs used for the paratope analysis of protein binding VHHs; Figure 3
PDB.ID
2wzp_F
3cfi_I
3ezj_D
3k3q_A
3k74_B
3k7u_A
3k80_B
3sn6_N
3zkq_D
4cdg_D
4eig_B
4ej1_D
4fhb_D
4gft_B
4grw_E
4grw_H
4hem_F
4hep_G
4i13_B
4ios_G
4krm_B
4krp_B
4ksd_B
4laj_H
4m3k_B
4mqt_B
4n1h_B
4n9o_B
4nbx_B
4nbz_D
4nc2_B
4ocm_C
4orz_C
4p2c_K
4pir_F
4qo1_A
4w2q_G
4w6w_B
4w6x_B
4w6y_B
4wem_B
4wen_B
4weu_E
4wgv_B
4x7d_C
4y8d_C
5bop_C
5boz_H
5boz_L
5dfz_E
5f1k_D
5f1o_B
5f21_B
5f7k_C
5f7l_D
5g5r_B
5j56_B
5ja9_A
5ja9_B
5jqh_D
5lwf_C
5m2i_K
5m2m_D
5mje_B
5mp2_C
5nbd_C
5nqw_D
5o2u_D
5o8f_K
5tok_D
5usf_D
5vak_B
6b20_F
6b73_C
6c9w_B
6csy_N
6ehg_C
6eqi_B
6f2g_B
6f5g_B
6fv0_F
6fyu_I
6gci_B
6gjq_H
6gjs_B
6gjs_C
6gju_C
6gk4_C
6gkd_H
6gs1_H
6h15_C
6h16_B
6h7n_D
6hhu_G
6hhu_H
6hjx_F
6i53_G
6i8g_B
6i8h_B
6ibl_D
6itc_C
6itc_V
6lz2_B
6lz2_D
6n4y_H
6nfj_E
6ni2_A
6o3c_B
6oya_N
6oyh_E
6q6z_B
6qgw_B
6qgx_B
6qgy_D
6qup_B
6qx3_O
6qx4_C
6r7t_A
6rtw_B
6rty_B
6ruv_R
6rvc_D
6ssp_L
6tyl_H
6tyl_I
6tyl_J
6u51_A
6u54_A
6u55_A
6ukt_F
6v7y_F
6v7z_E
6v80_J
6vbg_C
6vi4_C
6waq_A
6war_L
6yu8_B
6yz5_F
6z1v_B
6z20_B
6z6v_H
6zcz_F
6ze1_B
6zg3_E
7a0v_B
7apj_B
7aqx_C
7aqy_D
7aqz_C
7ar0_B
7b18_D
7bc6_B
7czd_C
7d4b_B
7dst_E
7epb_D
7jvb_C
7k65_B
7kd0_C
7kdm_C
7km5_D
7l1v_S
7mdw_B
7n0i_J
7n0r_C
7n9a_A
7n9c_D
7n9e_D
7nqk_B
7r98_F
7rmg_N
2xxm_B
3g9a_B
3k1k_C
4lgp_D
4lgr_B
4lgs_B
4lhj_B
4lhq_B
4tvs_a
4x7c_C
4yga_B
4z9k_B
5e0q_A
5eul_V
5gxb_B
5hgg_T
5hvf_B
5hvg_D
5j1t_C
5j57_B
5lhn_B
5lhr_B
5m30_F
5nbl_E
5o02_C
5o04_F
5o05_D
5o0w_E
5omm_C
5omn_C
5td8_E
5tjw_K
5u4m_B
5uk4_c
5ukb_d
5vxj_J
5vxk_B
5vxl_B
5vxm_B
6fe4_G
6gwn_C
6h6y_G
6h70_D
6h72_D
6ibb_B
6obc_B
6obe_B
6obg_D
6obm_B
6obo_C
6oca_D
6ocd_B
6qv1_E
6qv2_E
6rah_C
6uc6_C
6uft_B
6uht_C
6ui1_B
6ui1_C
6ul4_B
6x04_B
6x05_K
6x07_B
6xw4_C
6xw5_D
6xw6_D
6xw7_H
6z10_B
6zrv_B
6zxn_E
7aqg_B
7bts_B
7bw0_N
7k7y_F
7k84_B
7kbi_C
7kbk_C
7kc9_C
7kd2_C
7kdu_C
7kjh_B
7kji_A
7kn5_C
7kn5_F
7kn6_C
7kn7_B
7l6v_C
7l6v_D
7ldj_G
7lx5_A
7lzp_B
7lzp_F
7m1h_B
7m1h_E
7m1h_F
7m1h_G
7na9_D
7nll_C
7now_C
7nqa_C
7oan_G
7olz_B
7olz_C
7rnn_C
7rxc_N
7rxd_N

## Sheet: Figure 1b
	gml.tab.unique	phi93	psi93	alpha93	phi94	psi94	alpha94	phi95	psi95	alpha95	phi96	psi96	alpha96	phi97	psi97	alpha97	phi101	psi101	alpha101	phi102	psi102	alpha102	phi103	psi103	alpha103	tau97.unique	tau101.unique	CDR3.class
1hcv_A	IGHV3-3*01	-144.135	166.638	-151.826	-139.398	155.934	130.146	179.476	-175.053	-125.091	-152.706	153.894	30.662	68.4738	26.5165	-57.114	-127.661	-6.63136	56.8596	-130.291	140.451	-171.017	-135.361	150.797	-136.019	92.5692	108.029	kinked
1i3v_A	IGHV3-3*01	-140.97	162.867	-139.997	-131.644	139.556	171.337	-138.812	166.458	-137.582	-108.335	7.58421	58.744	-134.227	160.081	-133.902	-67.842	-48.2281	25.3273	-130.221	144.545	-164.758	-130.106	149.958	-130.067	134.481	102.798	kinked
1qd0_A	IGHV3-3*01	-142.409	137.789	-136.604	-98.7015	136.33	-153.235	-112.83	103.878	-172.526	-68.0873	-24.5586	54.8952	-120.93	134.084	-107.207	-83.1734	-30.0844	50.9671	-119.063	136.4	-168.607	-128.083	144.079	-134.925	126.366	99.682	kinked
1shm_A	IGHV3-3*01	-142.97	152.682	-154.926	-129.47	144.886	99.8789	-178.847	-142.445	-58.0081	-133.075	123.149	-34.0797	-65.3207	143.922	20.9611	-103.741	-34.6068	33.7927	-130.341	135.393	-160.511	-116.24	147.616	-138.979	117.306	101.245	kinked
1sjv_A	IGHV3S53*01	-145.811	144.009	174.23	-143.9	154.861	-159.022	-136.21	162.581	-154.818	-131.9	135.086	170.241	-145.746	138.853	151.517	-138.088	153.847	-161.543	-131.501	148.187	-174.445	-142.774	154.334	-122.067	135.291	134.048	extended
1sjx_A	IGHV3S53*01	-140.46	150.845	-164.031	-139.298	136.885	-137.531	-86.2773	138.063	-130.902	-88.8721	132.92	-137.124	-62.4887	-22.0753	57.678	-91.5006	-35.1218	25.5852	-138.82	139.192	-165.428	-120.36	144.896	-135.481	90.0459	98.625	kinked
1u0q_B	IGHV3-3*01	-149.072	159.134	-137.114	-125.21	149.957	-179.929	-141.192	155.795	-104.583	-82.5759	145.158	-92.9466	-56.1699	144.876	18.0732	-97.7622	-36.5409	25.7267	-136.473	147.697	-161.301	-130.356	146.266	-132.143	113.809	106.226	kinked
2wzp_F	IGHV3-3*01	-118.522	132.4	175.535	-140.042	119.48	147.136	-155.354	152.219	-135.414	-104.146	124.138	52.6677	126.384	11.4246	-90.5809	-64.1967	-45.4508	28.0803	-127.106	138.859	-168.555	-126.911	135.975	-133.87	105.726	96.4762	kinked
2x1o_A	IGHV3-3*01	-147.432	161.561	-146.91	-136.783	140.017	171.437	-144.42	151.078	-82.4884	-54.7684	130.041	-117.878	-66.6624	59.5128	-171.587	-92.0871	-25.308	58.9915	-119.999	135.097	-178.977	-135.523	140.809	-132.925	84.415	101.761	kinked
2x1p_C	IGHV3-3*01	-151.514	150.637	-132.559	-113.572	131.169	-155.853	-106.334	99.1357	-178.192	-71.082	-13.8599	68.9089	-76.954	-13.9966	55.9837	-103.901	-7.721	58.22	-126.95	137.613	-171.678	-133.904	138.412	-127.278	90.0738	100.81	kinked
2x1q_B	IGHV3-3*01	-146.367	150.361	-139.94	-119.296	132.92	-167.481	-119.829	135.045	-159.764	-90.08	-1.02242	129.873	-59.32	129.442	-154.304	-101.929	-52.2431	34.1214	-119.677	147.92	-167.472	-133.997	145.597	-132.912	108.912	106.938	kinked
2xa3_A	IGHV3-3*01	-153.162	160.073	-156.189	-141.31	152.932	-163.301	-136.953	130.507	-124.772	-72.8023	137.921	-173.677	-135.044	133.079	-129.093	-98.2998	-40.4055	46.9645	-121.71	141.474	-169.419	-137.16	140.144	-137.611	127.572	108.141	kinked
3cfi_I	IGHV3S10*01	-145.879	161.283	-95.5219	-76.1327	150.031	-128.572	-116.543	135.894	-172.845	-99.0373	0.117098	-99.8294	87.9662	168.404	48.6996	-164.973	167.151	40.8714	50.0904	55.3284	-161.388	-70.0616	140.457	-126.767	122.885	142.028	other
3ezj_D	IGHV3S53*01	-128.988	126.813	-154.048	-95.2354	125.281	-156.557	-95.1048	116.984	-170.756	-109.714	146.781	-129.004	-87.6046	135.699	-140.97	-100.183	136.047	-177.368	-126.558	127.751	167.856	-142.922	169.686	-112.343	113.286	124.562	extended
3k3q_A	IGHV3-3*01	-129.216	161.121	-169.253	-153.157	134.737	-173.486	-132.336	128.165	-149.064	-59.181	-53.7083	24.7977	-120.672	76.0212	84.2579	-75.4431	-30.5979	47.4488	-123.608	132.56	-170.646	-117.295	154.668	-124.544	113.667	95.9237	kinked
3k74_B	IGHV3S1*01	-141.155	145.4	-152.145	-109.816	149.193	11.442	53.9143	33.4375	-170.098	-55.0224	144.143	24.3418	68.7348	22.4492	88.0499	-54.5662	133.289	172.345	-142.535	143.263	176.335	-140.711	164.962	-103.179	93.3647	114.531	extended
3k7u_A	IGHV3-3*01	-141.863	154.61	-158.125	-139.666	141.007	21.7406	74.8122	76.1037	-139.603	-67.7289	140.748	-150.181	-82.6674	-12.5889	-18.2628	-62.8282	-40.9567	38.9602	-123.066	139.893	-178.73	-131.235	144.999	-130.788	90.5185	93.1258	kinked
3k80_B	IGHV3-3*01	-141.37	160.281	-135.129	-122.6	146.544	-155.504	-124.195	106.784	-165.248	-50.9269	-37.9764	59.9066	-80.9243	-2.93627	-124.216	-84.9076	-26.5381	48.0486	-122.393	152.752	-172.595	-145.562	152.841	-127.913	89.7389	99.7576	kinked
3k81_B	IGHV3S53*01	-159.882	172.14	-86.5205	-96.6955	119.368	-132.288	-60.504	147.717	-116.092	-64.4142	-137.456	-67.4177	-158.122	75.1503	-48.8316	61.5967	171.701	-146.255	-170.466	152.616	-116.159	-92.8525	173.863	-136.68	91.7207	127.008	extended
3qxt_B	IGHV3-3*01	-151.06	160.515	-136.564	-125.006	143.724	-170.673	-136.824	137.454	-145.105	-71.5771	-17.187	52.0838	-124.909	115.563	-156.151	-97.3991	-24.5881	33.2322	-141.593	141.357	-168.788	-128.849	155.548	-134.595	120.927	99.9156	kinked
3r0m_A	IGHV3-3*01	-142.751	155.385	-152.213	-127.077	147.954	-167.383	-138.415	111.097	-143.628	-74.4145	121.627	175.561	-129.155	62.2315	154.104	-111.802	-27.9375	60.8047	-109.485	135.264	-173.649	-135.236	138.979	-137.695	108.091	107.819	kinked
3sn6_N	IGHV3S39*01	-121.293	142.403	-144.296	-108.835	150.213	-93.4101	-56.3254	150.027	-123.754	-63.4972	-48.634	56.9056	-93.8885	141.764	-128.264	-55.093	-60.3726	44.0336	-102.675	96.926	104.448	-159.342	147.742	-111.091	128.071	102.364	kinked
3v0a_C	IGHV3S28*01	-118.327	176.513	-120.785	-95.221	-12.1209	50.7399	-110.311	-161.705	-83.6943	-105.299	133.358	-7.22137	53.6845	37.7454	-169.295	-77.0463	155.245	-140.825	-115.567	153.74	-178.054	-139.002	169.368	-113.391	86.9178	123.558	extended
3zkq_D	IGHV3S7*01	-136.589	144.484	170.896	-153.336	129.694	-7.4849	59.9729	34.7419	-49.9336	NA	NA	NA	NA	NA	NA	87.126	-4.42064	112.401	-99.1143	149.794	-175.535	-140.375	152.013	-118.464	NA	94.2505	other
3zkx_C	IGHV3S41*01	-123.025	118.499	-177.293	-124.139	121.603	-49.0164	9.2015	76.2286	-19.0285	NA	NA	NA	NA	NA	NA	96.0641	-8.57624	85.3169	-128.888	161.466	-159.627	-138.316	146.64	-129.611	NA	98.6761	kinked
4aq1_D	IGHV3-3*01	-134.063	156.222	-153.491	-128.468	151.59	-171.238	-142.635	152.971	-137.24	-66.5216	-30.6356	48.3506	-122.555	150.232	-150.572	-90.8911	-7.28163	46.0212	-146.433	150.305	-169.548	-146.655	146.493	-135.797	137.745	101.119	kinked
4b41_A	IGHV3S53*01	-168.086	173.444	-65.2197	-59.585	157.74	-160.858	-143.6	57.9293	175.545	-64.3927	139.459	-140.045	-69.9668	-21.6541	33.6314	-80.7156	14.9039	40.3608	-155.924	167.373	-137.602	-131.29	150.22	-126.574	85.939	92.6928	kinked
4b50_A	IGHV3S53*01	-145.599	143.165	-153.933	-119.803	127.462	179.156	-135.749	134.712	166.831	-139.948	123.722	-135.077	-68.0164	155.184	-80.853	-151.505	100.544	161.642	-126.996	134.515	-162.831	-111.217	147.622	-135.754	118.54	114.576	extended
4b5e_A	IGHV3-3*01	176.157	157.94	178.532	-143.632	159.695	-177.312	-152.064	154.758	-108.573	-83.7483	131.995	25.1355	95.4548	164.445	-58.6622	-88.095	-6.70488	70.681	-116.824	136.247	177.52	-141.233	141.713	-134.487	130.087	95.8768	kinked
4b5e_B	IGHV3-3*01	-142.37	153.329	-173.55	-144.964	158.43	170.835	-157.209	158.014	-99.808	-81.4435	136.58	29.4343	95.5254	155.505	-67.937	-89.4273	-9.54592	72.239	-113.52	134.429	174.786	-140.481	145.353	-134.301	133.958	96.0268	kinked
4cdg_D	IGHV3S53*01	-142.69	133.885	-173.182	-127.144	125.769	-162.525	-108.889	114.088	-146.814	-69.0159	167.509	-115.436	-91.3589	-149.209	-69.6055	-115.229	115.227	-166.669	-102.133	146.967	-155.097	-125.038	151.4	-132.015	132.119	117.68	extended
4eig_B	IGHV3S53*01	-134.833	145.238	-162.516	-126.694	132.193	-176.113	-133.654	134.036	-165.671	-78.2701	-40.0849	-85.9857	156.391	-162.683	-24.8907	-119.14	138.966	-161.433	-121.76	146.951	-158.102	-119.742	143.014	-134.558	143.427	123.293	extended
4ej1_D	IGHV3-3*01	-137.454	140.645	-137.436	-93.3056	142.571	-109.753	-62.0348	142.473	-145.34	-84.1342	-16.0204	61.326	-112.738	140.495	-118.492	-97.7275	-19.782	3.761	-168.141	143.656	-153.301	-126.997	145.914	-125.123	124.086	95.9902	kinked
4fhb_D	IGHV3-3*01	-133.818	145.838	-161.152	-128.16	142.642	-117.28	-66.3456	145.15	-141.354	-75.7453	-31.0406	78.6816	-79.3825	134.019	-122.164	-117.58	-5.90155	62.5767	-128.142	135.764	178.006	-133.642	155.255	-134.499	114.996	102.375	kinked
4gft_B	IGHV3-3*01	-149.274	148.502	-145.733	-122.148	136.882	-151.904	-88.1225	170.928	-124.068	-99.349	7.2443	58.0411	-130.719	159.392	-124.798	-105.747	-37.9665	48.4169	-117.709	142.584	-169.949	-131.728	151.835	-130.226	130.618	106.118	kinked
4grw_E	IGHV3S66*01	-145.096	155.551	-119.049	-103.104	125.201	-128.789	-73.5979	128.962	-116.84	-62.8849	143.128	-86.0962	-57.183	131.174	25.1673	-94.2841	-19.1382	30.5668	-139.436	146.375	-168.474	-133.595	152.72	-128.6	110.967	96.1893	kinked
4grw_F	IGHV3S65*01	-154.598	161.603	-89.2469	-71.8407	124.128	-176.222	-124.965	83.0753	-145.316	-54.1983	131.188	-3.95741	59.6408	12.818	-89.8695	-139.761	127.13	128.005	-151.292	138.684	135.5	-143.799	-84.1148	-161.872	84.8412	117.184	other
4grw_H	IGHV3-3*01	-129.953	155.758	-138.686	-113.684	132.779	174.829	-138.337	153.189	-161.427	-113.103	8.94954	74.646	-119.623	40.4686	-162.991	-78.5494	-25.1278	32.1231	-137.806	142.004	-165.996	-126.281	157.244	-130.889	103.079	101.529	kinked
4hem_F	IGHV3-3*01	-136.302	148.348	-150.439	-117.913	134.302	146.367	-150.13	-175.036	-97.762	-87.1321	-23.4832	36.1381	-140.929	128.58	-151.212	-112.254	-29.3152	41.5866	-129.411	146.45	-162.852	-134.728	147.089	-134.947	132.969	110.537	kinked
4hep_G	IGHV3S66*01	-142.543	146.787	-158.982	-127.679	125.016	158.524	-148.816	154.119	-116.208	-80.3585	146.694	175.475	-151.406	169.294	-139.895	-86.0255	-48.559	22.6793	-130.765	144.691	-165.362	-126.072	146.672	-134.509	151.788	101.454	kinked
4i13_B	IGHV3-3*01	-141.938	157.591	-162.815	-140.638	150.534	152.434	-168.532	155.488	-116.925	-74.6225	-12.8332	114.259	-59.0513	133.739	-95.5064	-101.079	-9.06232	67.8996	-114.634	123.228	168.344	-134.945	141.729	-137.935	109.306	103.944	kinked
4idl_A	IGHV3S53*01	-138.036	155.792	-158.646	-131.625	131.94	-165.524	-113.361	139.204	125.611	-166.623	-169.965	-92.6574	-124.408	128.824	-179.328	-134.002	127.149	-167.073	-111.125	150.64	-160.258	-129.956	146.344	-137.452	123.407	123.463	extended
4ios_G	IGHV3-3*01	-141.108	158.564	-143.269	-132.924	143.23	154.202	-156.302	157.697	-127.024	-72.0263	-26.0329	90.1635	-96.3143	143.658	-129.156	-89.2453	-47.3984	44.46	-110.281	137.969	-168.246	-127.066	154.994	-134.685	138.381	106.292	kinked
4krm_B	IGHV3-3*01	-147.269	154.62	-150.895	-129.823	138.993	-164.974	-126.644	115.792	-118.15	-57.0544	124.093	47.0888	132.129	-171	-76.7288	-95.743	-21.7374	40.343	-138.42	135.534	-168.948	-127.029	151.306	-128.969	136.154	101.536	kinked
4krn_A	IGHV3-3*01	-137.782	157.722	-177.768	-152.264	160.009	171.597	-163.251	156.242	-119.685	-99.7761	115.43	-138.055	-74.0494	153.678	-85.3154	-81.9548	-28.501	55.844	-117.332	138.835	-176.345	-136.989	141.58	-137.967	120.249	101.716	kinked
4krp_B	IGHV3-3*01	-115.681	164.538	-167.634	-152.24	147.748	168.678	-163.257	142.609	-112.934	-72.1908	140.487	-147.267	-118.071	143.304	-120.724	-111.59	-34.4465	58.3	-108.262	132.373	-174.13	-126.591	151.433	-121.477	125.628	105.207	kinked
4ksd_B	IGHV3-3*01	-128.62	144.733	-137.787	-103.825	150.169	-95.9144	-52.9441	164.383	-154.813	-138.766	143.149	-128.37	-53.6173	-41.926	57.3258	-120.866	-14.97	78.584	-99.8902	138.165	162.165	-146.685	165.95	-162.915	84.5021	96.2828	kinked
4laj_H	IGHV3S61*01	-141.805	147.638	-134.763	-91.7876	163.13	32.5831	50.7885	42.3589	-167.301	-66.8405	139.831	176.389	-141.113	152.894	-164.881	-122.334	-0.721304	74.5405	-118.297	91.5322	136.244	-145.867	163.784	-113.537	134.115	100.521	kinked
4m3k_B	IGHV3S53*01	-129.493	137.959	-178.29	-135.668	132.973	-146.015	-94.8617	107.668	170.513	-129.232	156.734	-148.362	-118.517	142.562	-148.175	-99.3024	113.43	-169.261	-109.636	151.13	-156.091	-130.427	145.568	-132.052	122.166	107.914	extended
4mqt_B	IGHV3S66*01	-108.669	151.98	-168.166	-138.485	127.202	-171.321	-120.645	128.44	-139.438	-70.0793	153.864	-68.2154	-48.3764	133.279	18.2541	-110.409	140.379	-169.581	-133.747	148.26	-163.753	-130.482	146.999	-144.08	111.803	119.303	extended
4n1h_B	IGHV3-3*01	-131.892	158.875	-157.65	-136.328	163.786	-179.572	-158.69	150.798	-153.384	-101.219	-9.88258	94.2123	-86.9853	74.6646	100.189	-79.5281	-24.5766	42.6105	-128.795	158.591	178.991	-148.145	178.025	-123.681	97.1097	96.6141	kinked
4n9o_B	IGHV3-3*01	-157.918	157.039	-111.739	-100.69	134.294	-109.492	-64.8257	147.895	-143.813	-105.896	137.338	1.6797	71.1639	-177.245	-68.1861	-147.725	-164.525	79.251	61.8697	31.1649	-169.38	-50.7979	133.507	-134.886	126.678	139.063	other
4nbx_B	IGHV3-3*01	-151.623	156.219	-162.332	-147.377	151.989	23.6336	63.1187	73.5944	-145.45	-67.8698	142.462	-175.072	-119.783	0.620359	88.7586	-73.7067	-26.7899	38.7988	-132.626	136.862	-173.763	-131.148	140.174	-131.254	99.1208	95.3118	kinked
4nbz_D	IGHV3-3*01	-155.971	151.698	-128.801	-108.061	136.2	-162.43	-117.16	90.9726	178.506	-69.7313	-24.4322	58.006	-80.0445	-10.7228	-137.571	-101.261	-9.16633	44.3064	-136.478	136.858	-168.701	-128.781	140.953	-131.004	91.3332	103.281	kinked
4nc2_B	IGHV3-3*01	-147.469	153.666	-151.035	-129.624	139.11	168.218	-152.912	160.811	-159.955	-119.175	2.52464	113.476	-76.8028	168.499	-108.509	-108.634	-12.7086	56.6522	-128.151	135.326	-170.339	-131.154	139.991	-135.665	122.925	101.786	kinked
4ocm_C	IGHV3-3*01	-146.782	144.947	-156.517	-126.454	162.308	103.859	167.386	-156.514	-74.4668	-109.504	-1.40008	98.4978	-97.1969	121.877	-152.419	-95.2361	-32.632	8.99543	-152.982	159.469	-153.113	-133.66	148.076	-128.09	117.918	107.461	kinked
4orz_C	IGHV3S53*01	-147.954	157.63	-118.842	-96.4506	129.45	-145.919	-98.9395	125.805	-178.535	-123.925	111.781	-50.3164	66.4087	-113.657	-22.7851	-53.9721	-69.7614	9.33631	-117.751	153.654	177.513	-156.768	148.618	-127.885	104.187	102.857	kinked
4p2c_K	IGHV3S53*01	-140.55	132.201	-159.979	-113.295	123.777	-175.104	-128.258	99.8111	-129.891	-48.83	125.75	-120.775	-74.3094	152.346	-104.375	-128.96	128.788	174.772	-138.196	141.12	-162.807	-126.702	160.578	-135.519	122.996	125.423	extended
4pir_F	IGHV3S53*01	-111.727	117.811	-167.971	-109.661	116.68	-155.535	-85.7138	100.002	169.191	-120.888	150.666	-139.272	-109.873	122.495	166.378	-97.3485	139.374	-166.125	-128.209	145.33	-160.43	-127.256	149.958	-143.123	119.373	120.761	extended
4poy_A	IGHV3-3*01	-142.117	151.051	-166.629	-135.804	153.618	35.9081	89.3094	20.7758	98.6516	-126.257	-162.402	-92.4648	-130.585	118.813	-59.1181	-105.683	2.74227	60.6945	-134.627	126.377	173.853	-131.904	137.817	-129.826	128.211	99.4937	kinked
4qgy_A	IGHV3S66*01	-146.048	158.438	-142.601	-129.488	146.075	179.76	-142.55	143.09	-93.4893	-56.4811	130.287	-156.166	-93.344	0.00126046	124.793	-88.0613	-38.3432	21.5692	-135.376	146.094	-160.514	-127.228	146.404	-139.441	98.2348	99.8966	kinked
4qlr_A	IGHV3-3*01	-138.742	153.114	-157.391	-134.721	150.815	176.736	-150.237	141.066	-149.596	-79.8447	-22.5504	31.0878	-115.881	-20.1895	55.5483	-86.1889	-32.9563	47.0013	-119.139	145.685	-165.848	-132.337	144.116	-141.865	114.637	100.448	kinked
4qo1_A	IGHV3-3*01	-138.768	158.574	-157.708	-140.5	151.512	24.2392	64.2029	66.7815	-158.545	-72.7414	142.809	-178.025	-120.45	-1.96931	64.9622	-70.5734	-44.2337	34.1953	-119.977	143.826	-171.994	-131.094	142.899	-132.987	100.324	99.5367	kinked
4s11_A	IGHV3-3*01	-146.982	154.255	-146.506	-128.987	140.644	-154.724	-110.424	105.015	-179.852	-84.2018	-8.52291	56.3446	-86.7955	-43.6488	95.0535	-65.865	-39.8224	42.0653	-129.742	134.893	-171.188	-128.473	145.406	-136.536	101.141	98.3036	kinked
4u7s_B	IGHV3-3*01	-138.228	147.592	-152.139	-122.215	129.017	-170.791	-122.337	106.746	-175.516	-73.3007	-22.5223	52.5089	-84.7714	-44.9199	81.721	-91.407	-41.4258	17.8294	-136.432	145.47	-160.444	-121.59	145.064	-136.684	99.3787	100.758	kinked
4w2q_G	IGHV3S53*01	-147.593	147.755	-162.037	-128.775	131.534	-167.13	-119.065	96.8381	-136.983	-53.4036	130.059	1.45052	60.9007	23.9564	-75.1709	-64.3588	136.16	-154.058	-97.0097	146.776	-148.85	-118.02	143.742	-135.592	88.7168	121.167	extended
4w68_B	IGHV3-3*01	-145.44	149.102	-156.187	-131.238	133.086	-169.55	-122.774	110.998	-170.946	-77.3216	-14.4066	56.0129	-87.8842	-43.9922	79.3259	-82.7401	-47.4146	21.3215	-128.982	142.612	-165.582	-121.36	150.368	-128.842	98.61	99.6623	kinked
4w6w_B	IGHV3S65*01	-155.825	162.436	-161.88	-144.313	149.495	164.579	-163.438	153.968	-99.8135	-78.6421	140.099	4.33071	63.5008	69.3036	151.75	-107.74	-13.6907	49.7318	-135.624	137.118	-175.611	-129.243	141.195	-134.826	109.295	102.97	kinked
4w6x_B	IGHV3-3*01	-139.171	154.74	-143.406	-123.945	138.593	-167.857	-124.059	139.05	-140.037	-78.0045	7.80696	122.019	-59.7703	149.362	-144.644	-70.9137	-40.0756	27.6863	-139.974	146.183	-159.388	-132.556	139.212	-131	116.302	99.7481	kinked
4w6y_B	IGHV3-3*01	-147.721	151.618	-171.165	-145.946	154.927	-133.938	-111.906	133.626	-155.759	-70.3952	-47.5757	84.282	-60.8352	132.899	-117.093	-90.4793	-40.8779	42.8149	-118.746	142.26	-178.937	-136.186	145.739	-132.222	108.141	103.27	kinked
4wem_B	IGHV3S53*01	-145.957	148.86	-172.629	-142.41	144.108	-171.254	-129.672	161.859	-128.715	-80.1154	-10.9416	74.9151	-93.7342	171.401	-109.96	-81.2445	-33.1732	34.7936	-133.982	134.752	177.722	-135.874	138.105	-130.608	127.208	106.058	kinked
4wen_B	IGHV3S53*01	-148.813	144.883	-177.987	-145.969	148.558	173.013	-148.775	161.652	-124.428	-88.5743	3.27949	90.3513	-84.6773	169.079	-114.443	-74.1691	-38.4684	46.7077	-118.241	128.556	170.159	-133.739	141.393	-132.755	123.043	103.551	kinked
4weu_E	IGHV3-3*01	-144.054	166.073	-138.919	-130.572	144.492	-178.704	-144.827	127.184	-145.152	-56.4442	-57.1061	25.7589	-113.67	125.517	-114.848	-83.3967	-36.5637	17.0809	-142.964	147.789	-168.164	-134.943	145.738	-130.778	116.641	101.486	kinked
4wgv_B	IGHV3S53*01	-100.191	126.695	165.099	-146.608	144.012	-131.553	-95.226	93.5034	-164.328	-84.1339	138.8	-156.363	-114.474	102.393	-164.538	-93.5797	132.86	-172.125	-127.079	142.389	-174.314	-115.233	-176.432	-151.686	108.453	118.739	extended
4x7d_C	IGHV3S53*01	-134.851	141.491	-173.708	-137.509	138.324	-161.069	-113.534	125.814	-158.282	-102.025	132.157	-160.425	-118.414	141.168	177.055	-98.9282	142.246	-178.701	-133.499	141.442	-165.44	-129.694	143.441	-123.83	133.406	128.289	extended
4y8d_C	IGHV3S63*01	-152.756	156.138	-137.041	-104.586	155.412	179.041	-151.635	161.914	-132.509	-88.8136	-12.36	29.9915	-158.013	109.993	-162.315	-81.0738	-50.0351	0.918183	-143.437	144.451	-155.21	-124.98	146.569	-124.931	127.483	94.5745	kinked
4zg1_D	IGHV3S53*01	-159.676	171.469	-121.403	-128.209	127.586	-132.455	-79.3666	129.4	-170.223	-120.271	86.4833	-58.1447	74.0391	-108.555	-30.0042	-119.82	153.107	-96.8084	-57.9267	144.346	-88.782	-60.8305	129.148	-138.106	99.4154	134.09	other
5bop_C	IGHV3-3*01	-153.966	148.336	-137.905	-113.125	134.5	-165.422	-120.664	121.912	-126.823	-62.0314	154.895	-79.0075	-52.4965	138.648	12.8196	-85.2508	-18.0358	49.5995	-130.065	136.871	-177.781	-132.922	143.262	-131.845	110.696	97.9362	kinked
5boz_H	IGHV3-3*01	-134.243	141.548	-158.267	-112.503	112.098	-166.072	-93.0929	110.725	174.587	-89.4041	-8.19216	29.8438	-120.804	-59.7981	85.8775	-80.5945	-37.9753	31.0124	-133.706	142.804	-146.85	-114.408	132.878	-130.601	126.972	102.788	kinked
5boz_L	IGHV3-3*01	-144.374	151.493	-129.592	-120.041	113.531	-157.011	-87.8842	119.03	173.417	-85.967	-22.4564	10.8407	-130.729	-58.1589	99.6413	-86.5941	-45.317	29.0009	-135.661	141.437	-171.062	-121.406	158.524	-144.803	122.876	106.516	kinked
5da4_A	IGHV3-3*01	-136.101	141.281	-164.162	-128.96	144.374	-141.381	-107.295	138.967	-140.663	-100.852	135.285	-156.173	-74.3663	-24.8828	61.947	-123.46	-32.5348	51.7897	-118.053	143.622	-166.513	-131.615	145.603	-128.993	87.5394	108.137	kinked
5dfz_E	IGHV3S53*01	-119.505	140.981	-167.295	-130.871	118.572	-148.984	-87.7806	122.545	-178.152	-127.906	115.991	-23.8007	56.137	36.7178	-52.4119	-74.1411	148.356	-160.629	-135.836	121.088	-172.246	-112.95	108.561	-179.136	90.7806	120.243	extended
5f1k_D	IGHV3-3*01	-137.622	145.729	-142.071	-107.648	130.108	-174.295	-104.926	-164.402	-115.969	-132.823	171.296	27.661	70.7021	-151.461	-57.3816	-82.7885	-45.428	44.6833	-118.061	136.348	-178.551	-135.789	143.463	-138.927	120.796	104.366	kinked
5f1o_B	IGHV3-3*01	-138.745	155.758	-152.92	-131.223	151.462	-175.177	-145.239	127.845	-109.044	-58.777	135.306	-173.649	-134.806	130.985	-116.594	-115.718	5.3259	67.9107	-123.416	129.941	-177.338	-132.079	142.579	-141.441	127.965	105.199	kinked
5f21_B	IGHV3S53*01	-163.996	-179.251	-56.1707	-62.521	150.483	-166.018	-136.934	66.7759	127.928	-125.907	135.056	-145.307	-66.516	-16.2461	53.3543	-71.5686	-64.0668	21.029	-110.115	162.881	-144.623	-133.235	144.488	-127.514	86.8577	104.368	kinked
5f7k_C	IGHV3S53*01	-168.475	166.672	-93.3668	-74.6754	171.293	-88.6952	-123.128	133.182	36.1917	-61.9781	167.225	-104.806	-80.3665	139.721	-128.789	-75.1151	-15.2343	67.8665	-108.37	112.476	-154.237	-79.1899	153.08	-116.98	128.391	99.6501	kinked
5f7l_D	IGHV3S53*01	-147.027	165.98	-160.149	-152.943	157.066	-136.419	-117.243	116.664	-147.718	-76.3913	162.656	-101.651	-67.8517	-7.1468	79.7395	-105.332	6.2192	60.3658	-130.354	138.291	177.223	-143.247	142.206	-133.922	89.1475	95.9413	kinked
5fwo_A	IGHV3-3*01	-136.786	153.911	-164.596	-139.005	130.739	120.265	-163.246	-160.72	93.8172	57.8936	36.7031	174.846	-64.4926	149.082	36.5113	-75.9834	-46.2162	38.7275	-118.683	139.406	-168.294	-126.3	134.753	-129.208	108.138	99.0905	kinked
5g5r_B	IGHV3S53*01	-126.278	167.078	-165.63	-152.162	149.755	91.7149	168.362	-131.359	-47.84	-139.151	149.654	14.1201	85.3711	-171.881	-47.2264	-73.15	-35.9064	26.8474	-130.255	149.764	-166.739	-137.468	151.315	-136.151	132.865	97.1374	kinked
5h8d_A	IGHV3S35*01	-143.813	139.403	152.499	-161.452	134.172	-15.0992	52.7944	40.449	-43.3607	NA	NA	NA	NA	NA	NA	86.3898	1.97923	115.565	-111.95	138.424	-163.606	-119.089	144.425	-127.422	NA	93.6455	other
5hm1_B	IGHV3S53*01	-122.848	124.016	178.978	-125.967	104.215	-150.019	-79.2621	148.168	1.7042	51.2952	57.5037	174.237	-91.7198	127.522	-132.697	-83.5945	146.015	-157.651	-132.794	144.873	-163.244	-120.721	145.899	-131.387	116.58	119.024	extended
5ip4_B	IGHV3S53*01	-138.295	137.231	-152.362	-114.548	129.978	-13.5159	47.9246	36.3603	-78.1368	47.082	33.9946	74.2746	NA	NA	NA	-139.939	-47.368	58.9382	-95.1516	140.312	-160.988	-126.455	145.65	-131.028	NA	114.447	kinked
5j56_B	IGHV3S65*01	-147.434	155.451	-158.04	-138.083	152.516	-170.967	-143.778	131.008	-117.649	-62.8222	121.368	-0.336079	72.079	14.8889	159.291	-118.217	-30.9472	50.143	-119.198	143.76	-163.032	-126.483	145.224	-128.998	88.5695	107.275	kinked
5ja8_F	IGHV3S65*01	-142.209	145.719	-142.884	-111.161	140.057	155.398	-153.049	176.682	-107.296	-84.3404	-20.7025	13.4592	-154.906	157.092	-100.663	-154.356	155.171	-90.1097	-80.1742	122.397	164.281	-102.592	-4.83355	3.15563	149.296	136.259	other
5ja9_A	IGHV3S57*01	-134.991	123.12	-172.691	-112.817	117.467	-154.689	-86.2836	114.881	-176.969	-94.373	-19.071	-15.7149	-160.92	-170.85	-73.8418	-156.504	177.523	-131.841	-144.22	138.74	-162.102	-119.943	137.832	-127.848	138.654	144.98	other
5ja9_B	IGHV3S57*01	-136.448	122.997	-173.839	-111.934	114.801	-156.061	-86.3279	115.057	-178.015	-95.3741	-19.0971	-15.2502	-161.325	-171.242	-74.3136	-158.093	177.336	-128.695	-141.75	139.101	-164.121	-120.85	141.243	-124.308	139.01	146.825	other
5jqh_D	IGHV3S53*01	-103.379	142.254	-168.869	-132.315	114.992	-164.384	-101.057	83.7224	-178.071	-86.3165	120.391	-134.04	-77.7036	138	-176.893	-92.0904	122.626	-173.607	-116.359	142.576	-163.481	-124.497	158.937	-126.467	117.382	114.963	extended
5lmj_D	IGHV3-3*01	-145.462	149.975	-145.84	-117.805	128.803	125.165	-163.736	-173.864	-138.552	-154.528	157.143	-87.9299	-67.3769	139.322	-110.149	-89.7006	-27.0561	30.7802	-140.147	143.182	-170.377	-131.479	146.308	-123.824	110.201	97.6912	kinked
5lmw_A	IGHV3-3*01	-145.261	152.83	-155.362	-129.407	142.609	157.344	-159.851	142.05	-136.576	-72.3732	-19.1966	13.2422	-127.578	-38.3008	89.2345	-66.8347	-39.0834	44.0278	-120.634	141.155	-178.801	-137.756	145.507	-138.542	118.043	98.3546	kinked
5lwf_C	IGHV3-3*01	-121.195	153.941	-176.855	-151.135	151.47	179.711	-150.334	130.001	-142.392	-64.2265	-27.1822	20.2256	-140.783	162.795	-97.0371	-89.2735	-20.5417	61.9591	-114.522	123.499	178.053	-125.549	150.678	-136.669	142.061	95.1007	kinked
5lz0_B	IGHV3-3*01	-150.575	155.078	-133.674	-114.05	139.01	-176.65	-128.313	140.759	-138.09	-69.9095	-14.3487	93.5561	-81.3065	149.967	-169.02	-109.213	-16.1716	47.7094	-134.334	136.759	-166.273	-127.646	143.808	-134.645	127.612	102.917	kinked
5m2i_K	IGHV3-3*01	-138.245	151.586	-167.504	-140.376	139.529	159.07	-158.805	142.988	-129.829	-69.7324	-14.2442	60.7401	-105.224	154.153	-81.3096	-123.058	130.72	-150.305	-98.546	147.4	-149.922	-126.52	150.731	-132.858	123.387	121.64	extended
5m2m_D	IGHV3-3*01	-133.852	145.11	-168.466	-135.909	157.376	-170.485	-146.266	128.854	-133.436	-83.3765	82.4913	24.1788	149.554	-172.663	-60.894	-101.874	-36.8945	67.7613	-99.1002	126.036	176.324	-130.039	149.752	-128.536	140.871	102.579	kinked
5m2w_B	IGHV3S53*01	-137.463	145.079	-156.952	-123.807	122.697	-162.96	-107.319	121.932	161.325	-137.094	167.496	-123.641	-120.528	140.689	-177.43	-117.741	137.05	-168.447	-116.445	136.776	-162.876	-124.379	148.101	-130.487	131.173	129.585	extended
5mje_B	IGHV3S53*01	-153.966	166.496	-163.556	-157.963	118.63	-148.257	-81.9155	143.274	150.176	-162.864	166.006	-144.243	-144.99	111.562	-146.719	-111.155	122.343	-150.742	-96.3845	142.328	-158.926	-126.753	144.542	-125.51	123.375	112.513	extended
5mp2_C	IGHV3-3*01	-128.345	152.086	-141.441	-109.745	142.966	-152.505	-119.231	133.016	-168.194	-98.4345	5.28894	98.5993	-96.2442	146.029	-147.705	-103.899	-61.2306	61.5622	-77.0013	128.569	-176.059	-131.213	166.495	-145.647	126.001	112.401	kinked
5nbd_C	IGHV3S42*01	64.2095	166.686	-109.2	-95.9303	-90.4463	6.39336	-70.9813	-130.583	-33.8256	-98.9794	98.1457	176.772	-96.1331	110.174	110.059	-69.5288	-7.5196	-15.9156	-151.73	-78.6068	150.966	58.3219	-159.112	165.724	101.279	90.0346	other
5nlu_A	IGHV3S53*01	-166.692	169.035	-62.7245	-54.3574	134.387	-96.9277	-60.678	133.588	28.5842	94.6585	-1.23897	126.131	-62.1296	-28.6658	67.0949	-65.2442	141.224	-120.869	-81.4813	129.616	-170.159	-115.878	147.724	-127.379	90.6517	115.661	extended
5nqw_D	IGHV3S32*01	-143.034	164.484	-174.949	-160.071	161.471	-157.06	-145.108	150.926	-126.363	-66.9879	-31.7234	16.8618	-109.259	-61.3821	18.8091	-68.613	-41.3784	36.5934	-121.697	136.447	176.64	-127.353	153.088	-130.774	116.44	93.9594	kinked
5o2u_D	IGHV3S53*01	-131.188	152.675	-160.753	-131.819	143.503	-141.379	-112.088	118.921	122.073	-130.863	-107.944	-21.2409	-79.1955	-21.5514	-7.0709	-94.1508	130.497	-164.164	-113.847	143.105	-162.748	-125.985	148.706	-132.097	85.7821	116.108	extended
5o8f_K	IGHV3-3*01	-130.721	152.358	-147.081	-120.504	135.895	-156.177	-116.226	142.921	-111.162	-65.9932	157.928	-109.03	-58.2394	-42.5887	30.4627	-86.3652	-36.2237	41.1803	-126.072	136.13	174.065	-127.783	168.569	-130.984	91.8869	100.808	kinked
5ocl_D	IGHV3-3*01	-146.573	153.765	-163.314	-142.189	146.143	15.4819	62.026	82.913	-138.139	-70.2137	105.557	170.614	-115.276	82.5472	-63.8296	-76.9698	-33.5714	37.9003	-128.635	133.031	-176.419	-126.125	146.513	-140.606	103.398	96.547	kinked
5ocl_E	IGHV3-3*01	-137.919	159.943	-160.862	-144.271	150.096	19.81	57.6069	79.5376	-144.685	-71.3407	151.448	107.12	-134.504	-78.4471	52.6552	-78.2077	-27.2052	37.9	-132.17	137.736	-177.424	-131.873	146.739	-140.222	89.7574	95.3511	kinked
5ovw_I	IGHV3S65*01	-129.164	144.973	-159.225	-127.27	132.858	177.712	-135.384	128.416	-115.857	-66.5397	153.403	-118.383	-56.1695	-45.211	57.8205	-84.2455	127.236	-145.385	-89.8299	138.51	-159.642	-122.442	138.823	-153.719	95.6527	116.321	extended
5sv4_A	IGHV3-3*01	-167.7	166.521	-110.63	-115.633	145.856	-104.519	-68.3734	121.31	-153.936	-78.7068	-12.4194	53.8453	-120.559	124.496	-154.148	-153.699	178.991	59.0673	58.9034	48.4034	-164.936	-64.4895	141.367	-130.745	125.881	147.808	other
5tok_D	IGHV3S61*01	-143.322	161.475	-168.154	-146.765	159.207	-170.335	-147.503	143.795	-102.597	-57.0925	135.722	-128.216	-61.4325	-27.555	62.3623	-109.358	-32.0575	37.9029	-128.617	143.795	-161.504	-130.811	137.388	-137.465	86.2834	104.718	kinked
5tp3_B	IGHV3S61*01	-142.043	161.835	-169.748	-150.696	160.538	-168.177	-146.145	146.348	-95.3529	-52.2846	136.078	-129.494	-62.7449	-25.0312	66.0778	-107.44	-32.3905	37.0009	-130.228	144.59	-162.119	-130.342	136.726	-136.673	85.0801	105.82	kinked
5usf_D	IGHV3S1*01	-132.012	145.831	-120.592	-79.1358	132.236	-137.688	-95.3914	130.209	-168.843	-76.1494	-39.9501	-30.4626	-158.637	-170.544	-63.8754	-126.684	-80.475	58.6418	-63.6185	142.887	-171.838	-133.269	143.521	-123.844	139.207	123.757	kinked
5vak_B	IGHV3-3*01	-148.165	166.35	-147.047	-146.192	147.697	-167.985	-132.897	129.135	-151.795	-70.6163	-51.3634	81.6203	-60.8969	131.085	-121.826	-104.787	0.428406	63.7487	-124.833	132.62	176.845	-135.277	150.85	-136.168	107.365	99.3061	kinked
5vl2_H	IGHV3-3*01	-151.228	159.167	-156.889	-138.827	169.254	-172.448	-150.95	158.573	-95.0576	-76.6885	56.9875	79.8438	-163.272	150.961	-134.142	-81.2809	-14.7886	67.7407	-115.388	124.98	-179.097	-122.108	144.742	-133.416	141.521	97.966	kinked
5vlv_A	IGHV3-3*01	-147.159	153.631	-165.394	-142.444	170.794	-171.237	-158.768	159.606	-98.0779	-89.3479	56.6705	76.4834	-157.852	149.923	-130.055	-86.2169	-17.017	64.0054	-118.655	126.177	170.295	-131.589	146.778	-132.88	136.229	98.4465	kinked
5vm4_A	IGHV3-3*01	-145.452	162.176	-157.141	-143.986	162.03	173.173	-155.062	159.664	-110.94	-102.917	120.895	-116.988	-64.176	129.656	-130.389	-86.8916	-17.6182	62.5945	-117.918	130.778	-176.309	-131.761	141.92	-135.144	111.029	99.6113	kinked
5wb2_A	IGHV3S53*01	-130.767	145.759	-164.822	-131.725	139.71	-149.218	-109.888	150.068	-143.735	-120.713	145.464	-119.893	-78.5217	165.188	4.53537	-91.206	24.3766	111.144	-97.7376	106.936	162.87	-126.663	154.566	-129.386	127.668	92.5969	other
5y80_B	IGHV3S7*01	-131.549	164.482	-102.807	-81.1783	157.489	12.7954	63.3428	179.338	-95.7425	-103.875	-122.796	-82.8317	-145.566	178.686	-135.459	-94.1983	112.351	-92.6577	-40.072	142.735	-179.418	-109.647	-28.0351	77.3685	146.544	109.808	other
6apo_A	IGHV3S53*01	-147.365	160.673	-151.866	-139.647	151.017	120.665	-176.653	-159.772	-67.2125	-90.4929	-8.8267	-25.3552	173.812	174.982	-72.1956	176.848	-36.0719	84.686	-112.745	138.031	-171.616	-127.467	151.392	-127.123	142.585	146.234	other
6apq_A	IGHV3S53*01	-123.638	134.749	-170.837	-123.671	98.8619	-163.51	-88.8685	117.204	-142.152	-95.0219	133.378	162.92	-114.582	-8.20386	59.4483	-72.7078	-30.3955	2.65314	-126.818	146.557	-153.514	-122.645	142.576	-124.874	94.3638	92.2062	kinked
6b20_F	IGHV3S53*01	-144.985	138.064	178.918	-130.472	126.335	17.218	95.5491	10.708	-119.066	57.6705	-139.017	-17.5708	-76.4605	-26.7285	51.0146	-111.01	-148.974	-52.7641	-106.568	133.594	-176.561	-125.399	148.927	-130.261	91.4608	151.21	other
6b73_C	IGHV3-3*01	-110.359	124.254	-174.148	-119.246	145.277	-143.173	-108.056	140.901	-117.627	-68.1749	158.913	-117.709	-66.0102	-44.492	28.2709	-106.617	-33.6849	27.9443	-132.288	125.343	-153.778	-94.2457	165.947	-112.26	93.8722	96.6198	kinked
6c9w_B	IGHV3-3*01	-155.066	174.684	-144.187	-152.425	132.479	-109.135	-73.3439	155.448	-137.407	-107.428	158.646	-127.146	-78.1733	-28.2487	56.2439	-78.1378	-43.0113	54.203	-98.3668	122.085	-174.238	-106.538	154.58	-128.842	91.4572	99.374	kinked
6ck8_B	IGHV3S53*01	-144.872	139.579	-164.759	-131.632	138.259	-172.83	-126.893	102.007	-170.006	-57.7591	-44.279	49.8266	-111.884	136.025	-126.504	-97.6807	124.867	165.406	-136.97	147.567	-155.019	-119.695	149.552	-137.038	135.806	120.519	extended
6csy_N	IGHV3S53*01	-148.902	119.085	-170.527	-106.212	142.834	-177.785	-150.227	129.979	158.027	-107.903	-64.2666	-26.9081	-132.458	-158.736	-65.8961	-119.377	104.902	179.947	-113.153	140.394	-164.449	-121.069	158.52	-126.668	138.427	114.22	extended
6dbd_B	IGHV3S53*01	-125.961	144.921	-159.685	-124.648	128.94	-154.263	-104.183	124.455	179.677	-121.675	160.223	-106.7	-72.7566	158.131	52.7756	-107.925	136.799	-178.948	-120.874	148.813	-156.991	-131.371	144.848	-131.967	115.34	131.684	extended
6dbe_A	IGHV3-3*01	-179.761	149.212	176.995	-132.66	118.398	-158.15	-102.1	112.392	-140.362	-75.1027	114.193	-164.381	-80.1857	-18.079	54.5588	-122.015	160.035	-153.212	-130.128	151.138	-150.611	-129.123	142.983	-130.064	95.0833	133.304	extended
6ehg_C	IGHV3-3*01	-138.213	144.321	-134.802	-95.7239	139.775	-174.062	-127.636	-179.504	-124.192	-102.121	-11.8712	-109.881	101.154	-31.8175	118.088	-105.009	-10.7298	59.1018	-127.981	110.959	174.898	-112.006	168.859	-127.773	94.8961	100.676	kinked
6eqi_B	IGHV3-3*01	-133.591	159.598	-147.625	-137.977	123.13	-130.819	-76.8979	140.569	-154.908	-87.6732	-7.82348	27.1168	-143.348	168.647	-130.742	-92.4072	-30.565	62.6082	-108.695	124.106	165.18	-127.513	169.911	-144.93	138.576	99.1866	kinked
6ezw_B	IGHV3-3*01	-144.72	152.159	-149.366	-125.887	143.107	-174.5	-139.278	128.81	-116.644	-57.927	136.848	-136.424	-82.3447	-6.47594	100.368	-91.7588	-35.6198	45.5393	-120.55	144.237	-166.034	-134.486	139.625	-129	94.0121	104.687	kinked
6f2g_B	IGHV3-3*01	-142.584	140.473	-157.91	-117.932	146.544	-175.602	-127.064	171.966	-89.4408	-82.9364	139.665	23.7422	90.8546	161.913	-86.8195	-109.87	-31.116	60.6526	-107.158	132.949	-175.714	-132.808	139.268	-131.564	135.441	104.564	kinked
6f5g_B	IGHV3-3*01	-140.594	145.654	-164.708	-132.047	130.689	-161.5	-106.428	115.868	-163.31	-67.5366	-39.0354	49.5095	-114.76	167.554	-76.796	-102.508	-38.3014	44.586	-117.099	149.756	-162.16	-133.092	144.216	-123.876	142.623	107.602	kinked
6fpv_A	IGHV3S53*01	-131.955	135.011	-175.29	-132.292	127.531	-153.85	-105.302	115.787	-176.835	-125.481	139.368	-146.919	-94.9652	118.114	-168.745	-111.013	106.595	-164.316	-95.4341	136.716	-167.282	-125.763	129.264	-130.622	105.747	113.262	extended
6fv0_F	IGHV3S1*01	-156.007	170.667	-121.317	-96.8224	2.49979	21.102	-158.379	172.045	-101.493	-76.0535	-22.8297	65.0023	-73.9467	-18.2595	-112.164	-74.701	135.24	13.493	74.5365	12.6955	155.552	-65.9202	149.571	-135.234	91.3018	111.083	kinked
6fys_C	IGHV3S65*01	-160.109	151.295	-166.162	-140.178	151.714	-144.294	-118.319	143.728	-165.001	-87.0347	-45.4421	55.1024	-65.0972	170.163	55.6242	-101.412	-25.7649	41.193	-125.144	135.479	-170.958	-119.141	144.223	-122.878	115.111	99.3381	kinked
6fyu_I	IGHV3-3*01	-130.274	161.337	-170.925	-153.057	149.688	-136.132	-106.928	142.722	-149.791	-89.9867	-10.0646	25.3921	-142.463	171.035	-70.6393	-95.2535	-19.437	64.9467	-112.347	126.123	179.069	-126.708	144.863	-131.451	143.224	98.4518	kinked
6gci_B	IGHV3-3*01	-138.683	165.417	-159.229	-147.217	144.624	171.817	-152.071	150.019	-85.147	-56.8548	142.997	-103.822	-69.8636	136.153	10.7312	-81.2913	-57.0015	26.9903	-120.115	140.956	-163.425	-125.355	142.37	-141.908	116.31	102.664	kinked
6gjq_H	IGHV3S53*01	-132.759	144.091	-179.93	-143.469	133.761	-147.198	-95.2937	100.476	-160.103	-93.5151	132.42	-127.753	-75.2366	118.141	173.335	-89.4928	126.676	-168.247	-120.238	145.844	-161.296	-123.301	150.54	-129.932	101.953	114.729	extended
6gjs_B	IGHV3S53*01	-126.003	151.275	176.904	-152.464	142.938	-133.431	-93.0044	113.38	-170.67	-123.569	136.646	-153.126	-97.2075	113.422	-143.606	-85.1833	131.414	-172.705	-122.735	147.545	-162.335	-129.167	146.413	-126.863	108.138	116.71	extended
6gjs_C	IGHV3S53*01	-138.983	130.849	-156.841	-116.442	132.99	-151.35	-94.6539	123.202	173.372	-137.763	151.886	-135.652	-106.664	115.287	160.999	-111.114	146.368	-160.5	-127.972	142.84	-144.126	-104.098	147.386	-138.272	109.701	120.677	extended
6gju_C	IGHV3S53*01	-131.868	133.657	174.47	-146.557	145.718	-137.98	-96.5217	110.989	-171.567	-120.29	126.504	-139.52	-83.6826	116.421	163.231	-88.3668	127.419	-175.865	-127.772	135.326	-158.515	-103.736	150.71	-124.245	111.466	120.052	extended
6gk4_C	IGHV3S53*01	-120.638	158.498	-173.04	-153.427	127.901	-158.33	-107.143	123.228	168.716	-145.772	158.421	24.3686	85.3347	173.405	-74.1816	-94.0496	108.676	-175.448	-110.372	130.447	-161.739	-113.931	142.741	-131.441	132.474	112.494	extended
6gkd_H	IGHV3-3*01	-135.441	150.964	-144.477	-117.026	136.958	-160.618	-119.975	129.704	-160.189	-85.9419	3.70921	78.0987	-119.191	142.855	-101.11	-87.7207	-42.241	59.3532	-100.449	130.7	178.999	-130.54	153.712	-132.463	127.83	103.473	kinked
6gs1_H	IGHV3-3*01	-133.176	152.11	-167.399	-143.215	132.208	-153.525	-110.785	130.4	-155.161	-72.029	-26.3652	43.7892	-124.817	162.78	44.9112	-96.0845	-31.8795	31.2873	-131.166	146.295	-167.991	-130.332	151.202	-123.814	141.159	101.631	kinked
6h15_C	IGHV3-3*01	-126.49	152.268	-166.797	-139.365	149.276	-175.697	-146.999	133.118	-127.803	-76.6027	54.8178	83.8731	-155.413	146.866	-140.313	-99.2244	-26.4459	33.3678	-137.509	152.431	-176.218	-142.209	158.193	-135.551	137.922	104.283	kinked
6h16_B	IGHV3-3*01	-138.976	131.42	-160.839	-115.834	131.79	-169.604	-116.833	128.145	-157.487	-107.623	155.127	-128.914	-64.3354	-45.6611	64.6139	-96.8752	128.102	-150.498	-95.905	123.349	-158.084	-107.15	157.151	-144.437	86.8629	120.987	extended
6h7n_D	IGHV3S53*01	-147.013	136.761	-167.241	-124.904	118.176	-161.964	-95.7858	110.752	-158.259	-95.156	130.869	-166.824	-102.669	22.5031	118.247	-105.512	138.584	-171.338	-121.483	130.107	-167.862	-117.246	139.859	-133.917	96.4342	130.767	extended
6hhu_G	IGHV3S53*01	-141.225	139.157	-178.794	-138.104	141.71	-138.487	-98.2567	109.15	169.347	-108.925	16.6527	129.41	-76.9283	153.846	176.494	-85.1796	130.444	-172.452	-119.732	142.39	-161.255	-128.228	151.078	-126.825	127.777	124.617	extended
6hhu_H	IGHV3S39*01	-152.655	163.165	-162.093	-153.243	152.485	35.1719	63.622	68.8876	-145.11	-59.4619	129.472	-121.153	-53.3893	-21.2361	58.6195	-77.8785	-26.7407	46.6472	-126.481	121.003	179.948	-119.348	150.543	-128.668	94.4753	93.2661	kinked
6hjx_F	IGHV3-3*01	-125.47	154.753	-137.432	-110.826	133.409	-118.878	-75.7456	112.086	-173.883	-67.1125	-64.7418	-73.58	-159.423	-122.572	111.867	-146.384	-168.954	64.9776	53.6936	32.2771	-167.856	-48.8943	150.929	-128.861	137.982	145.274	other
6i53_G	IGHV3-3*01	-119.108	165.716	-170.681	-157.458	129.053	122.844	-174.801	173.795	-95.685	-83.253	-14.452	-123.934	77.6276	34.3583	177.717	-84.9991	-30.5857	58.3325	-108.419	132.751	-174.417	-129.058	150.94	-129.279	100.248	98.4469	kinked
6i8g_B	IGHV3-3*01	-132.885	150.192	-151.835	-123.087	136.448	155.736	-150.31	172.745	-110.406	-162.56	134.367	-13.0645	-89.1288	-6.68571	-172.867	-92.7177	-26.6613	52.2711	-117.495	141.31	177.806	-137.878	156.294	-128.9	92.1568	100.87	kinked
6i8h_B	IGHV3-3*01	-124.635	124.76	176.914	-129.407	126.206	139.151	-168.108	132.745	179.076	-126.261	-171.247	55.2829	58.7758	9.47061	80.2738	-157.177	14.3747	98.5082	-104.53	84.6702	172.716	-94.7202	154.79	-150.484	83.174	111.502	other
6ibl_D	IGHV3S53*01	-132.678	141.723	-167.205	-128.06	116.42	-161.151	-93.5323	102.461	-160.216	-84.6575	134.174	-166.932	-108.961	16.2079	113.582	-98.1556	135.121	-172.094	-113.326	137.302	-168.165	-125.24	137.407	-134.543	96.388	126.119	extended
6itc_C	IGHV3S53*01	-143.548	147.387	169.251	-151.62	166.09	-141.464	-134.951	90.6892	160.287	-109.102	86.2738	-54.302	74.7017	-78.7265	40.7181	-98.9355	127.566	-163.065	-122.569	128.086	-177.239	-95.9712	-171.579	-118.569	89.8571	114.01	extended
6itc_V	IGHV3S53*01	-113.607	157.252	-165.843	-133.53	168.202	-171.62	-166.834	132.793	-151.824	-81.2459	-68.9689	-17.7013	-110.952	-155.559	-34.7734	-53.644	114.946	-141.227	-89.3237	154.702	-143.47	-93.3756	-161.406	-150.797	130.522	106.259	extended
6lz2_B	IGHV3-3*01	-135.142	144.08	NA	-84.3165	129.134	NA	NA	NA	NA	-124.496	136.235	NA	68.5789	32.4795	123.448	78.9039	-14.1368	127.368	-79.5725	116.518	159.126	-139.701	147.671	-128.156	98.0075	88.5975	other
6lz2_D	IGHV3-3*01	-136.138	149.371	-124.958	-91.5638	129.149	-32.9677	57.1846	-156.573	-59.733	-126.427	134.543	6.80621	68.7187	31.3142	122.755	76.7467	-6.1263	142.117	-74.2777	120.258	-167.198	-108.357	149.816	-154.763	98.5986	93.4283	other
6n4y_H	IGHV3-3*01	-140.128	138.607	-148.429	-105.17	144.53	167.258	-155.588	141.044	175.294	-122.928	-21.4399	51.5332	-101.482	170.275	85.1131	-95.1436	-25.0805	32.194	-139.673	147.824	-165.204	-126.617	168.854	-128.659	126.668	101.635	kinked
6nfj_E	IGHV3-3*01	-128.958	177.079	-149.507	-156.105	115.403	-163.22	-87.6333	-175.094	-130.971	-138.51	151.299	-4.93923	82.097	-128.823	-4.49136	-84.8763	-38.5049	52.7098	-108.501	139.898	176.261	-130.79	174.721	-142.842	122.099	102.757	kinked
6ni2_A	IGHV3S53*01	-93.5658	172.05	177.371	-167.816	139.257	-126.427	-89.3614	49.1271	110.014	-72.6417	-58.6955	-3.90262	-105.34	11.9584	-107.009	-62.2682	119.892	-129.556	-62.5006	132.43	-114.161	-76.7331	179.227	-119.725	89.1906	117.006	extended
6o3c_B	IGHV3-3*01	-117.655	137.302	-169.706	-124.475	106.792	169.341	-122.267	154.404	-94.1422	-60.2886	157.195	-111.561	-57.7221	-50.5613	34.3328	-124.762	132.256	-153.17	-111.57	127.367	-169.144	-110.783	167.776	-129.792	93.2892	122.867	extended
6oc8_D	IGHV3S53*01	-141.884	130.159	-157.327	-108.517	135.26	23.5166	89.3131	18.081	152.444	-76.744	158.336	-114.94	-86.2296	119.372	-154.705	-70.9376	-13.2244	83.3327	-103.797	120.652	177.004	-119.67	147.647	-135.994	103.108	96.4815	kinked
6oya_N	IGHV3S39*01	-108.29	153.311	-142.609	-112.267	132.005	-121.196	-68.874	143.49	-126.139	-68.6058	-49.7584	58.531	-87.2032	129.794	-139.812	-91.5389	-11.2916	62.4442	-119.469	44.4525	77.3941	-146.214	139.729	-127.86	118.566	101.92	kinked
6oyh_E	IGHV3-3*01	-148.687	155.69	179.702	-150.132	158.01	-178.359	-159.61	149.43	-111.122	-81.2304	142.354	174.829	-140.617	152.626	-151.246	-98.5424	-34.4978	45.7898	-119.257	143.745	-172.921	-137.324	144.097	-134.17	136.776	106.226	kinked
6q6z_B	IGHV3-3*01	-74.5895	165.653	-100.445	-84.2406	58.5276	-120.368	52.0828	-84.4674	36.4541	NA	NA	NA	NA	NA	NA	-80.1954	-46.146	-38.672	-159.241	-170.106	-98.843	-131.455	109.413	-172.098	NA	95.294	other
6qgw_B	IGHV3-3*01	-140.145	149.069	-159.65	-131.859	136.416	163.243	-148.544	148.171	-129.361	-68.2488	-15.79	68.7651	-117.405	130.766	-152.636	-79.2409	-25.1432	41.6421	-134.742	134.454	-176.178	-130.997	142.979	-138.742	127.887	92.9576	kinked
6qgx_B	IGHV3-3*01	-138.163	143.916	-160.515	-127.092	159.304	174.381	-163.928	132.223	-129.664	-81.928	143.871	15.8456	88.0609	-162.387	-3.5615	-97.063	-26.1446	38.5696	-134.271	144.857	-172.461	-133.657	152.383	-134.18	128.72	103.144	kinked
6qgy_D	IGHV3-3*01	-140.149	150.084	-173.279	-142.059	151.551	170.046	-158.088	149.679	-114.916	-85.9011	130.613	22.7327	108.174	-174.86	-13.5579	-97.3568	-36.1779	46.6817	-123.037	141.154	-177.232	-137.872	153.282	-129.376	136.905	107.737	kinked
6qkd_I	IGHV3-3*01	-143.075	156.951	-139.42	-121.374	134.143	-123.751	-76.8932	108.819	161.426	-104.185	-14.6202	45.6861	-128.518	160.512	-159.648	-108.663	137.186	159.046	-140.194	170.849	179.328	-160.428	174.312	55.0131	136.605	124.196	extended
6qup_B	IGHV3S53*01	NA	NA	NA	-167.407	142.886	161.926	-146.3	154.46	-137.34	-104.316	135.172	-98.5409	-55.9966	129.118	-5.412	-100.038	133.17	-158.271	-105.817	135.23	-169.361	-128.609	143.638	-134.832	106.897	121.314	extended
6qx3_O	IGHV3S31*01	-165.582	178.948	-139.199	-160.218	111.328	-145.21	-65.4317	172.021	-138.429	-98.7518	-46.3227	61.2537	-78.1478	157.267	-129.598	-148.4	97.6343	82.3926	-175.631	173.868	-134.088	-143.422	127.707	-138.546	120.849	122.315	kinked
6qx4_C	IGHV3S53*01	-146.03	149.157	172.625	-157.421	117.817	-152.273	-90.5708	118.994	172.213	-108.216	17.5721	140.983	-67.9374	158.32	-169.624	-79.6014	139.403	-172.343	-125.919	129.592	-169.686	-117.355	157.431	-126.92	127.408	122.379	extended
6r7t_A	IGHV3S41*01	-147.989	134.144	-133.977	-87.5174	126.796	-122.657	-71.0416	137.257	-126.677	-77.7341	164.394	-109.038	-61.1121	-41.2489	71.1601	-84.3163	-44.9706	21.121	-132.201	146.102	-179.416	-141.614	148.536	-129.153	87.6984	101.864	kinked
6rtw_B	IGHV3S53*01	-143.905	145.638	-171.934	-133.724	146.834	-148.272	-113.798	126.301	-167.052	-101.851	138.228	-141.215	-102.292	130.958	-169.992	-90.1134	133.817	-164.992	-117.867	145.266	-158.331	-128.792	136.594	-133.016	117.292	121.964	extended
6rty_B	IGHV3S53*01	-138.332	136.211	-172.575	-121.747	138.13	-152.481	-112.06	121.074	-162.363	-92.7288	130.379	-145.588	-95.4195	128.119	-175.168	-91.4094	127.898	-165.378	-116.296	138.957	-151.474	-121.296	121.632	-134.573	112.874	119.767	extended
6ruv_R	IGHV3-3*01	-133.188	151.496	-159.715	-133.978	140.974	177.288	-150.628	139.477	-107.188	-71.7784	124.809	-173.515	-125.775	129.313	-159.937	-114.852	2.08449	66.4137	-127.344	136.469	179.951	-139.983	141.451	-135.818	124.975	100.864	kinked
6rvc_D	IGHV3-3*01	-150.262	157.461	-113.417	-98.823	125.002	-141.202	-88.3036	123.311	161.985	-119.378	-15.1314	62.4581	-119.134	139.979	-117.346	-103.716	-62.305	54.2364	-90.2866	134.824	178.181	-127.496	144.688	-132.388	127.088	109.977	kinked
6s0y_B	IGHV3S66*01	-136.685	144.331	-138.912	-110.973	136.628	172.639	-140.295	143.326	-104.556	-68.7132	135.75	-81.3144	-45.0973	127.976	-172.95	-97.1845	-32.2473	28.9158	-138.726	147.825	-164.935	-131.241	139.153	-132.924	111.396	100.062	kinked
6ssi_I	IGHV3S53*01	-137.017	139.352	170.651	-144.307	105.032	-59.0877	58.7975	-111.288	-12.6419	NA	NA	NA	NA	NA	NA	-94.7316	-8.18486	98.4184	-86.3268	144.623	-169.863	-133.372	150.598	-121.068	NA	93.5171	other
6ssp_L	IGHV3S66*01	-100.954	163.266	-163.944	-153.036	113.254	176.912	-117.877	151.351	-150.063	-84.4285	-47.5567	28.2767	-100.735	14.0711	127.691	-69.5937	-40.3825	49.4795	-105.088	150.302	-173.409	-141.555	150.219	-128.921	96.5704	94.203	kinked
6tyl_H	IGHV3S53*01	-126.315	-168.534	-87.314	-108.542	133.749	-152.05	-76.7572	-47.2546	42.4291	-61.104	-52.114	32.529	-107.765	113.006	-146.373	-75.729	-170.922	-59.3654	-76.5684	129.668	-126.38	-68.6979	168.55	-140.951	112.689	125.907	other
6tyl_I	IGHV3-3*01	-165.067	163.38	-117.459	-108.242	157.17	-136.155	-120.008	117.554	-166.097	-67.7639	-30.6582	89.702	-66.2454	142.084	-148.24	-86.4878	-138.138	105.68	55.0548	65.9774	153.585	-88.8511	-60.0852	-169.564	115.427	130.842	other
6tyl_J	IGHV3S53*01	-115.898	155.625	-169.573	-120.006	-24.2683	-140.829	53.5812	56.0699	158.751	-107.425	168.654	-125.027	-120.488	100.717	-156.097	-100.616	139.436	-178.138	-138.658	134.832	174.734	-110.882	-51.6158	-174.425	115.228	125.467	extended
6u51_A	IGHV3S53*01	-134.431	137.534	-179.842	-126.455	139.382	-172.621	-141.215	117.885	-173.144	-120.95	164.126	-114.792	-98.5398	144.758	-172.717	-100.718	142.546	-169.579	-125.485	126.407	-170.801	-116.885	152.167	-120.352	126.058	124.81	extended
6u54_A	IGHV3S53*01	-126.781	121.609	-155.55	-100.134	128.619	-160.381	-103.697	116.556	109.998	-147.935	-112.741	-19.2519	-86.8723	-5.56406	-0.580075	-100.331	124.538	-169.428	-121.687	137.298	-150.83	-109.834	130.875	-130.991	85.1264	111.049	extended
6u55_A	IGHV3S53*01	-120.831	127.498	-167.829	-117.187	130.238	176.307	-134.081	132.527	-156.528	-106.79	122.628	-164.628	-72.5075	-21.3435	62.3378	-128.433	137.863	-179.546	-141.801	140.11	-159.059	-116.078	142.672	-126.37	87.1871	127.71	extended
6ukt_F	IGHV3-3*01	-112.012	119.678	-151.632	-87.784	137.346	-141.955	-107.179	171.452	-165.189	-130.807	6.56116	22.5992	-169.465	148.073	-160.521	-77.0957	-16.9663	6.21785	-157.609	163.334	-133.761	-123.591	109.552	-139.639	137.251	86.0092	kinked
6v7y_F	IGHV3-3*01	-134.482	147.785	-171.101	-137.698	156.349	163.768	-169.018	140.425	-116.03	-79.0464	112.9	-177.369	-116.41	114.94	-131.702	-99.2467	-34.768	57.6158	-107.665	125.71	178.584	-126.435	135.061	-140.778	115.132	106.328	kinked
6v7z_E	IGHV3S53*01	-139.854	152.422	-166.169	-136.626	149.801	-136.484	-96.3909	109.381	-153.807	-93.8996	138.551	-98.9723	-56.8963	128.517	17.2874	-77.1947	159.45	-129.114	-99.63	141.066	-151.641	-117.222	154.702	-135.025	109.006	123.024	extended
6v80_J	IGHV3S53*01	-137.643	132.527	-171.843	-127.713	121.659	139.754	-152.631	154.25	-105.123	-76.2555	162.553	-93.5965	-76.1862	35.4399	92.2827	-121.066	126.212	-178.98	-133.113	130.495	-151.464	-115.709	128.772	-127.18	93.4774	110.408	extended
6vbg_C	IGHV3-3*01	-145.023	141.368	-143.532	-108.716	136.139	-148.537	-106.804	133.206	171.435	-96.5286	-81.1014	-22.9233	-93.5752	-102.943	-42.7575	-102.732	-2.02601	44.1539	-142.937	140.853	-177.013	-127.766	158.754	-134.198	114.817	102.537	kinked
6vi4_C	IGHV3S53*01	-147.683	133.587	-177.482	-138.033	124.566	-151.448	-86.3909	111.546	157.446	-126.675	175.387	-141.295	-140.482	124.245	-155.724	-124.524	103.377	-165.844	-101.476	123.028	-165.563	-93.5037	160.257	-132.864	121.457	113.409	extended
6waq_A	IGHV3-3*01	-155.018	148.614	-144.805	-121.682	136.379	-134.93	-81.9985	-178.786	-118.378	-107.19	-166.061	-46.8416	-67.76	136.789	9.58877	-89.5215	-25.0908	47.6741	-126.265	141.074	-169.732	-132.008	141.167	-136.177	116.002	101.23	kinked
6war_L	IGHV3S53*01	-143.411	155.114	-152.08	-130.753	141.636	-162.522	-120.275	125.354	-154.797	-97.2712	129.155	2.36251	58.8353	35.7086	178.489	-99.541	-30.7872	33.3707	-134.011	140.393	-171.061	-127.869	158.441	-126.45	87.608	102.055	kinked
6xv8_B	IGHV3-3*01	-151.396	136.904	-161.329	-124.205	168.585	-154.75	-146.72	107.844	179.205	-73.4278	-29.1972	97.0917	-58.1051	149.197	-115.357	-102.997	-34.7283	46.0367	-117.511	146.349	-169.683	-136.914	160.684	-128.889	118.659	106.857	kinked
6xyf_A	IGHV3-3*01	-144.61	147.311	-175.926	-147.726	146.551	-143.063	-89.8067	162.899	-81.6395	-57.0106	154.445	-104.555	-57.7812	-36.8423	61.8282	NA	NA	NA	-129.065	131.997	NA	-122.594	141.579	-135.963	92.3721	NA	other
6xym_A	IGHV3-3*01	-137.01	137.446	-154.775	-119.057	134.907	171.37	-139.805	79.6004	171.099	-67.3502	-20.2659	47.3234	-105.177	9.6369	127.739	-91.8526	-43.0599	33.0487	-126.698	139.51	-171.709	-125.429	140.934	-135.744	97.6913	100.888	kinked
6xym_B	IGHV3-3*01	-144.85	147.158	-165.453	-140.851	143.101	-159.804	-122.135	127.362	-156.576	-86.9063	147.59	12.3624	55.6941	52.6697	158.514	-91.5142	-35.0579	28.9427	-139.506	134.923	-164.479	-113.875	143.913	-143.451	90.7675	98.7321	kinked
6xzu_A	IGHV3S53*01	-162.059	170.601	-67.8509	-60.4544	137.383	-93.1415	-57.7212	143.925	42.353	98.5457	-5.81325	129.641	-59.8219	-32.8845	53.3216	-48.1043	130.408	-130.183	-84.3452	132.619	-164.452	-116.154	150.406	-119.058	95.8117	111.835	extended
6y0e_B	IGHV3S65*01	-150.019	138.483	166.546	-143.557	155.297	-130.034	-109.891	111.798	158.739	-126.772	87.1358	-46.5224	79.6395	-65.5673	28.3705	-71.52	126.523	-158.148	-108.249	149.163	-174.211	-138.327	145.806	-131.281	88.606	109.988	extended
6y1r_D	IGHV3-3*01	-137.421	149.262	-177.058	-147.15	148.282	-144.136	-101.476	162.816	-76.529	-57.3862	158.787	-94.4089	-53.8958	-35.6655	45.6522	-94.7823	-42.2574	23.8209	-134.525	141.92	-159.751	-122.857	142.607	-133.124	97.5669	101.348	kinked
6yu8_B	IGHV3-3*01	-137.551	145.045	-146.978	-114.537	129.809	173.64	-133.439	162.001	-131.023	-75.9155	-30.3485	30.7152	-131.517	152.263	-103.06	-98.6499	-7.27302	60.597	-125.834	131.743	171.667	-135.95	149.299	-128.395	137.564	98.9319	kinked
6yz5_F	IGHV3-3*01	-142.32	147.215	-152.637	-127.576	139.766	-175.961	-131.314	146.753	-164.218	-100.494	-0.667123	113.331	-81.2396	107.517	-150.246	-91.4444	-18.6874	53.4552	-124.988	136.835	-178.835	-134.061	140.226	-133.737	106.483	97.6743	kinked
6z1v_B	IGHV3-3*01	166.138	159.428	-144.95	-133.316	143.316	164.141	-152.018	157.352	-108.994	-83.046	19.02	-48.3596	NA	NA	NA	-93.3566	-10.5986	57.9984	-129.397	133.837	169.662	-143.574	144.829	NA	NA	101.819	kinked
6z20_B	IGHV3-3*01	-136.73	149.23	-166.778	-138.66	141.228	166.121	-155.14	145.786	-128.765	-70.2931	-11.5281	64.2908	-121.53	154.854	-133.726	-70.384	-29.3831	40.3794	-130.045	147.909	178.501	-145.618	152.977	-131.169	137.025	94.9831	kinked
6z6v_H	IGHV3-3*01	-137.238	155.795	-148.551	-128.867	136.762	-157.456	-112.151	110.967	176.857	-84.806	-21.2766	39.1919	-128.395	63.9286	169.207	-83.4878	-20.1409	41.9501	-130.349	143.335	171.596	-139.06	164.89	-133.25	107.487	99.8093	kinked
6zcz_F	IGHV3-3*01	-131.095	149.925	-155.613	-126.991	145.234	176.072	-144.67	155.335	-154.556	-107.49	5.98446	116.097	-80.8116	128.115	-152.957	-83.7154	-58.201	21.8618	-118.134	149.71	-164.82	-129.213	156.85	-124.82	112.93	105.298	kinked
6ze1_B	IGHV3-3*01	-121.673	151.823	-159.746	-132.201	135.141	170.96	-135.676	171.469	-152.418	-143.343	59.3914	102.265	-125.027	-169.463	-52.6708	-67.9037	-39.5139	32.1199	-122.801	155.78	-164.957	-135.393	165.04	-131.568	136.406	98.0339	kinked
6zg3_E	IGHV3S65*01	-132.812	157.209	-153.858	-135.637	136.691	171.159	-146.042	143.23	-154.697	-85.0506	-19.072	87.824	-77.7404	13.0734	65.9115	-98.2741	-30.7163	47.504	-124.274	127.075	-174.938	-118.634	152.531	-130.059	95.9553	104.124	kinked
7a0v_B	IGHV3-3*01	-128.558	140.959	-159.91	-119.921	137.494	-150.608	-103.209	139.793	-140.429	-68.0731	-17.9385	81.5414	-84.5658	160.402	-121.273	-112.43	-33.6451	52.5138	-109.982	143.872	-171.524	-136.158	145.692	-133.088	124.021	106.617	kinked
7a48_A	IGHV3-3*01	172.927	149.492	176.646	-124.873	126.577	-148.933	-93.4847	101.634	154.468	-110.624	-16.6749	-5.8809	-157.65	-159.736	-84.1602	-94.2311	170.596	-108.375	-96.3269	139.977	-159.1	-123.867	162.427	-138.957	142.167	125.486	extended
7a4d_C	IGHV3S53*01	-173.894	174.896	-61.2671	-72.7164	148.966	-104.824	-62.3863	-50.4809	50.3653	-71.672	99.0588	-128.721	-61.3539	142.255	-112.193	-66.8086	-47.7972	53.6069	-111.903	97.8115	152.543	-112.534	123.647	-140.762	117.366	106.494	kinked
7a4d_H	IGHV3S61*01	-165.173	158.967	-111.458	-82.6816	40.6481	61.4894	-157.595	151.621	-148.956	-89.0778	-17.5177	72.5196	-104.614	113.775	-149.439	-103.213	-21.3603	33.4788	-138.995	127.846	-161.994	-102.629	135.863	-133.939	112.971	102.006	kinked
7a4t_A	IGHV3S53*01	-143.123	155.413	-151.806	-129.553	121.753	164.96	-146.21	145.217	97.5515	172.729	-145.882	-87.9014	-159.746	145.993	-161.83	-158.754	116.581	-179.903	-125.876	142.398	-157.071	-118.339	142.957	-136.951	137.687	127.535	extended
7a4y_C	IGHV3S1*01	-148.825	158.174	-136.139	-96.5847	-1.91889	41.9837	-136.25	158.982	-117.476	-63.2005	-26.0891	62.9764	-80.1821	-8.51576	-113.18	-75.1409	144.974	31.9697	79.1772	31.583	152.127	-88.0371	161.289	-122.555	92.9086	115.102	kinked
7a50_C	IGHV3-3*01	-136.588	158.808	-167.058	-145.72	149.009	-144.104	-116.546	107.844	174.5	-91.0624	3.8317	115.982	-82.5386	139.32	-154.403	-94.5895	-14.1332	62.1956	-113.531	131.572	178.364	-131.859	132.123	-138.272	123.097	97.7338	kinked
7apj_B	IGHV3S53*01	-161.339	160.548	-123.032	-95.7353	176.985	-103.679	-70.491	-46.5562	49.5494	-60.9562	-43.8218	45.897	-68.6052	-27.9612	59.9292	56.126	38.1411	154.745	-97.6653	112.558	170.199	-127.781	146.029	-128.771	89.6648	90.1499	other
7aqx_C	IGHV3-3*01	-144.263	149.491	-139.02	-119.166	139.279	-168.585	-131.032	113.863	-117.073	-60.1844	121.272	-18.6682	53.7934	34.3761	173.465	-80.7274	-27.2195	31.2186	-137.64	147.416	-171.413	-137.126	143.411	-130.882	88.0894	97.1777	kinked
7aqy_D	IGHV3-3*01	-150.525	150.303	-148.156	-127.322	133.276	-176.775	-132.892	125.709	-110.23	-56.6777	123.116	-17.8726	56.5726	26.742	-173.79	-91.3478	-32.825	21.1947	-143.747	143.088	-164.105	-127.062	142.259	-134.023	91.3399	100.951	kinked
7aqz_C	IGHV3-3*01	-143.342	150.869	-148.255	-124.701	137.508	-168.885	-129.123	115.349	-115.994	-58.3204	123.835	-18.3622	48.8879	38.7925	166.192	-77.2571	-26.4194	34.9567	-137.15	144.661	-174.418	-135.431	143.595	-135.655	87.1653	96.9615	kinked
7ar0_B	IGHV3-3*01	-150.534	150.608	-155.456	-129.66	139.328	-161.924	-120.773	137.784	-147.721	-74.9901	-11.7977	103.931	-73.1507	140.311	-162.002	-78.7371	-33.2303	60.7035	-112.085	138.806	-179.859	-138.275	135.639	-138.567	119.604	97.7963	kinked
7b18_D	IGHV3S61*01	-147.191	162.369	-128.235	-117.16	131.771	-179.294	-131.595	143.298	-106.917	-72.5708	131.327	-120.385	-71.404	164.656	-120.822	-62.8838	-41.3912	27.0878	-120.897	152.734	-169.312	-140.64	157.171	-171.438	125.218	89.7434	kinked
7bc6_B	IGHV3S1*01	-91.3772	166.051	-155.225	-145.516	92.8052	166.831	-91.8325	-176.926	-135.521	-117.164	5.22873	-116.65	51.2194	48.249	112.554	-104.734	139.408	-156.926	-120.105	87.4151	-165.626	-65.6951	159.047	-126.915	88.5397	119.956	extended
7bnp_A	IGHV3-3*01	-141.447	137.336	-162.484	-119.902	124.641	175.856	-136.541	149.282	-111.787	-69.9642	162.585	-105.583	-55.7838	-41.467	59.8318	78.4295	-163.444	-31.183	-96.4568	152.452	-148.104	-128.678	140.307	-136.813	92.7297	133.541	other
7bnw_A	IGHV3-3*01	-149.86	143.983	-171.928	-141.191	126.239	156.721	-145.861	162.483	-154.543	-139.232	136.903	-162.5	-121.178	122.759	170.841	-162.052	98.517	177.904	-106.163	155.234	-167.763	-141.462	137.016	-131.262	114.439	120.264	extended
7czd_C	IGHV3S1*01	-144.074	146.16	-150.113	-99.439	3.16996	44.278	-139.649	154.731	-123.841	-78.6133	0.80246	60.901	-100.283	-6.03279	-116.849	-65.761	-49.6701	32.7537	-112.026	93.6934	127.109	-143.346	167.339	-95.7117	94.621	91.017	kinked
7d4b_B	IGHV3S53*01	-132.789	146.027	-172.911	-145.703	141.765	-158.786	-123.167	160.621	-152.919	-123.184	19.7459	18.8891	-167.211	177.032	-88.6986	-145.364	173.475	-149.097	-140.459	148.118	-162.06	-125.273	161.302	-131.412	148.152	146.462	other
7dst_E	IGHV3-3*01	-127.311	141.831	-165.09	-102.146	-179.878	120.605	149.954	173.017	-106.058	-85.2373	-45.1669	87.4622	-72.5641	166.901	-98.3955	-61.3569	167.111	48.8454	65.7389	75.6626	-170.776	-96.1878	145.085	-139.54	127.619	127.664	kinked
7epb_D	IGHV3S53*01	-129.87	151.793	-155.113	-128.467	139.989	-144.615	-110.366	122.689	170.951	-131.559	145.981	-143.896	-116.07	96.1429	140.141	-115.248	125.04	-148.12	-95.5929	135.944	-170.839	-112.936	-175.899	-140.444	114.63	119.847	extended
7jkm_K	IGHV3-3*01	-144.998	145.223	NA	-87.9678	132.007	NA	-84.0832	107.733	NA	NA	NA	NA	-93.2638	115.871	NA	-92.7178	-35.9725	52.7673	-112.086	134.199	175.785	-130.349	143.193	-123.111	NA	101.121	kinked
7jvb_C	IGHV3-3*01	-132.75	148.037	-151.532	-120.3	122.326	-143.048	-88.6953	131.724	-124.579	-70.2342	150.555	-123.323	-61.9659	-47.4016	38.1118	-67.9229	-46.7558	69.5615	-75.02	125.171	168.722	-124.862	-169.567	-134.219	95.1582	96.7541	kinked
7k65_B	IGHV3S53*01	-122.518	133.588	179.913	-128.305	155.66	178.397	-160.481	145.904	-137.441	-76.9181	-156.406	6.68315	-34.8803	130.09	-124.144	-61.1599	123.56	-153.613	-90.3429	157.431	-159.448	-138.036	150.011	-166.474	106.274	112.908	extended
7kd0_C	IGHV3-3*01	-135.5	138.135	-151.021	-97.103	108.739	-140.804	-72.0105	164.837	-179.97	-154.685	172.395	-103.683	-74.8717	-40.6205	40.3289	-64.5789	150.97	-147.083	-135.173	109.911	173.514	-112.391	157.362	-141.112	94.8971	111.537	extended
7kdm_C	IGHV3-3*01	-142.077	143.531	-166.663	-132.565	147.668	-158.022	-125.364	141.09	171.557	-144.459	-176.54	-99.179	-94.2405	-10.8683	107.514	-131.92	114.917	-176.985	-113.002	132.381	-169.813	-108.006	-175.323	-121.584	105.795	118.664	extended
7km5_D	IGHV3S10*01	-135.93	144.908	-152.932	-110.422	143.246	161.459	-161.003	159.004	5.12392	74.9685	-166.76	110.462	82.5494	-21.4703	66.6284	-70.6876	116.805	-142.987	-86.8425	134.825	-160.433	-115.899	161.271	-120.919	91.7572	105.525	extended
7l1v_S	IGHV3-3*01	-106.389	161.37	-179.742	-151.348	163.574	-108.927	-106.555	110.628	151.476	-130.716	86.6835	-50.6037	77.853	-37.0286	18.3742	-100.849	100.834	-167.093	-90.9754	128.009	177.305	-126.013	171.488	-127.731	84.5923	107.087	extended
7lvu_B	IGHV3-3*01	-141.762	151.269	-163.777	-138.284	147.524	163.446	-155.251	156.251	-121.031	-89.6455	164.489	21.2901	83.1904	-142.268	24.6034	-90.4303	-31.0705	51.7764	-119.658	132.946	-178.179	-130.984	143.345	-136.458	126.854	103.388	kinked
7mdw_B	IGHV3-3*01	-73.9261	153.747	-158.609	-137.053	137.035	-127.249	-81.0177	163.068	-115.05	-79.4821	-163.243	-22.2221	-48.1377	150.465	-78.7178	-79.1347	-63.9307	9.15015	-124.902	152.709	-140.544	-113.008	125.03	-147.696	114.142	107.989	kinked
7mej_B	IGHV3-3*01	-170.2	164.412	-166.379	-157.103	161.27	-98.943	-83.7059	161.092	-128.909	-95.9906	-170.848	-75.7353	-97.2865	119.311	118.565	115.068	-43.164	24.1469	-140.957	26.6434	80.5382	-136.313	152.654	-142.673	116.581	103.42	kinked
7n0i_J	IGHV3-3*01	-144.278	153.789	-157.868	-129.399	158.654	-166.406	-134.627	179.705	-148.871	-130.387	-15.1516	98.7545	-80.6892	128.723	-120.687	-104.507	-31.7678	47.8352	-120.833	145.103	-169.394	-136.816	142.162	-148.025	111.361	107.501	kinked
7n0r_C	IGHV3S42*01	-165.869	155.074	-81.6199	-55.7398	140.642	-92.8311	-58.0634	137.992	167.3	-147.048	146.882	-118.714	-71.9003	154.025	164.912	-64.7696	-36.1124	64.8288	-69.6852	-4.17847	74.5896	-75.9215	-20.3472	-144.652	116.341	92.9752	kinked
7n9a_A	IGHV3-3*01	-144.584	155.57	-152.976	-127.4	153.442	-146.703	-121.249	148.95	175.244	-110.791	-108.57	-19.8161	-98.6522	100.14	-125.055	-68.7595	-45.8643	55.3608	-104.826	124.708	-173.203	-114.954	119.058	-154.254	93.9626	102.086	kinked
7n9c_D	IGHV3-3*01	-140.708	-176.593	-112.256	-126.913	147.79	-176.367	-137.819	151.494	-89.05	-57.1096	148.568	-74.3697	-55.4529	134.933	-151.15	-98.7631	-47.1859	60.5261	-86.0491	119.357	-163.53	-110.101	144.582	-146.761	115.176	106.926	kinked
7n9e_D	IGHV3S6*01	-125.271	150.444	-127.365	-89.1821	129.367	-140.765	-92.293	107.442	-134.863	-98.6711	105.18	64.0551	NA	NA	NA	-79.0897	-32.8321	45.2126	-112.032	159.227	-149.458	-129.839	130.103	-137.787	NA	90.3139	kinked
7n9t_E	IGHV3S53*01	-121.755	134.594	175.111	-127.211	178.3	-111.483	-119.388	127.002	-176.032	-129.696	121.261	162.985	-98.6255	-50.4532	55.5444	-66.929	142.226	-115.423	-81.9125	93.1911	-175.811	-95.0248	107.142	-139.375	104.809	116.225	extended
7nqk_B	IGHV3-3*01	-125.805	149.084	-168.391	-134.831	154.506	-177.143	-155.674	133.007	-114.189	-67.2865	153.114	-95.0363	-73.1847	89.1814	150.063	-108.922	-27.3265	36.5904	-136.253	49.8762	168.482	-66.7845	133.053	-154.735	101.235	109.967	kinked
7nx0_E	IGHV3-3*01	-154.438	145.69	-112.988	-70.2495	126.014	-166.701	-124.629	158.2	179.56	-142.116	172.561	-148.807	-145.055	151.649	-126.862	66.8708	-5.33662	131.242	-85.8527	109.411	154.712	-136.374	142.356	-136.594	134.026	91.0834	other
7o31_X	IGHV3-3*01	-139.952	149.816	-129.602	-102.902	131.216	-135.979	-82.2627	109.442	-164.297	-69.4453	-22.8809	87.2837	-85.2234	115.899	-159.911	-84.89	-31.2488	47.9408	-123.245	135.742	178.483	-131.972	144.21	-122.932	112.546	97.7968	kinked
7r98_F	IGHV3-3*01	-144.762	148.648	-105.023	-70.3264	130.691	-158.762	-94.1619	-155.108	-49.6015	-88.5855	148.274	-94.9365	-59.3077	121.919	-10.8218	175.735	139.302	35.6232	-72.9066	-179.017	-143.711	-118.74	147.909	-131.531	110.601	143.017	other
7rmg_N	IGHV3S39*01	-121.694	146.696	-165.004	-127.673	131.185	-136.507	-92.2378	146.963	-125.918	-73.5492	-29.0401	82.2315	-80.3338	121.953	-142.636	-87.528	-18.1849	62.8716	-105.575	38.0997	79.2949	-138.952	158.291	-113.749	113.832	99.339	kinked
2xxm_B	IGHV3S53*01	-143.324	144.939	177.511	-134.505	166.266	-68.8988	-62.9256	120.673	-2.31844	78.0167	0.765716	143.036	NA	NA	NA	-74.0443	146.3	-116.945	-78.2874	138.648	-103.541	-61.0174	140.98	-144.133	NA	121.381	extended
3g9a_B	IGHV3-3*01	-142.893	150.742	NA	-130.364	140.566	-179.759	-147.636	143.729	-170.294	-108.819	1.85313	81.5955	-89.7362	-158.64	-38.1473	-52.5164	-47.0251	17.4907	-138.596	144.79	-170.148	-132.681	139.982	-136.883	129.931	93.8107	kinked
3k1k_C	IGHV3S65*01	-160.007	139.103	168.801	-154.369	158.55	-134.316	-124.013	113.759	162.254	-130.814	83.9009	-44.7596	80.2476	-72.8733	23.8997	-80.1729	137.009	-165.051	-123.07	144.88	-167.397	-119.048	154.503	-127.526	87.3361	119.364	extended
4jvp_B	IGHV3S61*01	-144.577	156.79	NA	-144.627	144.187	169.657	-145.742	176.383	-77.8617	-78.1202	65.2381	-64.1899	66.7537	20.5387	109.428	98.1441	-131.767	-16.1733	-124.576	129.808	-149.087	-97.0361	95.1557	-175.126	93.0797	126.978	other
4lgp_D	IGHV3S65*01	-137.365	169.054	-103.124	-98.9286	101.346	64.9423	161.423	166.139	-124.021	-147.316	140.353	-7.72191	72.7788	-21.958	45.1129	105.468	-178.98	-145.172	-72.6965	135.805	-174.529	-105.653	146.754	-151.9	91.4393	162.694	other
4lgr_B	IGHV3S53*01	-138.209	132.001	-168.071	-122.153	116.55	179.064	-131.872	119.599	-162.178	-68.0484	-29.1539	-160.797	58.7635	29.7255	-50.1385	-143.695	104.896	-164.871	-104.556	138.849	-167.641	-124.205	142.253	-134.733	96.7194	117.957	extended
4lgs_B	IGHV3-3*01	-134.988	141.716	-160.128	-123.531	147.192	-157.7	-120.39	118.054	-179.029	-88.7427	-12.8198	55.2886	-83.0791	-31.0587	54.8826	-80.1388	-36.2023	56.892	-105.539	139.816	-178.912	-132.212	156.619	-126.202	95.9557	102.082	kinked
4lhj_B	IGHV3S53*01	-133.405	140.837	-178.055	-137.633	143.623	-168.779	-129.879	142.539	-165.578	-127.57	144.327	-142.972	-87.2871	-148.154	-25.0262	-137.692	151.045	-165.628	-145.248	140.943	-159.137	-123.252	140.744	-138.055	131.216	128.522	extended
4lhq_B	IGHV3-3*01	-136.731	131.511	-166.308	-103.943	167.133	-135.611	-121.371	123.232	-167.215	-81.2507	-13.7643	57.4217	-80.9253	-44.5926	38.3345	-99.0137	-3.00955	43.4969	-148.293	147.377	-172.777	-132.395	168.23	-124.763	100.617	103.189	kinked
4tvs_a	IGHV3-3*01	-135.319	148.594	-163.423	-132.294	151.411	176.551	-155.299	138.959	-113.194	-69.438	142.38	167.393	-149.996	146.109	-142.979	-87.9594	-28.6836	48.7635	-119.414	140.543	-177.528	-134.397	152.828	-128.248	128.747	101.701	kinked
4x7c_C	IGHV3S53*01	-136.708	136.352	-170.765	-128.707	138.608	-164.606	-115.182	125.718	-159.024	-105.148	131.257	-159.99	-114.964	148.22	173.33	-98.5708	140.788	-179.087	-131.871	148.98	-168.196	-138.818	140.507	-126.963	134.188	129.264	extended
4x7f_D	IGHV3S53*01	-159.7	163.871	-122.726	-82.2766	-11.5653	-39.1611	165.909	177.573	-79.2122	-79.3655	-16.8578	63.3298	-89.4736	-2.71626	88.0066	-99.2097	138.892	-97.0917	-54.9288	144.046	-117.449	-90.8376	150.322	-129.951	94.1302	121.109	other
4xt1_C	IGHV3S53*01	-130.581	145.774	-165.771	-131.725	139.781	-149.461	-109.747	150.464	-144.186	-120.515	145.631	-119.558	-78.0864	164.863	2.67581	-91.0654	24.6522	113.334	-97.4096	106.71	162.764	-126.775	154.739	-131.193	127.976	90.9792	other
4yga_B	IGHV3S65*01	-140.802	166.692	-132.768	-130.502	140.453	176.745	-131.158	160.646	-79.7171	-71.7735	124.719	-45.0649	66.5988	-60.2852	58.7444	-136.643	174.794	44.5712	58.7987	40.0457	-167.795	-58.2844	152.931	-137.537	100.099	143.222	other
4z9k_B	IGHV3S61*01	-164.054	162.575	-96.9048	-88.9106	111.986	137.284	-151.093	160.919	-72.8726	-63.7485	148.845	-138.347	-117.584	112.69	152.008	95.9922	-5.86443	118.772	-104.093	119.507	157.777	-130.19	163.672	-148.505	119.354	103.569	other
5e0q_A	IGHV3-3*01	-135.046	153.316	-167.959	-142.986	153.181	-166.61	-133.202	140.803	-179.38	-112.82	25.7862	77.5112	-131.717	155.532	-110.018	-76.3853	-17.7392	59.8496	-125.911	143.51	177.497	-143.095	142.633	-127.001	141.796	93.4578	kinked
5eul_V	IGHV3S53*01	-128.266	150.119	-157.954	-124.083	149.431	171.033	-143.166	159.492	-138.658	-86.206	16.004	-115.697	63.8272	-113.572	14.1634	-83.2992	151.024	-129.338	-102.285	125.866	-144.472	-69.4135	-173.527	-147.583	104.452	116.052	extended
5gxb_B	IGHV3-3*01	-142.623	146.547	-160.139	-131.777	147.088	-140.715	-95.4062	174.596	142.13	-174.888	-57.9516	33.6546	-112.687	177.366	-108.26	-96.6913	-7.66939	32.138	-148.215	160.744	-170.036	-145.115	163.029	-124.646	133.328	96.9698	kinked
5hgg_T	IGHV3S65*01	-149.977	138.073	-152.444	-124.361	132.513	-7.14104	57.8218	66.681	155.114	-117.281	135.116	-98.9408	-50.2089	130.796	16.5893	52.1084	49.0732	173.462	-91.3197	142.715	-166.64	-120.804	144.915	-139.085	108.446	91.6709	other
5hvf_B	IGHV3S53*01	-134.877	149.946	179.588	-149.202	133.992	173.917	-141.628	156.923	99.9862	164.312	-158.299	-89.1441	-153.229	146.45	156.218	-157.3	91.5262	-174.523	-94.2571	150.59	-164.137	-136.364	139.172	-130.593	141.546	112.917	extended
5hvg_D	IGHV3S53*01	-178.489	163.282	-72.0109	-67.3709	124.569	-111.416	-61.6736	114.59	-162.483	-71.0581	-31.5326	86.5163	-36.0942	-58.799	49.2606	-105.013	0.00583268	65.6745	-127.299	132.954	163.904	-139.35	158.648	-103.518	94.9688	92.8716	kinked
5ivo_A	IGHV3S61*01	-166.229	159.755	-76.2306	-66.1143	127.954	-178.869	-130.974	81.1418	-140.83	-52.0485	122.323	-8.30241	68.8105	5.4013	-97.8598	-90.718	102.758	-171.595	-96.6846	108.801	163.78	-99.0535	-3.9215	87.1599	91.6894	105.914	extended
5j1t_C	IGHV3S53*01	-128.359	146.243	-165.319	-134.113	140.468	-160.605	-122.922	133.576	-172.056	-125.972	129.06	-174.133	-123.294	149.939	-116.073	-104.943	141.12	-167.298	-121.013	144.575	-171.59	-135.09	142.606	-134.72	133.86	129.923	extended
5j57_B	IGHV3S65*01	170.141	156.841	-129.022	-112.298	138.263	-135.049	-94.0748	125.088	171.874	-106.27	7.76307	82.3261	-74.7284	-53.1891	38.6047	-81.0331	-10.7646	67.8941	-111.804	123.818	164.638	-138.844	164.571	-121.742	101.656	97.8081	kinked
5l21_B	IGHV3S53*01	-131.483	119.391	-179.295	-118.257	115.992	-47.7226	58.5754	-121.468	-24.0251	NA	NA	NA	NA	NA	NA	-99.7148	7.47329	100.007	-102.805	147.265	-161.299	-131.261	145.729	-129.862	NA	93.2071	other
5lhn_B	IGHV3S65*01	-137.081	144.902	-156.155	-127.05	136.507	175.05	-142.512	130.779	-129.653	-81.1725	118.996	-145.855	-88.7996	112.367	-136.842	-63.5505	-58.4034	32.6887	-113.639	143.917	-172.019	-132.989	142.447	-140.288	110.317	103.745	kinked
5lhr_B	IGHV3-3*01	-144.151	156.819	-145.841	-127.188	130.455	-140.417	-86.2515	96.2799	-174.883	-86.2374	23.5643	102.121	-102.133	154.111	-103.092	-81.9231	140.16	-166.385	-121.489	129.896	-154.997	-111.197	148.89	-132.805	124.6	126.113	extended
5m30_F	IGHV3S53*01	-122.764	153.194	-156.732	-131.767	123.344	-153.757	-98.0256	107.062	-172.555	-102.442	153.77	-149.304	-130.954	129.893	164.203	-103.07	131.419	-170.284	-121.982	137.761	-164.261	-124.26	159.329	-128.385	128.245	121.37	extended
5nbl_E	IGHV3-3*01	-139.911	155.254	-136.07	-115.262	138.088	173.464	-133.824	159.413	-87.4731	-64.3453	129.669	-113.897	-43.4811	-43.1647	46.4898	-119.828	-20.6289	45.0559	-134.571	134.751	-172.083	-128.143	144.132	-138.848	97.6607	107.591	kinked
5o02_C	IGHV3-3*01	-152.694	130.806	-162.839	-116.877	129.577	165.935	-136.676	160.327	-84.8391	-64.9876	131.907	-141.06	-96.8108	100.591	171.962	-108.44	8.36383	115.156	-85.6306	134.316	-139.652	-97.115	139.778	-140.81	107.718	96.5249	other
5o04_F	IGHV3S53*01	-128.404	123.986	-178.076	-119.603	112.59	173.263	-132.622	135.915	167.707	-140.894	100.904	-65.9517	57.6067	-123.127	-1.01595	-124.026	112.922	-178.771	-120.623	139.108	-175.519	-127.314	154.211	-124.112	109.256	117.844	extended
5o05_D	IGHV3S53*01	-128.261	135.743	-169.792	-121.221	126.643	-162.413	-109.871	119.289	-151.814	-93.3486	120.089	-166.018	-108.741	145.557	170.13	-98.1432	144.345	-171.926	-135.126	137.331	-158.486	-118.041	149.107	-130.644	127.034	127.11	extended
5o0w_E	IGHV3S65*01	-155.558	158.551	-124.927	-104.496	141.107	-125.087	-82.9288	112.855	-164.845	-83.1486	4.22501	91.4231	-99.2527	140.485	-112.292	-154.757	177.437	62.6849	62.5313	36.7731	-171.673	-56.6702	139.171	-132.889	121.997	143.865	other
5ocl_A	IGHV3S53*01	-150.423	147.547	157.63	-155.872	171.444	-132.208	-129.16	86.8806	168.857	-67.7283	-48.6542	-25.7714	-129.262	-109.572	-35.2439	-66.8784	138.873	-143.741	-107.626	116.517	-176.636	-115.215	144.967	-128.802	129.93	115.824	extended
5omm_C	IGHV3S53*01	-130.482	125.093	178.049	-104.915	-165.043	48.1569	NA	NA	NA	-172.168	132.263	-156.669	-106.845	135.441	-168.483	-110.906	146.864	-160.085	-127.367	128.552	-157.971	-112.964	141.452	-140.291	125.88	129.072	extended
5omn_C	IGHV3S53*01	-142.853	143.664	-133.851	-89.8732	91.6894	-169.608	-61.3803	-23.2216	52.3151	-75.8611	-50.0791	26.6296	-82.8512	-35.3036	-131.611	102.647	-6.30938	147.972	-67.8111	130.883	-154.691	-91.8621	-176.898	-128.755	95.0095	97.2342	other
5td8_E	IGHV3-3*01	-144.007	147.442	-174.92	-143.201	145.731	-173.376	-135.092	160.181	-125.423	-81.6959	-0.531042	-33.3437	-100.379	-64.951	-10.4685	-81.0047	-25.4823	35.8577	-137.106	139.853	176.407	-139.244	144.514	-128.184	68.6237	101.956	kinked
5tjw_K	IGHV3-3*01	-116.194	156.87	-174.374	-151.485	141.65	-160.156	-129.042	138.495	-143.433	-70.7538	-12.5929	-4.2804	-160.621	-4.45388	90.3035	-104.761	-10.5854	45.4362	-135.522	149.036	-179.064	-140.191	162.837	-133.088	113.672	104.766	kinked
5u4m_B	IGHV3S65*01	-142.06	146.295	-165.88	-139.004	148.504	-177.17	-141.791	134.981	-110.277	-68.4022	124.086	-5.07142	68.2557	15.6457	153.147	-98.5747	-11.9216	49.4571	-141.487	138.322	-164.712	-128.222	148.295	-130.064	87.9637	102.864	kinked
5uk4_c	IGHV3-3*01	-121.512	148.324	-168.521	-135.98	153.517	-140.46	-114.74	149.707	-103.686	-63.5655	158.234	-70.6248	-61.6728	141.086	1.51155	-76.216	-32.0385	63.7758	-100.808	138.996	179.933	-139.006	139.209	-134.665	118.544	95.8693	kinked
5ukb_d	IGHV3-3*01	-129.179	158.293	-165.372	-138.646	139.551	-177.859	-134.698	129.927	-118.521	-74.4928	108.322	71.7748	-172.092	-130.603	-74.0319	-125.632	-32.3171	50.1797	-117.408	142.985	-175.3	-135.697	147.036	-134.861	137.907	104.359	kinked
5vxj_J	IGHV3S53*01	-145.544	149.268	-147.925	-122.962	132.724	-159.683	-107.573	102.557	-166.527	-102.05	123.801	-161.177	-100.605	102.528	136.48	-117.233	147.428	-164.854	-133.505	148.29	-150.358	-121.411	147.457	-130.469	103.551	126.86	extended
5vxk_B	IGHV3S65*01	-132.597	160.287	-133.341	-119.339	128.066	-148.07	-92.9516	100.69	177.999	-81.6691	-12.9633	65.8222	-71.4261	-49.9941	80.0108	-124.616	1.02201	74.6705	-115.991	116.011	176.277	-126.618	146.946	-135.851	97.2153	101.804	kinked
5vxl_B	IGHV3S53*01	-115.508	134.672	-160.624	-108.813	126.657	175.42	-139.633	139.787	162.216	-157.11	104.642	-53.4148	58.647	-126.928	-13.4964	-145.318	135.246	-179.206	-136.746	146.618	-164.633	-134.283	144.28	-140.503	105.205	132.059	extended
5vxm_B	IGHV3S65*01	-146.353	147.895	-151.505	-121.718	150.29	-140.151	-102.413	162.525	-129.461	-81.5904	-12.5216	64.6322	-110.71	168.338	-121.956	-86.682	-42.0839	32.8283	-128.232	149.15	-164.837	-137.61	141.312	-136.754	131.635	106.028	kinked
6cwk_A	IGHV3-3*01	-141.72	154.09	-156.762	-134.249	145.888	-154.332	-112.214	128.458	-175.32	-96.9413	4.9637	53.2269	-101.956	-47.534	49.7504	-93.783	-23.408	41.5696	-132.419	144.569	-170.666	-134.769	143.229	-132.055	105.372	102.289	kinked
6dyx_D	IGHV3-3*01	-147.517	151.102	-173.563	-138.961	150.319	-95.2871	-72.6953	143.051	-132.679	-83.4943	91.9772	-68.7215	53.7908	-139.996	-39.0634	-138.329	148.501	-132.069	-81.3037	146.958	-148.064	-128.247	138.303	-140.328	113.256	149.814	other
6fe4_G	IGHV3S30*01	-128.688	141.814	-127.225	-79.1066	128.89	-6.18682	93.328	-138.064	-26.7486	-94.8094	-7.36149	-117.877	77.2912	20.4104	130.205	-66.7257	-22.3887	59.4604	-94.893	17.4669	88.3997	-116.661	155.301	-132.133	95.6692	86.3588	kinked
6gwn_C	IGHV3S66*01	-135.176	146.782	-159.433	-122.5	146.237	-175.209	-142.408	139.681	-123.197	-83.1205	87.2154	94.7189	-167.017	166.139	-106.532	-82.6086	-41.513	22.9026	-135.955	132.732	-173.083	-116.338	147.356	-132.286	142.345	99.1169	kinked
6h6y_G	IGHV3-3*01	-152.635	162.615	-137.481	-132.993	137.694	-169.145	-127.742	122.734	-172.599	-75.9283	-36.3889	-6.36385	-124.057	-113.969	-34.8592	-100.09	-16.0024	62.3575	-120.294	132.931	-178.787	-134.677	141.04	-135.203	127.583	100.618	kinked
6h70_D	IGHV3-3*01	-141.105	143.537	-157.034	-122.938	143.844	-158.769	-120.39	121.641	162.51	-105.896	-32.1638	94.7637	-62.6098	145.04	-90.315	-101.853	-30.2362	32.0298	-136.547	146.748	-163.912	-134.104	142.829	-132.726	112.697	106.024	kinked
6h72_D	IGHV3S53*01	-141.959	145.718	171.783	-157.91	137.878	-139.311	-98.5886	111.601	-176.555	-121.516	140.443	-143.085	-98.4301	114.688	-163.131	-84.8889	127.811	-172.287	-118.403	150.612	-156.659	-128.201	150.554	-122.409	110.113	115.125	extended
6i2g_A	IGHV3S53*01	-147.997	139.888	-162.577	-121.325	136.031	-152.227	-108.974	117.354	-165.805	-103.009	130.033	-136.733	-80.28	106.656	178.5	-96.6775	126.834	-165.861	-106.19	133.418	-159.276	-119.75	139.112	-146.466	103.625	120.106	extended
6ibb_B	IGHV3S65*01	-138.544	149.674	-142.326	-122.511	125.516	-161.084	-101.621	118.434	-154.54	-65.9505	-19.6881	73.7998	-90.9676	92.2609	-166.738	-97.9785	-28.4202	82.6315	-89.9597	115.033	146.636	-136.91	158.59	-119.669	92.0169	98.2345	kinked
6jri_C	IGHV3-3*01	-118.504	164.543	-149.43	-137.367	135.894	-149.228	-109.395	147.066	-157.344	-114.748	-12.3622	83.9673	-91.8943	11.3329	-136.702	-112.706	-46.9415	63.9707	-87.3044	133.398	-177.943	-130.471	159.088	-133.849	92.0504	108.752	kinked
6obc_B	IGHV3S53*01	-130.639	137.892	-172.767	-130.659	136.238	-158.976	-122.143	119.382	178.302	-127.179	132.305	-122.412	-70.7367	123.837	171.957	-97.7174	139.037	-171.964	-125.099	147.893	-163.513	-136.499	139.283	-133.564	108.363	126.26	extended
6obe_B	IGHV3S53*01	-119.65	133.331	-172.07	-123.64	129.851	-159.643	-115.057	112.885	-175.954	-112.977	135.937	-129.665	-79.245	123.573	170.291	-89.5369	139.157	-174.994	-131.977	148.465	-155.249	-129.497	143.165	-124.82	106.49	122.679	extended
6obg_D	IGHV3S53*01	-138.774	139.253	-168.159	-134.97	122.251	-163.755	-101.712	146.453	165.549	-154.696	156.939	116.986	147.577	131.253	-149.656	-136.407	127.572	-168.7	-121.262	136.016	-157.012	-112.832	141.781	-128.501	142.97	124.836	extended
6obm_B	IGHV3S53*01	-147.922	139.666	-171.448	-135.001	140.257	-172.19	-128.423	146.377	148.05	-164.258	176.282	145.508	147.599	138.541	-134.12	-138.569	79.8017	-176.569	-91.7074	143.201	-160.016	-120.066	149.481	-127.499	139.793	111.204	extended
6obo_C	IGHV3S53*01	-131.237	137.078	-173.344	-130.795	131.39	-176.551	-121.042	153.13	147.707	-166.979	-179	146.741	145.002	138.54	-130.692	-151.211	99.1862	-175.448	-110.263	143.55	-156.408	-116.803	144.67	-127.899	141.64	117.824	extended
6oca_D	IGHV3-3*01	-117.4	159.527	-161.808	-139.975	155.508	138.443	174.688	156.642	-106.492	-64.8272	-21.0276	46.4749	-103.351	1.25166	88.0529	-109.122	-3.25955	53.349	-140.527	132.2	-172.551	-128.328	150.586	-137.315	94.9457	102.145	kinked
6ocd_B	IGHV3S63*01	-138.997	140.517	-165.431	-129.088	138.885	177.013	-139.288	133.591	-143.624	-68.7465	-39.4935	23.7268	-121.808	175.094	45.2016	-76.5292	-46.8651	2.72809	-140.174	148.101	172.045	-150.686	161.033	-126.681	138.19	89.7988	kinked
6qv1_E	IGHV3S53*01	-129.744	138.264	-159.377	-108.334	130.663	-166.564	-84.4839	-101.504	151.419	71.0763	147.197	-57.5715	-62.2628	95.0273	-35.0709	-92.039	177.082	-161.478	-155.425	132.311	-142.368	-98.8146	161.865	-116.91	100.7	137.115	extended
6qv2_E	IGHV3S65*01	-122.3	139.366	-154.11	-114.571	136.73	-27.5586	59.0278	-156.013	108.525	50.9712	55.1277	71.1308	-149.849	-69.9316	166.456	-159.279	-62.3423	-5.88979	-148.767	143.028	-129.468	-100.685	137.502	65.6163	117.197	108.48	other
6rah_C	IGHV3S65*01	-127.252	156.562	-114.673	-93.3773	117.676	-141.302	-84.8334	141.429	-169.304	-105.417	-17.4874	35.0766	-139.492	133.965	-173.364	-68.6975	-39.7492	62.8505	-110.1	113.717	-177.001	-93.4386	140.989	-139.957	129.214	101.83	kinked
6uc6_C	IGHV3S65*01	-141.727	149.61	-131.718	-105.295	117.547	-179.91	-118.881	162.077	-128.657	-69.4094	-33.9366	-1.69008	-161.164	151.891	-122.399	-45.3404	-40.3755	36.6446	-94.4284	-31.6138	6.57718	-128.532	-0.7734	116.93	142.613	92.2761	kinked
6uft_B	IGHV3S65*01	-136.172	152.781	-131.136	-101.556	140.091	-131.023	-86.3487	159.027	-129.28	-69.0613	-30.1073	56.4992	-101.148	170.408	-130.32	-142.118	-167.542	69.6644	55.24	34.7575	-171.382	-58.1937	143.575	-140.913	135.421	143.328	other
6uht_C	IGHV3S63*01	-140.964	161.001	-142.169	-126.044	145.43	173.963	-142.475	157.221	-86.7733	-59.8644	151.702	-109.284	-81.4537	81.5642	151.744	-103.632	-26.2283	39.9701	-133.871	129.517	-167.886	-120.455	144.891	-138.385	94.5808	106.224	kinked
6ui1_B	IGHV3S53*01	-133.841	140.812	-152.175	-107.864	120.576	-144.073	-84.0656	58.057	124.596	-98.1204	-163.529	-69.0933	-91.1803	72.8031	43.1254	-96.8871	102.057	177.204	-117.731	97.6079	150.18	-124.636	151.973	-121.325	94.5037	100.075	extended
6ui1_C	IGHV3S53*01	-138.362	129.672	-157.803	-109.945	119.353	165.053	-128.868	165.323	-176.269	-160.935	162.853	-85.319	-73.5431	141.046	-179.976	-84.7713	172.351	-97.5563	-104.823	142.371	-176.759	-133.356	137.881	-138.605	120.705	123.22	other
6ui1_D	IGHV3S53*01	-152.219	136.26	-131.03	-86.6132	119.296	-109.431	-56.8467	136.432	8.42738	65.5586	26.6327	91.2429	-131.355	-175.937	-111.66	-99.971	13.2201	119.107	-82.7088	119.053	159.227	-136.186	144.179	-126.756	141.771	91.7634	other
6ul4_B	IGHV3S65*01	-157.528	160.867	-122.83	-108.801	142.885	-135.308	-87.0725	170.155	-132.036	-86.5354	-31.3313	55.5839	-101.57	161.08	-135.606	-102.369	-15.6645	41.5167	-108.573	-54.3681	155.084	60.1688	-163.771	163.519	131.896	115.734	kinked
6x02_C	IGHV3-3*01	-152.383	144.405	65.3157	-142.159	-23.6334	66.335	NA	NA	NA	NA	NA	NA	NA	NA	NA	NA	NA	NA	NA	NA	NA	NA	NA	NA	NA	NA	other
6x03_D	IGHV3-3*01	-149.928	144.456	70.0316	-130.209	-22.9989	73.4858	NA	NA	NA	NA	NA	NA	NA	NA	NA	NA	NA	NA	NA	NA	NA	NA	NA	NA	NA	NA	other
6x04_B	IGHV3S53*01	-139.359	129.583	-165.586	-112.063	146.014	-161.959	-131.625	125.695	-168.176	-114.634	141.368	-164.741	-130.036	115.364	170.24	-105.794	151.34	-170.753	-143.81	135.747	-161.765	-122.217	135.262	-139.225	120.12	128.225	extended
6x05_K	IGHV3S53*01	-152.172	135.125	-145.773	-107.529	121.848	-137.802	-80.5209	108.564	-128.666	-70.8154	149.214	-157.59	-86.2716	-21.5615	75.9015	-98.0317	165.352	-129.351	-117.433	141.519	-160.707	-124.758	141.749	-136.977	92.28	131.664	extended
6x06_K	IGHV3-3*01	-159.092	173.755	-168.458	-172.918	106.24	-139.084	-75.0567	174.036	-153.643	-145.624	111.797	-27.6112	77.9911	-160.688	1.95301	-156.457	127.86	148.701	-113.807	-82.8031	134.844	59.7298	-159.463	110.435	121.967	132.97	extended
6x07_B	IGHV3S53*01	-158.874	170.803	-58.3984	-57.0819	137.674	-111.462	-71.1587	135.159	169.43	-142.764	151.792	-117.042	-56.9124	-38.7891	39.2244	54.6847	36.6262	82.9288	-164.192	73.742	150.106	-113.472	176.012	-123.653	95.6329	94.2723	kinked
6x08_K	IGHV3S65*01	-131.745	153.639	135.706	-164.88	-156.378	-98.4963	-158.352	128.323	-142.194	-63.4418	-43.2252	8.03475	-131.013	173.724	-123.948	-64.2175	-37.9823	76.9291	-70.3514	110.98	170.396	-87.0461	-142.874	-32.6842	132.724	92.2162	kinked
6xw4_C	IGHV3-3*01	-140.153	158.987	-165.339	-142.399	151.91	177.916	-159.657	137.318	-96.9122	-55.591	124.351	125.013	-177.935	151.69	-140.372	-83.2029	-35.0325	54.1284	-119.915	139.766	-168.714	-135.16	133.902	-144.456	142.62	99.5593	kinked
6xw5_D	IGHV3-3*01	-134.282	161.696	-162.78	-146.697	145.218	-135.873	-87.5119	148.583	-144.142	-96.2507	-166.017	-77.6508	-70.5114	-24.0368	62.8351	-113.578	-20.7002	63.5443	-124.27	134.928	-175.479	-124.425	137.61	-142.309	91.8081	106.223	kinked
6xw6_D	IGHV3-3*01	-148.404	143.995	-149.275	-114.31	142.203	-142.456	-103.542	123.821	171.95	-106.43	-22.135	81.034	-75.0862	-172.603	-40.1792	-121.695	-46.1742	46.2625	-116.765	135.695	-164.92	-124.739	143.458	-129.457	129.634	110.073	kinked
6xw7_H	IGHV3-3*01	-126.351	135.316	-153.173	-103.89	139.283	-155.952	-114.894	93.3487	158.183	-74.0543	-52.5523	11.8996	-91.1671	-124.181	-57.0451	-116.314	-8.5689	58.99	-131.959	126.091	168.467	-124.194	172.565	-124.496	125.34	99.7595	kinked
6z10_B	IGHV3S65*01	-129.564	147.164	-142.549	-116.583	129.94	-163.343	-108.512	118.078	-154.786	-63.7698	-19.3509	75.7936	-91.274	86.6722	-164.455	-99.2305	-17.2567	84.8504	-100.072	108.621	143.221	-136.96	153.238	-124.128	92.3811	95.4208	kinked
6zrv_B	IGHV3S61*01	-144.305	150.096	-167.132	-143.376	140.899	-177.687	-143.252	119.794	-116.764	-64.3031	125.631	-10.8756	75.7335	10.7542	143.469	-52.9597	-50.5385	20.9493	-135.581	142.664	-171.858	-126.326	144.057	-131.757	97.9804	98.0015	kinked
6zwk_C	IGHV3-3*01	-143.733	154.566	-132.718	-117.444	132.902	-167.58	-120.192	111.648	-128.552	-68.6249	121.479	70.6064	143.303	141.149	-119.97	-86.0265	-29.2302	43.8203	-126.077	139.674	-171.654	-131.113	141.693	-137.515	143.106	100.443	kinked
6zxn_E	IGHV3S33*01	-132.798	150.014	-93.5594	-62.3	119.877	-102.451	-57.9294	126.262	154.245	-146.584	154.746	-117.403	-60.1926	-44.6036	41.5268	-91.6088	-171.954	-51.2121	-63.0179	138.581	167.279	-152.061	158.843	-112.997	92.1458	128.575	other
7aqg_B	IGHV3-3*01	-166.611	138.087	-148.103	-110.965	133.912	-175.921	-138.729	123.953	160.366	-130.519	93.9054	-84.542	-53.2552	139.957	18.1539	-131.742	136.161	-166.52	-120.147	146.332	-151.334	-116.356	157.513	-139.655	128.423	129.061	extended
7bts_B	IGHV3S53*01	-119.039	146.4	-167.393	-134.862	128.984	-148.631	-100.496	113.42	-159.006	-98.4522	135.042	-174.164	-115.796	23.5916	116.614	-83.3756	134.67	-167.41	-112.903	114.481	-172.873	-99.6822	171.843	-139.186	100.728	125.325	extended
7bw0_N	IGHV3S39*01	-127.33	166.537	-168.257	-136.762	-178.017	-115.983	-132.076	148.528	-126.951	-64.0141	-54.6073	81.1909	-59.4016	114.16	-136.134	-80.2985	-48.6439	71.5812	-76.3501	79.0043	99.8615	-163.634	133.751	-124.104	107.238	102.015	kinked
7dss_A	IGHV3S53*01	-146.932	-174.557	-93.6517	-113.158	169.36	-131.165	-120.922	170.75	-147.187	-112.058	-28.9654	-146.536	57.8381	64.9416	177.471	-171.247	-179.196	-107.26	-86.6109	-61.9983	-76.9041	178.47	173.001	-114.233	101.219	147.476	other
7k7y_F	IGHV3-3*01	-140.476	177.251	-143.024	-152.975	142.542	-166.541	-119.209	170.604	-105.437	-106.333	99.3695	4.96796	98.645	83.9683	-66.9451	-119.73	-48.0185	19.8125	-130.851	156.438	-161.48	-135.306	157.834	-129.767	126.671	110	kinked
7k84_B	IGHV3-3*01	-137.061	153.91	-162.239	-135.709	156.699	NA	-137.349	141.801	NA	NA	NA	NA	-82.596	-24.6876	NA	-112.334	-26.4833	40.965	-131.126	145.882	-168.897	-135.603	137.817	-139.682	NA	103.978	kinked
7kbi_C	IGHV3S65*01	-138.185	166.053	-145.975	-138.742	120.21	-136.997	-83.4932	125.472	172.779	-108.265	15.0888	79.5365	-88.1568	-39.8933	42.7696	-81.61	-24.8027	69.0324	-97.8053	112.75	160.902	-125.561	177.684	-114.109	101.324	96.7148	kinked
7kbk_C	IGHV3-3*01	168.666	159.614	-157.186	-130.707	140.078	-164.813	-127.203	140.4	-165.092	-125.935	148.581	16.5352	76.6774	7.28803	161.592	-103.352	-17.0454	64.6559	-112.156	136.189	177.651	-139.675	137.176	-136.081	97.558	103.962	kinked
7kc9_C	IGHV3-3*01	-142.027	143.543	-166.661	-132.648	147.68	-158.005	-125.327	141.07	171.554	-144.414	-176.48	-99.2038	-94.3166	-10.8694	107.557	-131.859	114.921	-176.985	-113.046	132.326	-169.827	-107.925	-175.345	-121.576	105.788	118.666	extended
7kd2_C	IGHV3S53*01	-135.9	144.573	179.038	-145.61	127.525	154.724	-148.089	149.78	-131.287	-93.1921	174.811	-126.241	-108.905	9.77515	58.5484	-133.925	132.738	-169.169	-137.543	138.744	-170.573	-123.626	144.318	-142.238	100.452	122.963	extended
7kdu_C	IGHV3-3*01	-121.66	145.902	-159.11	-124.147	151.149	-173.323	-134.473	171.644	126.86	165.877	-175.071	-56.8491	-88.3372	176.988	-116.654	-143.95	131.253	-175.91	-134.014	121.62	-160.859	-94.6961	154.812	-144.269	123.616	125.033	extended
7kjh_B	IGHV3-3*01	-147.214	165.983	-135.571	-131.88	143.291	158.553	-145.875	172.902	-88.2262	-82.0504	142.09	-111.353	-62.4293	143.199	62.0898	-97.7101	-6.62387	53.0565	-133.62	135.105	178.865	-133.679	146.648	-128.456	110.346	99.4237	kinked
7kji_A	IGHV3S53*01	-153.714	135.142	-173.06	-131.55	117.928	-165.605	-102.065	109.481	-169.471	-96.8347	78.4654	-54.1828	58.9123	33.0281	-24.7262	-99.685	141.485	-166.406	-129.407	120.022	-170.486	-104.647	171.89	-135.916	92.3859	125.057	extended
7kn5_C	IGHV3S61*01	-145.666	153.312	-152.187	-131.909	138.731	174.453	-145.593	153.754	-90.4523	-65.5473	138.279	-132.049	-78.4776	179.686	-120.795	-63.2096	-42.2889	22.069	-135.809	145.593	-166.005	-130.349	143.027	-135.788	127.242	95.7803	kinked
7kn5_F	IGHV3S65*01	-141.21	147.132	-150.232	-124.761	140.237	171.803	-148.876	137.197	-134.054	-94.6025	94.5326	140.525	-111.21	-159.699	-43.1668	-79.1666	-50.1937	51.0308	-107.767	136.888	-173.7	-130.666	148.612	-128.868	137.935	105.811	kinked
7kn6_C	IGHV3S9*01	-150.95	163.654	-152.96	-131.314	163.94	-81.1223	-56.5273	151.708	-142.279	-84.3387	-44.4851	-1.26583	-139.788	175.141	-114.631	-90.0965	-41.9553	27.5172	-130.111	143.021	-150.526	-119.031	151.045	-135.076	133.819	105.796	kinked
7kn7_B	IGHV3S65*01	-151.104	153.84	-147.622	-129.487	136.482	179.591	-142.932	134.338	-135.38	-93.9293	93.228	137.328	-118.536	-162.559	-51.1408	-87.2837	-45.1136	56.9615	-93.4114	130.304	179.815	-132.297	148.217	-134.147	140.719	102.26	kinked
7l6v_C	IGHV3S53*01	-139.252	136.747	-172.9	-131.904	131.246	-169.891	-123.563	123.237	-141.878	-78.1519	153.928	-104.73	-71.0765	151.578	178.328	-80.9545	156.596	-118.757	-96.4764	148.511	-170.404	-139.685	139.398	-128.682	120.227	120.942	extended
7l6v_D	IGHV3S53*01	-121.303	126.778	-160.153	-96.9968	110.2	-166.621	-108.6	111.719	-126.027	-61.2944	126.017	-139.475	-69.0526	-8.19992	48.7279	-128.89	162.123	-144.504	-126.562	140.468	-162.89	-125.205	139.894	-127.486	91.2661	138.379	extended
7ldj_G	IGHV3S65*01	-150.483	151.572	-150.059	-125.301	146.161	172.169	-148.732	152.028	-99.057	-64.5776	146.573	-116.736	-74.4512	155.226	-119.964	-88.2061	-35.7743	27.4921	-134.715	144.861	-163.019	-128.028	146.323	-137.144	115.456	102.714	kinked
7lx5_A	IGHV3S9*01	-149.241	134.573	-148.179	-105.604	114.284	-130.221	-61.4858	146.476	-134.586	-88.34	-0.0510699	57.4094	-132.959	151.471	-120.861	-72.7292	-58.4748	65.8321	-70.2921	140.098	-165.882	-130.905	132.903	-144.579	133.436	101.697	kinked
7lzp_B	IGHV3-3*01	-134.519	164.454	-143.372	-133.471	144.247	-170.216	-135.697	141.439	-139.477	-103.384	130.969	150.216	-155.893	139.176	-136.726	-105.976	-33.2179	59.3828	-104.012	139.437	-179.096	-133.282	164.812	-139.544	130.455	105.855	kinked
7lzp_F	IGHV3S53*01	-119.379	137.172	-153.618	-107.042	110.755	-165.812	-102.234	113.89	-127.914	-63.2712	126.768	-139.439	-64.142	-17.5062	46.3398	-122.45	146.826	-144.385	-110.12	136.221	-169.076	-126.131	138.973	-141.227	88.1553	132.967	extended
7lzp_H	IGHV3S53*01	-136.042	139.017	168.442	-148.015	104.262	-55.059	62.6261	-117.635	-13.1979	NA	NA	NA	NA	NA	NA	-90.9338	-7.58833	93.4935	-95.0362	143.741	-170.381	-130.412	148.972	-133.861	NA	97.1711	kinked
7m1h_B	IGHV3S65*01	-131.05	151.223	-129.841	-100.635	150.983	-177.669	-146.569	144.572	-95.7074	-67.9848	122.944	-43.8081	64.1274	-67.5652	57.0606	-86.3147	8.65687	40.6541	-157.957	128.101	-173.984	-122.409	142.806	-130.46	99.2933	96.1818	kinked
7m1h_C	IGHV3S10*01	-126.013	148.49	-110.189	-71.749	158.693	44.2682	97.3097	175.748	-67.5954	-107.845	135.212	-3.27439	54.446	41.9198	-162.248	-75.3948	155.118	-141.416	-121.063	138.322	-176.153	-126.778	157.592	-128.799	89.4494	121.553	extended
7m1h_E	IGHV3S53*01	-143.415	138.515	178.527	-142.86	126.984	-162.917	-112.63	116.52	-173.959	-106.742	53.4794	169.758	-64.3379	128.829	-164.061	-99.4311	132.517	-166.35	-121.538	133.009	-169.021	-123.321	144.973	-122.594	114.219	118.785	extended
7m1h_F	IGHV3S53*01	-122.875	143.76	175.605	-145.436	150.591	-149.247	-128.505	118.662	-152.013	-90.6678	127.916	-121.226	-69.3337	133.093	-166.907	-79.0206	118.709	-179.877	-122.748	130.325	-161.609	-109.777	168.886	-128.454	111.802	110.423	extended
7m1h_G	IGHV3S53*01	-115.92	141.36	173.08	-150.662	125.879	-140.961	-87.2598	89.7946	-178.746	-99.1285	129.496	-147.746	-96.1683	122.534	-159.704	-82.6294	155.694	-149.959	-130.095	151.616	-170.203	-132.296	170.498	-149.268	116.424	121.035	extended
7na9_D	IGHV3-3*01	-138.149	147.76	-151.631	-122.555	140.872	-138.277	-92.7263	102.376	-162.48	-70.4756	-8.73541	83.7524	-91.8287	130.181	-131.913	-110.015	-13.1216	62.7889	-117.84	130.699	174.968	-134.931	141.912	-130.92	111.675	101.588	kinked
7nll_C	IGHV3S61*01	-117.436	128.326	-153.247	-64.4639	-44.8528	-175.827	77.907	179.23	-34.9967	-74.2016	148.376	-110.056	-77.6928	130.331	-149.345	-67.1804	-43.2406	30.0122	-127.904	156.593	-161.752	-133.514	156.767	-150.338	114.241	100.454	kinked
7now_C	IGHV3-3*01	-143.45	157.658	-146.891	-131.103	139.396	-143.035	-105.467	127.464	-166.983	-91.333	-2.04415	57.1742	-127.517	161.152	-98.7423	-102.295	-26.0856	44.3557	-127.048	143.417	-169.65	-133.377	144.087	-132.827	133.782	104.267	kinked
7nqa_C	IGHV3S53*01	-109.123	124.882	-169.856	-115.005	118.464	-153.164	-73.6742	131.85	-160.741	-120.449	130.914	-133.292	-76.6924	110.423	176.124	-88.2034	141.556	-162.274	-127.44	145.652	-170.861	-127.895	158.676	-161.936	100.695	117.79	extended
7oan_G	IGHV3S63*01	-120.564	133.275	-178.809	-131.812	150.867	-159.835	-116.292	173.343	-133.875	-108.269	23.5344	75.6546	-132.397	155.475	-128.56	-110.263	-3.73704	76.7949	-129.612	104.225	-172.576	-115.122	143.132	-146.131	133.316	94.4106	kinked
7olz_B	IGHV3-3*01	-137.689	155.459	-148.072	-126.539	148.24	-164.031	-131.86	132.353	-135.157	-80.3823	78.117	111.18	-160.87	132.341	-145.861	-113.646	-33.473	34.063	-134.737	148.224	-161.219	-133.283	145.177	-140.271	136.115	108.666	kinked
7olz_C	IGHV3S65*01	-144.44	153.283	-160.769	-140.896	137.116	137.456	-168.304	172.82	-67.9828	-69.0741	146.713	-124.823	-70.6297	164.946	-105.71	-71.4003	-39.0249	36.6212	-128.302	131.899	-175.306	-120.757	148.272	-132.53	118.374	99.4482	kinked
7on5_A	IGHV3S65*01	-147.867	155.225	NA	-122.801	140.489	162.156	-153.895	141.694	-110.571	-64.6509	147.865	-126.641	-76.4935	154.459	-147.422	-89.6674	-31.5294	32.7503	-135.266	143.193	-170.63	-132.739	145.692	-125.937	111.438	103.482	kinked
7r9d_N	IGHV3S53*01	-138.878	152.984	151.605	-123.169	-46.7188	-59.2051	NA	NA	NA	NA	NA	NA	NA	NA	NA	-171.151	174.868	93.4124	-112.915	124.946	-171.871	-109.068	175.954	-141.176	NA	65.8079	other
7rnn_C	IGHV3S53*01	-142.791	160.004	-83.9918	-62.6571	135.769	-145.706	-75.5344	-51.1647	25.9283	-87.5435	-16.2326	61.554	-108.175	66.8113	158.173	-138.768	141.724	-92.9868	-44.5912	128.741	-126.748	-91.7686	131.729	-123.786	93.8323	139.815	other
7rxc_N	IGHV3-3*01	-123.96	128.084	-160.519	-110.662	124.396	-176.44	-117.31	137.607	-124.731	-74.0316	117.081	-163.948	-88.145	-1.65671	95.1897	-147.161	94.952	179.703	-113.785	140.39	-156.957	-113.704	146.464	-121.479	93.4794	111.886	extended
7rxd_N	IGHV3-3*01	-134.088	143.472	-176.782	-134.452	156.028	-136.728	-115.044	107.961	169.454	-122.185	120.496	-150.115	-88.3246	129.465	-156.974	-74.48	92.5203	-151.813	-76.3186	120.749	-177.134	-111.039	163.663	-127.952	112.549	96.4221	other

## Sheet: Figure 2a
	pos.94	pos.I-21	pos.I-20	pos.I-19	pos.I-18	pos.I-17	pos.I-16	pos.I-15	pos.I-14	pos.I-13	pos.I-12	pos.I-11	pos.I-10	pos.I-9	pos.I-8	pos.I-7	pos.I-6	pos.I-5	pos.I-4	pos.I-3	pos.I-2	pos.I-1	pos.101	pos.102	pos.103	pos.104	pos.105
pos.36	0	0	0	0	0	0	0	0	0	0	0	0	0	0	0	0	0	0	0	0	0	0	0	0	0	0	0
pos.37	0.0277778	0	0	0	0	0	0	0	0	0	0	0.00925926	0.037037	0.00925926	0.0277778	0.0648148	0.0277778	0.037037	0.00925926	0	0	0.00925926	0.0648148	0.00925926	0.87963	0	0
pos.38	0	0	0	0	0	0	0	0	0	0	0	0	0	0	0	0	0	0	0	0	0	0	0	0	0	0	0
pos.39	0	0	0	0	0	0	0	0	0	0	0	0	0	0	0	0	0	0	0	0	0	0	0	0	0.0277778	0	0
pos.40	0	0	0	0	0	0	0	0	0	0	0	0	0	0	0	0	0	0	0	0	0	0	0	0	0	0	0
pos.41	0	0	0	0	0	0	0	0	0	0	0	0	0	0	0	0	0	0	0	0	0	0	0	0	0	0	0
pos.42	0	0	0	0	0	0	0	0	0	0	0	0	0	0	0	0	0	0	0	0	0	0	0	0	0	0	0
pos.43	0	0	0	0	0	0	0	0	0	0	0	0	0	0	0	0	0	0	0	0	0	0	0	0	0	0	0
pos.44	0	0	0	0	0	0	0	0	0	0	0	0	0	0	0	0	0	0	0	0	0	0	0	0	0	0	0
pos.45	0	0	0	0	0	0	0	0	0	0	0	0	0	0	0	0	0.0185185	0.0277778	0.0185185	0.00925926	0	0	0	0.00925926	0.824074	0.00925926	0
pos.46	0	0	0	0	0	0	0	0	0	0	0	0	0	0	0	0	0.0185185	0.00925926	0.00925926	0	0	0	0	0	0	0	0
pos.47	0	0	0	0	0	0	0	0	0	0	0	0.00925926	0	0	0.0462963	0.0277778	0.037037	0.0277778	0.00925926	0	0	0.00925926	0	0	0.00925926	0	0
pos.48	0	0	0	0	0	0	0	0	0	0	0	0	0	0	0	0	0	0	0	0	0	0	0	0	0	0	0
pos.49	0	0	0	0	0	0	0	0	0	0	0	0	0	0	0	0	0	0	0	0	0	0	0	0	0	0	0

## Sheet: Figure 2b
	pos.94	pos.I-21	pos.I-20	pos.I-19	pos.I-18	pos.I-17	pos.I-16	pos.I-15	pos.I-14	pos.I-13	pos.I-12	pos.I-11	pos.I-10	pos.I-9	pos.I-8	pos.I-7	pos.I-6	pos.I-5	pos.I-4	pos.I-3	pos.I-2	pos.I-1	pos.101	pos.102	pos.103	pos.104	pos.105
pos.36	0	0	0	0	0	0	0	0	0	0	0.00460829	0.00460829	0	0	0	0.00460829	0.00460829	0.00460829	0.00460829	0	0	0.00460829	0	0	0.00460829	0	0
pos.37	0.0184332	0	0	0	0	0	0	0	0	0.00921659	0.00460829	0.00460829	0.00460829	0.0138249	0.0322581	0.124424	0.400922	0.294931	0.603687	0.0829493	0.0322581	0.78341	0	0	0.843318	0	0
pos.38	0	0	0	0	0	0	0	0	0	0	0.00460829	0	0	0	0	0	0	0	0	0	0	0	0	0	0	0	0
pos.39	0	0	0	0	0	0	0	0	0	0	0	0	0	0	0.00460829	0	0	0	0	0.00460829	0.00460829	0	0.00460829	0	0.00460829	0	0
pos.40	0	0	0	0	0	0	0	0	0	0	0	0	0	0	0	0	0	0	0	0	0	0	0	0	0	0	0
pos.41	0	0	0	0	0	0	0	0	0	0	0	0	0	0	0	0	0	0	0	0	0	0	0	0	0	0	0
pos.42	0	0	0	0	0	0	0	0	0	0	0	0	0	0	0	0	0	0	0	0	0	0	0	0	0	0	0
pos.43	0	0	0	0	0	0	0	0	0	0	0	0	0	0	0	0	0	0	0	0	0	0	0	0	0	0	0
pos.44	0	0	0	0	0	0	0	0	0	0	0	0.00460829	0	0.00460829	0	0	0	0	0.0460829	0.00921659	0.00460829	0	0	0	0	0	0
pos.45	0	0	0	0	0	0	0	0	0	0	0	0.00460829	0.00460829	0.00460829	0	0.00460829	0.00921659	0.0276498	0.364055	0.0506912	0.0230415	0.0230415	0	0	0.801843	0.00460829	0
pos.46	0	0	0	0	0	0	0	0	0	0	0.00460829	0	0	0	0	0.00921659	0	0.00460829	0.0138249	0.00460829	0	0	0	0	0	0	0
pos.47	0	0	0	0	0	0	0	0	0.00921659	0.00921659	0.00460829	0	0.00921659	0.0138249	0.0737327	0.364055	0.557604	0.0967742	0.0691244	0.0645161	0.00460829	0.142857	0.00460829	0	0	0	0
pos.48	0	0	0	0	0	0	0	0	0	0.00460829	0	0	0	0.00460829	0.00460829	0	0.0322581	0	0	0	0	0	0	0	0	0	0
pos.49	0	0	0	0	0	0	0	0	0	0	0	0.00460829	0	0	0.00460829	0.00921659	0.0506912	0.00921659	0.00460829	0	0	0	0	0	0	0	0

## Sheet: Figure 3a
	seq	chain	res.no	res	sasa_vhh	RSA	cdr3.class
1hcv_A	SEQ	A	37	PHE	14.07	0.0619278	kinked
1i3v_A	SEQ	A	37	PHE	0	0	kinked
1qd0_A	SEQ	A	37	PHE	9.75	0.0429137	kinked
1shm_A	SEQ	A	37	PHE	2.52	0.0110916	kinked
1sjx_A	SEQ	A	37	TYR	46.41	0.188697	kinked
1u0q_B	SEQ	B	37	PHE	2.43	0.0106954	kinked
2wzp_F	SEQ	F	37	PHE	2.61	0.0114877	kinked
2x1o_A	SEQ	A	37	PHE	20.85	0.0917694	kinked
2x1p_C	SEQ	C	37	PHE	2.52	0.0110916	kinked
2x1q_B	SEQ	B	37	PHE	1.93	0.00849472	kinked
2xa3_A	SEQ	A	37	PHE	10.53	0.0463468	kinked
3ezj_D	SEQ	D	37	ASP	17.22	0.0998695	extended
3k3q_A	SEQ	A	37	PHE	1.72	0.00757042	kinked
3k74_B	SEQ	B	37	VAL	0	0	extended
3k7u_A	SEQ	A	37	PHE	1.3	0.00572183	kinked
3k80_B	SEQ	B	37	PHE	0.55	0.00242077	kinked
3qxt_B	SEQ	B	37	PHE	1.13	0.00497359	kinked
3r0m_A	SEQ	A	37	PHE	11.17	0.0491637	kinked
3sn6_N	SEQ	N	37	VAL	0	0	kinked
4aq1_D	SEQ	D	37	PHE	3.57	0.015713	kinked
4b41_A	SEQ	A	37	TYR	20.2	0.0821305	kinked
4b50_A	SEQ	A	37	TYR	26.09	0.106078	extended
4b5e_A	SEQ	A	37	PHE	0.72	0.00316901	kinked
4b5e_B	SEQ	B	37	PHE	1.14	0.00501761	kinked
4cdg_D	SEQ	D	37	TYR	28.17	0.114535	extended
4eig_B	SEQ	B	37	TYR	51.81	0.210653	extended
4ej1_D	SEQ	D	37	PHE	9.68	0.0426056	kinked
4fhb_D	SEQ	D	37	PHE	5.97	0.0262764	kinked
4gft_B	SEQ	B	37	PHE	0.45	0.00198063	kinked
4grw_E	SEQ	E	37	PHE	6.3	0.0277289	kinked
4grw_H	SEQ	H	37	PHE	4.84	0.0213028	kinked
4hem_F	SEQ	F	37	PHE	0.14	0.0006162	kinked
4hep_G	SEQ	G	37	PHE	10.92	0.0480634	kinked
4i13_B	SEQ	B	37	PHE	4.93	0.0216989	kinked
4idl_A	SEQ	A	37	TYR	48.36	0.196625	extended
4ios_G	SEQ	G	37	PHE	2.31	0.0101672	kinked
4krm_B	SEQ	B	37	PHE	1.42	0.00625	kinked
4krn_A	SEQ	A	37	PHE	0	0	kinked
4krp_B	SEQ	B	37	PHE	26.62	0.117165	kinked
4ksd_B	SEQ	B	37	PHE	8.4	0.0369718	kinked
4laj_H	SEQ	H	37	PHE	1.23	0.00541373	kinked
4m3k_B	SEQ	B	37	TYR	28.68	0.116609	extended
4mqt_B	SEQ	B	37	PHE	36.55	0.160871	extended
4n1h_B	SEQ	B	37	PHE	2.62	0.0115317	kinked
4nbx_B	SEQ	B	37	PHE	1.78	0.00783451	kinked
4nbz_D	SEQ	D	37	PHE	0	0	kinked
4nc2_B	SEQ	B	37	PHE	4.32	0.0190141	kinked
4ocm_C	SEQ	C	37	PHE	1.75	0.00770246	kinked
4orz_C	SEQ	C	37	LEU	1.43	0.00747615	kinked
4p2c_K	SEQ	K	37	TYR	58.35	0.237243	extended
4pir_F	SEQ	F	37	TYR	45.59	0.185363	extended
4poy_A	SEQ	A	37	PHE	0	0	kinked
4qgy_A	SEQ	A	37	PHE	8.12	0.0357394	kinked
4qlr_A	SEQ	A	37	PHE	0.74	0.00325704	kinked
4qo1_A	SEQ	A	37	PHE	0	0	kinked
4s11_A	SEQ	A	37	PHE	0	0	kinked
4u7s_B	SEQ	B	37	PHE	1.46	0.00642606	kinked
4w2q_G	SEQ	G	37	TYR	33.98	0.138158	extended
4w68_B	SEQ	B	37	PHE	0.95	0.00418134	kinked
4w6w_B	SEQ	B	37	PHE	0.46	0.00202465	kinked
4w6x_B	SEQ	B	37	PHE	0.96	0.00422535	kinked
4w6y_B	SEQ	B	37	PHE	1.31	0.00576585	kinked
4wem_B	SEQ	B	37	PHE	23.15	0.101893	kinked
4wen_B	SEQ	B	37	TYR	30.42	0.123684	kinked
4weu_E	SEQ	E	37	PHE	11.97	0.0526849	kinked
4wgv_B	SEQ	B	37	TYR	47.84	0.194511	extended
4x7d_C	SEQ	C	37	TYR	59.62	0.242407	extended
4y8d_C	SEQ	C	37	PHE	2.05	0.00902289	kinked
5bop_C	SEQ	C	37	PHE	0	0	kinked
5boz_H	SEQ	H	37	PHE	1.44	0.00633803	kinked
5boz_L	SEQ	L	37	PHE	1.55	0.00682218	kinked
5da4_A	SEQ	A	37	PHE	25.55	0.112456	kinked
5dfz_E	SEQ	E	37	TYR	33.63	0.136735	extended
5f1k_D	SEQ	D	37	PHE	0.24	0.00105634	kinked
5f1o_B	SEQ	B	37	PHE	26.16	0.115141	kinked
5f21_B	SEQ	B	37	TYR	27.71	0.112665	kinked
5f7k_C	SEQ	C	37	TYR	15.6	0.0634275	kinked
5f7l_D	SEQ	D	37	TYR	7.24	0.0294369	kinked
5fwo_A	SEQ	A	37	PHE	7.01	0.0308539	kinked
5g5r_B	SEQ	B	37	TYR	4.89	0.0198821	kinked
5hm1_B	SEQ	B	37	PHE	42.6	0.1875	extended
5j56_B	SEQ	B	37	PHE	0.37	0.00162852	kinked
5jqh_D	SEQ	D	37	TYR	37.87	0.153974	extended
5lmj_D	SEQ	D	37	PHE	20.76	0.0913732	kinked
5lmw_A	SEQ	A	37	PHE	0	0	kinked
5lwf_C	SEQ	C	37	PHE	4.91	0.0216109	kinked
5lz0_B	SEQ	B	37	PHE	0	0	kinked
5m2i_K	SEQ	K	37	PHE	1.5	0.00660211	extended
5m2m_D	SEQ	D	37	PHE	0	0	kinked
5m2w_B	SEQ	B	37	TYR	36.91	0.150071	extended
5mje_B	SEQ	B	37	PHE	60.05	0.264305	extended
5mp2_C	SEQ	C	37	PHE	1.94	0.00853873	kinked
5nqw_D	SEQ	D	37	VAL	10.87	0.0655313	kinked
5o2u_D	SEQ	D	37	TRP	70.93	0.264098	extended
5o8f_K	SEQ	K	37	PHE	0.71	0.003125	kinked
5ocl_D	SEQ	D	37	PHE	13.31	0.0585828	kinked
5ocl_E	SEQ	E	37	PHE	4.47	0.0196743	kinked
5tok_D	SEQ	D	37	PHE	0.18	0.00079225	kinked
5tp3_B	SEQ	B	37	PHE	0	0	kinked
5usf_D	SEQ	D	37	VAL	0	0	kinked
5vak_B	SEQ	B	37	PHE	2.02	0.00889085	kinked
5vl2_H	SEQ	H	37	PHE	0	0	kinked
5vlv_A	SEQ	A	37	PHE	0.04	0.00017606	kinked
5vm4_A	SEQ	A	37	PHE	1.74	0.00765845	kinked
6b73_C	SEQ	C	37	PHE	29.16	0.128345	kinked
6c9w_B	SEQ	B	37	PHE	0.58	0.00255282	kinked
6ck8_B	SEQ	B	37	TYR	46.7	0.189876	extended
6csy_N	SEQ	N	37	TYR	33.97	0.138118	extended
6dbd_B	SEQ	B	37	TYR	18.12	0.0736735	extended
6dbe_A	SEQ	A	37	PHE	32.42	0.142694	extended
6ehg_C	SEQ	C	37	PHE	3.15	0.0138644	kinked
6eqi_B	SEQ	B	37	PHE	3.3	0.0145247	kinked
6ezw_B	SEQ	B	37	PHE	2.17	0.00955106	kinked
6f2g_B	SEQ	B	37	PHE	0.05	0.00022007	kinked
6f5g_B	SEQ	B	37	PHE	2.37	0.0104313	kinked
6fpv_A	SEQ	A	37	TYR	43.54	0.177028	extended
6fv0_F	SEQ	F	37	VAL	0	0	kinked
6fys_C	SEQ	C	37	PHE	2.05	0.00902289	kinked
6fyu_I	SEQ	I	37	PHE	1.29	0.00567782	kinked
6gci_B	SEQ	B	37	PHE	0.07	0.0003081	kinked
6gjq_H	SEQ	H	37	TYR	45.42	0.184672	extended
6gjs_B	SEQ	B	37	TYR	41.84	0.170116	extended
6gjs_C	SEQ	C	37	TYR	49.61	0.201708	extended
6gju_C	SEQ	C	37	TYR	45.05	0.183167	extended
6gk4_C	SEQ	C	37	TYR	44.64	0.1815	extended
6gkd_H	SEQ	H	37	PHE	0	0	kinked
6gs1_H	SEQ	H	37	PHE	8.76	0.0385563	kinked
6h15_C	SEQ	C	37	PHE	1.5	0.00660211	kinked
6h16_B	SEQ	B	37	PHE	29.99	0.131998	extended
6h7n_D	SEQ	D	37	TYR	37.01	0.150478	extended
6hhu_G	SEQ	G	37	TYR	56.46	0.229559	extended
6hhu_H	SEQ	H	37	VAL	0	0	kinked
6i53_G	SEQ	G	37	PHE	1.17	0.00514965	kinked
6i8g_B	SEQ	B	37	PHE	0.8	0.00352113	kinked
6i8h_B	SEQ	B	37	PHE	31.66	0.139349	kinked
6ibl_D	SEQ	D	37	TYR	34.83	0.141614	extended
6itc_C	SEQ	C	37	TYR	50.27	0.204391	extended
6itc_V	SEQ	V	37	TYR	13.32	0.0541573	extended
6n4y_H	SEQ	H	37	PHE	15.16	0.0667254	kinked
6nfj_E	SEQ	E	37	PHE	4.85	0.0213468	kinked
6ni2_A	SEQ	A	37	TYR	46.98	0.191014	extended
6o3c_B	SEQ	B	37	TYR	30.87	0.125513	extended
6oc8_D	SEQ	D	37	TYR	9.42	0.0383005	kinked
6oya_N	SEQ	N	37	VAL	0.18	0.00108515	kinked
6oyh_E	SEQ	E	37	PHE	2.55	0.0112236	kinked
6qgw_B	SEQ	B	37	PHE	6.08	0.0267606	kinked
6qgx_B	SEQ	B	37	PHE	3.72	0.0163732	kinked
6qgy_D	SEQ	D	37	PHE	0.18	0.00079225	kinked
6qup_B	SEQ	B	37	TYR	25.5	0.10368	extended
6qx3_O	SEQ	O	37	VAL	6.06	0.0365335	kinked
6qx4_C	SEQ	C	37	TYR	52.63	0.213987	extended
6r7t_A	SEQ	A	37	PHE	25.37	0.111664	kinked
6rtw_B	SEQ	B	37	TYR	52.24	0.212401	extended
6rty_B	SEQ	B	37	TYR	49.42	0.200935	extended
6ruv_R	SEQ	R	37	PHE	17.41	0.0766285	kinked
6rvc_D	SEQ	D	37	PHE	0.04	0.00017606	kinked
6s0y_B	SEQ	B	37	PHE	10.71	0.0471391	kinked
6ssp_L	SEQ	L	37	PHE	1.16	0.00510563	kinked
6tyl_J	SEQ	J	37	PHE	30.65	0.134903	extended
6u51_A	SEQ	A	37	TYR	56.52	0.229803	extended
6u54_A	SEQ	A	37	TYR	30.49	0.123968	extended
6u55_A	SEQ	A	37	PHE	38.9	0.171215	extended
6v7y_F	SEQ	F	37	PHE	0.27	0.00118838	kinked
6v7z_E	SEQ	E	37	TYR	41.96	0.170604	extended
6v80_J	SEQ	J	37	TYR	34.53	0.140394	extended
6vbg_C	SEQ	C	37	PHE	15.66	0.0689261	kinked
6vi4_C	SEQ	C	37	TYR	55.67	0.226347	extended
6waq_A	SEQ	A	37	PHE	3.32	0.0146127	kinked
6war_L	SEQ	L	37	TYR	21.6	0.0878227	kinked
6xv8_B	SEQ	B	37	PHE	0.82	0.00360915	kinked
6xym_A	SEQ	A	37	PHE	2.39	0.0105194	kinked
6xym_B	SEQ	B	37	PHE	2.39	0.0105194	kinked
6y0e_B	SEQ	B	37	TYR	40.92	0.166375	extended
6y1r_D	SEQ	D	37	PHE	1.7	0.00748239	kinked
6yu8_B	SEQ	B	37	PHE	0.14	0.0006162	kinked
6yz5_F	SEQ	F	37	PHE	14.77	0.0650088	kinked
6z1v_B	SEQ	B	37	PHE	0	0	kinked
6z20_B	SEQ	B	37	PHE	6.79	0.0298856	kinked
6z6v_H	SEQ	H	37	PHE	3.33	0.0146567	kinked
6zcz_F	SEQ	F	37	PHE	11.96	0.0526409	kinked
6ze1_B	SEQ	B	37	PHE	6.14	0.0270247	kinked
6zg3_E	SEQ	E	37	PHE	0.07	0.0003081	kinked
7a0v_B	SEQ	B	37	PHE	3.64	0.0160211	kinked
7a48_A	SEQ	A	37	PHE	31.21	0.137368	extended
7a4d_C	SEQ	C	37	TYR	17.29	0.0702988	kinked
7a4d_H	SEQ	H	37	PHE	5.23	0.0230194	kinked
7a4t_A	SEQ	A	37	TYR	28.7	0.11669	extended
7a4y_C	SEQ	C	37	VAL	1.09	0.00657121	kinked
7a50_C	SEQ	C	37	PHE	1.93	0.00849472	kinked
7aqx_C	SEQ	C	37	PHE	22.66	0.0997359	kinked
7aqy_D	SEQ	D	37	PHE	11.03	0.0485475	kinked
7aqz_C	SEQ	C	37	PHE	11.77	0.0518046	kinked
7ar0_B	SEQ	B	37	PHE	2.63	0.0115757	kinked
7b18_D	SEQ	D	37	PHE	14.61	0.0643046	kinked
7bc6_B	SEQ	B	37	VAL	0	0	extended
7bnw_A	SEQ	A	37	PHE	36.35	0.159991	extended
7czd_C	SEQ	C	37	LEU	1.72	0.00899229	kinked
7epb_D	SEQ	D	37	TYR	46.7	0.189876	extended
7jkm_K	SEQ	K	37	PHE	23.87	0.105062	kinked
7jvb_C	SEQ	C	37	PHE	25.03	0.110167	kinked
7k65_B	SEQ	B	37	TYR	22.51	0.0915227	extended
7kd0_C	SEQ	C	37	PHE	29.96	0.131866	extended
7kdm_C	SEQ	C	37	PHE	31.85	0.140185	extended
7km5_D	SEQ	D	37	TYR	38.06	0.154747	extended
7l1v_S	SEQ	S	37	TYR	30.3	0.123196	extended
7lvu_B	SEQ	B	37	PHE	0.22	0.00096831	kinked
7mdw_B	SEQ	B	37	PHE	2.09	0.00919894	kinked
7n0i_J	SEQ	J	37	PHE	0.68	0.00299296	kinked
7n0r_C	SEQ	C	37	VAL	1.46	0.00880181	kinked
7n9a_A	SEQ	A	37	PHE	39.09	0.172051	kinked
7n9c_D	SEQ	D	37	PHE	0.6	0.00264085	kinked
7n9e_D	SEQ	D	37	GLY	2.59	0.0276931	kinked
7nqk_B	SEQ	B	37	PHE	2.27	0.0099912	kinked
7o31_X	SEQ	X	37	PHE	26.1	0.114877	kinked
7rmg_N	SEQ	N	37	VAL	0.14	0.00084401	kinked
2xxm_B	SEQ	B	37	TYR	39.89	0.162187	extended
3g9a_B	SEQ	B	37	PHE	0	0	kinked
3k1k_C	SEQ	C	37	TYR	44.91	0.182598	extended
4lgr_B	SEQ	B	37	TYR	34.47	0.14015	extended
4lgs_B	SEQ	B	37	PHE	2.61	0.0114877	kinked
4lhj_B	SEQ	B	37	TYR	61.53	0.250173	extended
4lhq_B	SEQ	B	37	PHE	3.03	0.0133363	kinked
4tvs_a	SEQ	a	37	PHE	3.11	0.0136884	kinked
4x7c_C	SEQ	C	37	TYR	64.64	0.262818	extended
5e0q_A	SEQ	A	37	PHE	2.15	0.00946303	kinked
5eul_V	SEQ	V	37	TYR	9.5	0.0386257	extended
5gxb_B	SEQ	B	37	PHE	0.75	0.00330106	kinked
5hvf_B	SEQ	B	37	TYR	43.05	0.175036	extended
5hvg_D	SEQ	D	37	TYR	1.65	0.00670868	kinked
5j1t_C	SEQ	C	37	TYR	46.58	0.189388	extended
5j57_B	SEQ	B	37	PHE	31.82	0.140053	kinked
5lhn_B	SEQ	B	37	PHE	0	0	kinked
5lhr_B	SEQ	B	37	PHE	20.04	0.0882042	extended
5m30_F	SEQ	F	37	TYR	41.3	0.16792	extended
5nbl_E	SEQ	E	37	PHE	0.26	0.00114437	kinked
5o02_C	SEQ	C	37	TYR	23.44	0.0953039	kinked
5o04_F	SEQ	F	37	TYR	54.5	0.22159	extended
5o05_D	SEQ	D	37	TYR	35.74	0.145314	extended
5ocl_A	SEQ	A	37	TYR	47.57	0.193413	extended
5omm_C	SEQ	C	37	TYR	47.25	0.192112	extended
5td8_E	SEQ	E	37	PHE	21.39	0.0941461	kinked
5tjw_K	SEQ	K	37	PHE	1.41	0.00620599	kinked
5u4m_B	SEQ	B	37	PHE	0.55	0.00242077	kinked
5uk4_c	SEQ	c	37	PHE	1.04	0.00457746	kinked
5ukb_d	SEQ	d	37	PHE	1.03	0.00453345	kinked
5vxj_J	SEQ	J	37	TYR	41.4	0.168327	extended
5vxk_B	SEQ	B	37	PHE	2.11	0.00928697	kinked
5vxl_B	SEQ	B	37	TYR	48.16	0.195812	extended
5vxm_B	SEQ	B	37	PHE	1.26	0.00554577	kinked
6cwk_A	SEQ	A	37	PHE	1.74	0.00765845	kinked
6fe4_G	SEQ	G	37	VAL	2.57	0.0154936	kinked
6gwn_C	SEQ	C	37	PHE	31.81	0.140009	kinked
6h6y_G	SEQ	G	37	PHE	20.23	0.0890405	kinked
6h70_D	SEQ	D	37	PHE	1.57	0.00691021	kinked
6h72_D	SEQ	D	37	TYR	44.45	0.180728	extended
6i2g_A	SEQ	A	37	TYR	36.1	0.146778	extended
6ibb_B	SEQ	B	37	PHE	0.59	0.00259683	kinked
6jri_C	SEQ	C	37	PHE	10.13	0.0445863	kinked
6obc_B	SEQ	B	37	TYR	36.28	0.14751	extended
6obe_B	SEQ	B	37	PHE	30.05	0.132262	extended
6obg_D	SEQ	D	37	TYR	47.86	0.194592	extended
6obm_B	SEQ	B	37	TYR	57.47	0.233665	extended
6obo_C	SEQ	C	37	TYR	55.17	0.224314	extended
6oca_D	SEQ	D	37	PHE	1.01	0.00444542	kinked
6ocd_B	SEQ	B	37	PHE	15.71	0.0691461	kinked
6qv1_E	SEQ	E	37	PHE	32.51	0.14309	extended
6rah_C	SEQ	C	37	PHE	3.87	0.0170334	kinked
6uc6_C	SEQ	C	37	TYR	0	0	kinked
6uht_C	SEQ	C	37	VAL	0.33	0.00198945	kinked
6ul4_B	SEQ	B	37	PHE	0.34	0.00149648	kinked
6x04_B	SEQ	B	37	TYR	29.85	0.121366	extended
6x05_K	SEQ	K	37	PHE	31.08	0.136796	extended
6x07_B	SEQ	B	37	TYR	0.37	0.00150437	kinked
6xw4_C	SEQ	C	37	PHE	14.36	0.0632042	kinked
6xw5_D	SEQ	D	37	PHE	21.56	0.0948944	kinked
6xw6_D	SEQ	D	37	PHE	1.44	0.00633803	kinked
6xw7_H	SEQ	H	37	PHE	23.57	0.103741	kinked
6z10_B	SEQ	B	37	PHE	0.63	0.00277289	kinked
6zrv_B	SEQ	B	37	PHE	4.09	0.0180018	kinked
6zwk_C	SEQ	C	37	PHE	0.1	0.00044014	kinked
7aqg_B	SEQ	B	37	TYR	23.64	0.0961171	extended
7bts_B	SEQ	B	37	TYR	32.68	0.132873	extended
7bw0_N	SEQ	N	37	VAL	0	0	kinked
7k7y_F	SEQ	F	37	PHE	0.53	0.00233275	kinked
7k84_B	SEQ	B	37	PHE	0.52	0.00228873	kinked
7kbi_C	SEQ	C	37	PHE	15.99	0.0703785	kinked
7kbk_C	SEQ	C	37	PHE	0.82	0.00360915	kinked
7kc9_C	SEQ	C	37	PHE	31.85	0.140185	extended
7kd2_C	SEQ	C	37	TYR	51.45	0.209189	extended
7kdu_C	SEQ	C	37	PHE	31.19	0.13728	extended
7kjh_B	SEQ	B	37	PHE	17.13	0.0753961	kinked
7kji_A	SEQ	A	37	TYR	49.86	0.202724	extended
7kn5_C	SEQ	C	37	PHE	3.29	0.0144806	kinked
7kn5_F	SEQ	F	37	PHE	0.28	0.00123239	kinked
7kn6_C	SEQ	C	37	ALA	0.72	0.00598628	kinked
7kn7_B	SEQ	B	37	PHE	1.77	0.00779049	kinked
7l6v_C	SEQ	C	37	TYR	34.14	0.138809	extended
7l6v_D	SEQ	D	37	TYR	36.2	0.147184	extended
7ldj_G	SEQ	G	37	PHE	4.48	0.0197183	kinked
7lx5_A	SEQ	A	37	ALA	3.64	0.030264	kinked
7lzp_B	SEQ	B	37	PHE	2.74	0.0120599	kinked
7lzp_F	SEQ	F	37	TYR	36.26	0.147428	extended
7m1h_B	SEQ	B	37	PHE	3.41	0.0150088	kinked
7m1h_E	SEQ	E	37	PHE	31.26	0.137588	extended
7m1h_F	SEQ	F	37	TYR	50.88	0.206871	extended
7m1h_G	SEQ	G	37	TYR	56.33	0.22903	extended
7na9_D	SEQ	D	37	PHE	0.79	0.00347711	kinked
7nll_C	SEQ	C	37	PHE	0	0	kinked
7now_C	SEQ	C	37	PHE	0.09	0.00039613	kinked
7nqa_C	SEQ	C	37	TYR	42.76	0.173856	extended
7oan_G	SEQ	G	37	PHE	16.21	0.0713468	kinked
7olz_B	SEQ	B	37	PHE	4.23	0.018618	kinked
7olz_C	SEQ	C	37	PHE	22.7	0.099912	kinked
7on5_A	SEQ	A	37	PHE	31	0.136444	kinked
7rxc_N	SEQ	N	37	TYR	38.08	0.154828	extended
1hcv_A1	SEQ	A	45	ARG	117.98	0.455521	kinked
1i3v_A1	SEQ	A	45	ARG	73.24	0.28278	kinked
1qd0_A1	SEQ	A	45	ARG	106.03	0.409382	kinked
1shm_A1	SEQ	A	45	ARG	68.73	0.265367	kinked
1sjx_A1	SEQ	A	45	ARG	75.24	0.290502	kinked
1u0q_B1	SEQ	B	45	ARG	92.13	0.355714	kinked
2wzp_F1	SEQ	F	45	PRO	24.05	0.159589	kinked
2x1o_A1	SEQ	A	45	ARG	127.42	0.491969	kinked
2x1p_C1	SEQ	C	45	ARG	109.08	0.421158	kinked
2x1q_B1	SEQ	B	45	ARG	67.78	0.261699	kinked
2xa3_A1	SEQ	A	45	ARG	123.38	0.476371	kinked
3ezj_D1	SEQ	D	45	ARG	103.02	0.397761	extended
3k3q_A1	SEQ	A	45	ARG	98.36	0.379768	kinked
3k74_B1	SEQ	B	45	LEU	65.91	0.344582	extended
3k7u_A1	SEQ	A	45	ARG	71.76	0.277066	kinked
3k80_B1	SEQ	B	45	ARG	80.12	0.309344	kinked
3qxt_B1	SEQ	B	45	ARG	76.16	0.294054	kinked
3r0m_A1	SEQ	A	45	ARG	123.93	0.478494	kinked
3sn6_N1	SEQ	N	45	LEU	29.28	0.153078	kinked
4aq1_D1	SEQ	D	45	ARG	96.14	0.371197	kinked
4b41_A1	SEQ	A	45	ARG	82.2	0.317375	kinked
4b50_A1	SEQ	A	45	ARG	108.62	0.419382	extended
4b5e_A1	SEQ	A	45	ARG	77.17	0.297954	kinked
4b5e_B1	SEQ	B	45	ARG	87.18	0.336602	kinked
4cdg_D1	SEQ	D	45	ARG	114.01	0.440193	extended
4eig_B1	SEQ	B	45	ARG	117.63	0.45417	extended
4ej1_D1	SEQ	D	45	ARG	119.77	0.462432	kinked
4fhb_D1	SEQ	D	45	ARG	113.57	0.438494	kinked
4gft_B1	SEQ	B	45	ARG	76.91	0.29695	kinked
4grw_E1	SEQ	E	45	ARG	83.95	0.324131	kinked
4grw_H1	SEQ	H	45	ARG	114.44	0.441853	kinked
4hem_F1	SEQ	F	45	ARG	85.14	0.328726	kinked
4hep_G1	SEQ	G	45	ARG	56.03	0.216332	kinked
4i13_B1	SEQ	B	45	ARG	51.43	0.198571	kinked
4idl_A1	SEQ	A	45	ARG	109.21	0.42166	extended
4ios_G1	SEQ	G	45	ARG	105.26	0.406409	kinked
4krm_B1	SEQ	B	45	ARG	74.56	0.287876	kinked
4krn_A1	SEQ	A	45	ARG	94.35	0.364286	kinked
4krp_B1	SEQ	B	45	ARG	55.74	0.215212	kinked
4ksd_B1	SEQ	B	45	ARG	136.65	0.527606	kinked
4laj_H1	SEQ	H	45	ARG	29.22	0.112819	kinked
4m3k_B1	SEQ	B	45	ARG	141.47	0.546216	extended
4mqt_B1	SEQ	B	45	ARG	118.32	0.456834	extended
4n1h_B1	SEQ	B	45	ARG	100.48	0.387954	kinked
4nbx_B1	SEQ	B	45	ARG	74.74	0.288571	kinked
4nbz_D1	SEQ	D	45	ARG	81.92	0.316293	kinked
4nc2_B1	SEQ	B	45	ARG	96.91	0.37417	kinked
4ocm_C1	SEQ	C	45	ARG	84.01	0.324363	kinked
4orz_C1	SEQ	C	45	ARG	112.95	0.4361	kinked
4p2c_K1	SEQ	K	45	ARG	96.33	0.37193	extended
4pir_F1	SEQ	F	45	ARG	124.94	0.482394	extended
4poy_A1	SEQ	A	45	ARG	74.43	0.287375	kinked
4qgy_A1	SEQ	A	45	ARG	127.43	0.492008	kinked
4qlr_A1	SEQ	A	45	ARG	72.42	0.279614	kinked
4qo1_A1	SEQ	A	45	ARG	86.38	0.333514	kinked
4s11_A1	SEQ	A	45	ARG	75.2	0.290347	kinked
4u7s_B1	SEQ	B	45	ARG	50.09	0.193398	kinked
4w2q_G1	SEQ	G	45	ARG	82.23	0.31749	extended
4w68_B1	SEQ	B	45	ARG	53.95	0.208301	kinked
4w6w_B1	SEQ	B	45	ARG	65.33	0.252239	kinked
4w6x_B1	SEQ	B	45	ARG	83.41	0.322046	kinked
4w6y_B1	SEQ	B	45	ARG	105.49	0.407297	kinked
4wem_B1	SEQ	B	45	ARG	109.07	0.42112	kinked
4wen_B1	SEQ	B	45	ARG	103.85	0.400965	kinked
4weu_E1	SEQ	E	45	ARG	137.09	0.529305	kinked
4wgv_B1	SEQ	B	45	ARG	115.39	0.445521	extended
4x7d_C1	SEQ	C	45	ARG	60.12	0.232124	extended
4y8d_C1	SEQ	C	45	ARG	137.78	0.531969	kinked
5bop_C1	SEQ	C	45	ARG	102.22	0.394672	kinked
5boz_H1	SEQ	H	45	ARG	84.88	0.327722	kinked
5boz_L1	SEQ	L	45	ARG	94.45	0.364672	kinked
5da4_A1	SEQ	A	45	ARG	125.34	0.483938	kinked
5dfz_E1	SEQ	E	45	ARG	77.19	0.298031	extended
5f1k_D1	SEQ	D	45	ARG	89.33	0.344903	kinked
5f1o_B1	SEQ	B	45	ARG	117.05	0.451931	kinked
5f21_B1	SEQ	B	45	ARG	82.06	0.316834	kinked
5f7k_C1	SEQ	C	45	ARG	113.83	0.439498	kinked
5f7l_D1	SEQ	D	45	HIS	86.39	0.413102	kinked
5fwo_A1	SEQ	A	45	ARG	116.81	0.451004	kinked
5g5r_B1	SEQ	B	45	ARG	113.06	0.436525	kinked
5hm1_B1	SEQ	B	45	ARG	136.38	0.526564	extended
5j56_B1	SEQ	B	45	ARG	77.38	0.298764	kinked
5jqh_D1	SEQ	D	45	ARG	95.69	0.369459	extended
5lmj_D1	SEQ	D	45	ARG	81.99	0.316564	kinked
5lmw_A1	SEQ	A	45	ARG	85.98	0.331969	kinked
5lwf_C1	SEQ	C	45	ARG	122.47	0.472857	kinked
5lz0_B1	SEQ	B	45	ARG	69.85	0.269691	kinked
5m2i_K1	SEQ	K	45	ARG	87.61	0.338263	extended
5m2m_D1	SEQ	D	45	ARG	53.93	0.208224	kinked
5m2w_B1	SEQ	B	45	ARG	95.23	0.367683	extended
5mje_B1	SEQ	B	45	GLY	17.77	0.190003	extended
5mp2_C1	SEQ	C	45	ARG	149.93	0.57888	kinked
5nqw_D1	SEQ	D	45	PRO	81.94	0.543729	kinked
5o2u_D1	SEQ	D	45	ARG	93.23	0.359961	extended
5o8f_K1	SEQ	K	45	ARG	113.09	0.436641	kinked
5ocl_D1	SEQ	D	45	ARG	69.22	0.267259	kinked
5ocl_E1	SEQ	E	45	ARG	60.99	0.235483	kinked
5tok_D1	SEQ	D	45	ARG	70.24	0.271197	kinked
5tp3_B1	SEQ	B	45	ARG	78.57	0.303359	kinked
5usf_D1	SEQ	D	45	LEU	68.54	0.358332	kinked
5vak_B1	SEQ	B	45	ARG	77.99	0.30112	kinked
5vl2_H1	SEQ	H	45	ARG	76.57	0.295637	kinked
5vlv_A1	SEQ	A	45	ARG	99.38	0.383707	kinked
5vm4_A1	SEQ	A	45	ARG	69.08	0.266718	kinked
6b73_C1	SEQ	C	45	ARG	128.29	0.495328	kinked
6c9w_B1	SEQ	B	45	ARG	78.67	0.303745	kinked
6ck8_B1	SEQ	B	45	ARG	132.35	0.511004	extended
6csy_N1	SEQ	N	45	HIS	99.44	0.475505	extended
6dbd_B1	SEQ	B	45	ARG	74.27	0.286757	extended
6dbe_A1	SEQ	A	45	ARG	130.63	0.504363	extended
6ehg_C1	SEQ	C	45	ARG	98.64	0.380849	kinked
6eqi_B1	SEQ	B	45	ARG	125.14	0.483166	kinked
6ezw_B1	SEQ	B	45	ARG	86.25	0.333012	kinked
6f2g_B1	SEQ	B	45	ARG	118.87	0.458958	kinked
6f5g_B1	SEQ	B	45	ARG	56.25	0.217181	kinked
6fpv_A1	SEQ	A	45	ARG	85.93	0.331776	extended
6fv0_F1	SEQ	F	45	LEU	57.57	0.30098	kinked
6fys_C1	SEQ	C	45	ARG	88.18	0.340463	kinked
6fyu_I1	SEQ	I	45	ARG	91.47	0.353166	kinked
6gci_B1	SEQ	B	45	ARG	109.54	0.422934	kinked
6gjq_H1	SEQ	H	45	ARG	90.78	0.350502	extended
6gjs_B1	SEQ	B	45	ARG	93.77	0.362046	extended
6gjs_C1	SEQ	C	45	ARG	86.72	0.334826	extended
6gju_C1	SEQ	C	45	ARG	99.56	0.384402	extended
6gk4_C1	SEQ	C	45	ARG	103.37	0.399112	extended
6gkd_H1	SEQ	H	45	ARG	85.61	0.330541	kinked
6gs1_H1	SEQ	H	45	ARG	107.8	0.416216	kinked
6h15_C1	SEQ	C	45	ARG	82.56	0.318764	kinked
6h16_B1	SEQ	B	45	ARG	118.08	0.455907	extended
6h7n_D1	SEQ	D	45	ARG	98.62	0.380772	extended
6hhu_G1	SEQ	G	45	ARG	90.2	0.348263	extended
6hhu_H1	SEQ	H	45	LEU	49.89	0.260829	kinked
6i53_G1	SEQ	G	45	ARG	100.38	0.387568	kinked
6i8g_B1	SEQ	B	45	ARG	85.09	0.328533	kinked
6i8h_B1	SEQ	B	45	ARG	112.16	0.43305	kinked
6ibl_D1	SEQ	D	45	ARG	95.98	0.370579	extended
6itc_C1	SEQ	C	45	ARG	85.99	0.332008	extended
6itc_V1	SEQ	V	45	ARG	116.98	0.45166	extended
6n4y_H1	SEQ	H	45	ARG	127.34	0.49166	kinked
6nfj_E1	SEQ	E	45	ARG	115.7	0.446718	kinked
6ni2_A1	SEQ	A	45	ARG	36.51	0.140965	extended
6o3c_B1	SEQ	B	45	ARG	140.45	0.542278	extended
6oc8_D1	SEQ	D	45	ARG	80.66	0.311429	kinked
6oya_N1	SEQ	N	45	LEU	49.58	0.259208	kinked
6oyh_E1	SEQ	E	45	ARG	87.8	0.338996	kinked
6qgw_B1	SEQ	B	45	ARG	111.36	0.429961	kinked
6qgx_B1	SEQ	B	45	ARG	65.42	0.252587	kinked
6qgy_D1	SEQ	D	45	ARG	82.4	0.318147	kinked
6qup_B1	SEQ	B	45	ARG	91.87	0.35471	extended
6qx3_O1	SEQ	O	45	PRO	85.59	0.56795	kinked
6qx4_C1	SEQ	C	45	ARG	92.88	0.35861	extended
6r7t_A1	SEQ	A	45	LEU	110.22	0.576238	kinked
6rtw_B1	SEQ	B	45	ARG	104.26	0.402548	extended
6rty_B1	SEQ	B	45	ARG	103.95	0.401351	extended
6ruv_R1	SEQ	R	45	ARG	98.49	0.38027	kinked
6rvc_D1	SEQ	D	45	ARG	57.08	0.220386	kinked
6s0y_B1	SEQ	B	45	ARG	91.08	0.35166	kinked
6ssp_L1	SEQ	L	45	ARG	73.72	0.284633	kinked
6tyl_J1	SEQ	J	45	ARG	119.6	0.461776	extended
6u51_A1	SEQ	A	45	ARG	136.68	0.527722	extended
6u54_A1	SEQ	A	45	ARG	110.37	0.426139	extended
6u55_A1	SEQ	A	45	ARG	103.48	0.399537	extended
6v7y_F1	SEQ	F	45	ARG	81.86	0.316062	kinked
6v7z_E1	SEQ	E	45	ARG	124.19	0.479498	extended
6v80_J1	SEQ	J	45	ARG	109.96	0.424556	extended
6vbg_C1	SEQ	C	45	ARG	125.53	0.484672	kinked
6vi4_C1	SEQ	C	45	ARG	127.05	0.490541	extended
6waq_A1	SEQ	A	45	ARG	88.88	0.343166	kinked
6war_L1	SEQ	L	45	ARG	164.78	0.636216	kinked
6xv8_B1	SEQ	B	45	ARG	68.79	0.265598	kinked
6xym_A1	SEQ	A	45	ARG	78.5	0.303089	kinked
6xym_B1	SEQ	B	45	ARG	85.3	0.329344	kinked
6y0e_B1	SEQ	B	45	ARG	87.29	0.337027	extended
6y1r_D1	SEQ	D	45	ARG	78.68	0.303784	kinked
6yu8_B1	SEQ	B	45	ARG	75.31	0.290772	kinked
6yz5_F1	SEQ	F	45	ARG	124.27	0.479807	kinked
6z1v_B1	SEQ	B	45	ARG	76.1	0.293822	kinked
6z20_B1	SEQ	B	45	ARG	100.79	0.389151	kinked
6z6v_H1	SEQ	H	45	ARG	79.52	0.307027	kinked
6zcz_F1	SEQ	F	45	ARG	116.54	0.449961	kinked
6ze1_B1	SEQ	B	45	ARG	127.07	0.490618	kinked
6zg3_E1	SEQ	E	45	ARG	75.06	0.289807	kinked
7a0v_B1	SEQ	B	45	ARG	100.26	0.387104	kinked
7a48_A1	SEQ	A	45	ARG	88.13	0.34027	extended
7a4d_C1	SEQ	C	45	ARG	76.14	0.293977	kinked
7a4d_H1	SEQ	H	45	ARG	73.74	0.28471	kinked
7a4t_A1	SEQ	A	45	ARG	76.74	0.296293	extended
7a4y_C1	SEQ	C	45	LEU	66.47	0.34751	kinked
7a50_C1	SEQ	C	45	ARG	97.76	0.377452	kinked
7aqx_C1	SEQ	C	45	ARG	100.01	0.386139	kinked
7aqy_D1	SEQ	D	45	ARG	121.5	0.469112	kinked
7aqz_C1	SEQ	C	45	ARG	121.81	0.470309	kinked
7ar0_B1	SEQ	B	45	ARG	88.48	0.341622	kinked
7b18_D1	SEQ	D	45	ARG	93.55	0.361197	kinked
7bc6_B1	SEQ	B	45	PRO	69.28	0.459721	extended
7bnw_A1	SEQ	A	45	ARG	100.21	0.386911	extended
7czd_C1	SEQ	C	45	LEU	62.98	0.329264	kinked
7epb_D1	SEQ	D	45	ARG	129.15	0.498649	extended
7jkm_K1	SEQ	K	45	ARG	95.56	0.368958	kinked
7jvb_C1	SEQ	C	45	ARG	122.97	0.474788	kinked
7k65_B1	SEQ	B	45	ARG	101.9	0.393436	extended
7kd0_C1	SEQ	C	45	ARG	83.53	0.32251	extended
7kdm_C1	SEQ	C	45	ARG	138.81	0.535946	extended
7km5_D1	SEQ	D	45	LEU	81.61	0.426663	extended
7l1v_S1	SEQ	S	45	ARG	113.48	0.438147	extended
7lvu_B1	SEQ	B	45	ARG	86.81	0.335174	kinked
7mdw_B1	SEQ	B	45	ARG	70.98	0.274054	kinked
7n0i_J1	SEQ	J	45	ARG	74.62	0.288108	kinked
7n0r_C1	SEQ	C	45	LEU	26.98	0.141053	kinked
7n9a_A1	SEQ	A	45	ARG	47	0.181467	kinked
7n9c_D1	SEQ	D	45	ARG	134.38	0.518842	kinked
7n9e_D1	SEQ	D	45	ARG	121.21	0.467992	kinked
7nqk_B1	SEQ	B	45	ARG	76.22	0.294286	kinked
7o31_X1	SEQ	X	45	ARG	98.24	0.379305	kinked
7rmg_N1	SEQ	N	45	LEU	41.49	0.216913	kinked
2xxm_B1	SEQ	B	45	ARG	135.97	0.524981	extended
3g9a_B1	SEQ	B	45	CYS	0.02	0.00013309	kinked
3k1k_C1	SEQ	C	45	ARG	86.94	0.335676	extended
4lgr_B1	SEQ	B	45	ARG	94.64	0.365405	extended
4lgs_B1	SEQ	B	45	ARG	103.08	0.397992	kinked
4lhj_B1	SEQ	B	45	ARG	96.01	0.370695	extended
4lhq_B1	SEQ	B	45	ARG	125.57	0.484826	kinked
4tvs_a1	SEQ	a	45	ARG	109.99	0.424672	kinked
4x7c_C1	SEQ	C	45	ARG	125.13	0.483127	extended
5e0q_A1	SEQ	A	45	ARG	68.98	0.266332	kinked
5eul_V1	SEQ	V	45	ARG	101.03	0.390077	extended
5gxb_B1	SEQ	B	45	ARG	98.67	0.380965	kinked
5hvf_B1	SEQ	B	45	ARG	105.11	0.40583	extended
5hvg_D1	SEQ	D	45	ARG	74.81	0.288842	kinked
5j1t_C1	SEQ	C	45	ARG	102.73	0.396641	extended
5j57_B1	SEQ	B	45	ARG	131.7	0.508494	kinked
5lhn_B1	SEQ	B	45	ARG	40.16	0.155058	kinked
5lhr_B1	SEQ	B	45	ARG	99.38	0.383707	extended
5m30_F1	SEQ	F	45	ARG	94.61	0.36529	extended
5nbl_E1	SEQ	E	45	ARG	78.51	0.303127	kinked
5o02_C1	SEQ	C	45	ARG	91.09	0.351699	kinked
5o04_F1	SEQ	F	45	ARG	131.88	0.509189	extended
5o05_D1	SEQ	D	45	ARG	107.73	0.415946	extended
5ocl_A1	SEQ	A	45	ARG	92.72	0.357992	extended
5td8_E1	SEQ	E	45	ARG	142.46	0.550039	kinked
5tjw_K1	SEQ	K	45	ARG	101.42	0.391583	kinked
5u4m_B1	SEQ	B	45	ARG	74.55	0.287838	kinked
5uk4_c1	SEQ	c	45	ARG	98.59	0.380656	kinked
5ukb_d1	SEQ	d	45	ARG	72.37	0.279421	kinked
5vxj_J1	SEQ	J	45	ARG	112.24	0.433359	extended
5vxk_B1	SEQ	B	45	ARG	72.64	0.280463	kinked
5vxl_B1	SEQ	B	45	ARG	116.47	0.449691	extended
5vxm_B1	SEQ	B	45	ARG	88.42	0.34139	kinked
6cwk_A1	SEQ	A	45	ARG	128.54	0.496293	kinked
6fe4_G1	SEQ	G	45	PRO	62.17	0.412541	kinked
6gwn_C1	SEQ	C	45	ARG	93.34	0.360386	kinked
6h6y_G1	SEQ	G	45	ARG	129.88	0.501467	kinked
6h70_D1	SEQ	D	45	ARG	51.27	0.197954	kinked
6h72_D1	SEQ	D	45	ARG	96.94	0.374286	extended
6i2g_A1	SEQ	A	45	ARG	86.36	0.333436	extended
6ibb_B1	SEQ	B	45	ARG	80.72	0.31166	kinked
6jri_C1	SEQ	C	45	VAL	1.03	0.0062095	kinked
6obc_B1	SEQ	B	45	ARG	115.28	0.445097	extended
6obe_B1	SEQ	B	45	ARG	114.98	0.443938	extended
6obg_D1	SEQ	D	45	ARG	126.74	0.489344	extended
6obm_B1	SEQ	B	45	ARG	134.38	0.518842	extended
6obo_C1	SEQ	C	45	ARG	130.63	0.504363	extended
6oca_D1	SEQ	D	45	ARG	70.65	0.27278	kinked
6ocd_B1	SEQ	B	45	TYR	182.29	0.741167	kinked
6qv1_E1	SEQ	E	45	ARG	100.08	0.386409	extended
6rah_C1	SEQ	C	45	ARG	110.26	0.425714	kinked
6uc6_C1	SEQ	C	45	ARG	58.82	0.227104	kinked
6uht_C1	SEQ	C	45	ARG	109.25	0.421815	kinked
6ul4_B1	SEQ	B	45	ARG	73.53	0.2839	kinked
6x04_B1	SEQ	B	45	ARG	125.36	0.484015	extended
6x05_K1	SEQ	K	45	ARG	125.98	0.486409	extended
6x07_B1	SEQ	B	45	ARG	55.55	0.214479	kinked
6xw4_C1	SEQ	C	45	ARG	106.67	0.411853	kinked
6xw5_D1	SEQ	D	45	ARG	111.09	0.428919	kinked
6xw6_D1	SEQ	D	45	ARG	59.99	0.231622	kinked
6xw7_H1	SEQ	H	45	ARG	142.29	0.549382	kinked
6z10_B1	SEQ	B	45	ARG	97.91	0.378031	kinked
6zrv_B1	SEQ	B	45	ARG	107.18	0.413822	kinked
6zwk_C1	SEQ	C	45	ARG	62.92	0.242934	kinked
7aqg_B1	SEQ	B	45	ARG	112.23	0.43332	extended
7bts_B1	SEQ	B	45	ARG	133.47	0.515328	extended
7bw0_N1	SEQ	N	45	LEU	24.77	0.129499	kinked
7k7y_F1	SEQ	F	45	ARG	47.82	0.184633	kinked
7k84_B1	SEQ	B	45	ARG	67.81	0.261815	kinked
7kbi_C1	SEQ	C	45	ARG	113.07	0.436564	kinked
7kbk_C1	SEQ	C	45	ARG	55.44	0.214054	kinked
7kc9_C1	SEQ	C	45	ARG	138.81	0.535946	extended
7kd2_C1	SEQ	C	45	ARG	114.47	0.441969	extended
7kdu_C1	SEQ	C	45	ARG	118.22	0.456448	extended
7kjh_B1	SEQ	B	45	ARG	125.09	0.482973	kinked
7kji_A1	SEQ	A	45	ARG	105.84	0.408649	extended
7kn5_C1	SEQ	C	45	ARG	87.72	0.338687	kinked
7kn5_F1	SEQ	F	45	ARG	72.11	0.278417	kinked
7kn6_C1	SEQ	C	45	LEU	70.43	0.368213	kinked
7kn7_B1	SEQ	B	45	ARG	77.49	0.299189	kinked
7l6v_C1	SEQ	C	45	ARG	129.24	0.498996	extended
7l6v_D1	SEQ	D	45	ARG	91.44	0.35305	extended
7ldj_G1	SEQ	G	45	ARG	85.22	0.329035	kinked
7lx5_A1	SEQ	A	45	LEU	91.6	0.478892	kinked
7lzp_B1	SEQ	B	45	ARG	67.59	0.260965	kinked
7lzp_F1	SEQ	F	45	ARG	52.78	0.203784	extended
7m1h_B1	SEQ	B	45	ARG	89.89	0.347066	kinked
7m1h_E1	SEQ	E	45	ARG	85.42	0.329807	extended
7m1h_F1	SEQ	F	45	ARG	84.06	0.324556	extended
7m1h_G1	SEQ	G	45	ARG	112.48	0.434286	extended
7na9_D1	SEQ	D	45	ARG	71.96	0.277838	kinked
7nll_C1	SEQ	C	45	ARG	62.92	0.242934	kinked
7now_C1	SEQ	C	45	ARG	71.02	0.274208	kinked
7nqa_C1	SEQ	C	45	ARG	95.8	0.369884	extended
7oan_G1	SEQ	G	45	ARG	102.95	0.39749	kinked
7olz_B1	SEQ	B	45	ARG	101.75	0.392857	kinked
7olz_C1	SEQ	C	45	ARG	110.63	0.427143	kinked
7on5_A1	SEQ	A	45	ARG	123.68	0.477529	kinked
7rxc_N1	SEQ	N	45	ARG	116.69	0.450541	extended
1hcv_A2	SEQ	A	47	SER	50.11	0.364569	kinked
1i3v_A2	SEQ	A	47	TYR	19.96	0.0811547	kinked
1qd0_A2	SEQ	A	47	PHE	17.53	0.0771567	kinked
1shm_A2	SEQ	A	47	SER	48.02	0.349363	kinked
1sjx_A2	SEQ	A	47	LEU	68.49	0.358071	kinked
1u0q_B2	SEQ	B	47	PHE	21.2	0.0933099	kinked
2wzp_F2	SEQ	F	47	LEU	20.64	0.107907	kinked
2x1o_A2	SEQ	A	47	PHE	58.75	0.258583	kinked
2x1p_C2	SEQ	C	47	PHE	15.62	0.06875	kinked
2x1q_B2	SEQ	B	47	PHE	18.97	0.0834947	kinked
2xa3_A2	SEQ	A	47	PHE	26.83	0.11809	kinked
3ezj_D2	SEQ	D	47	LEU	96.13	0.502575	extended
3k3q_A2	SEQ	A	47	PHE	17.96	0.0790493	kinked
3k74_B2	SEQ	B	47	TRP	83.5	0.3109	extended
3k7u_A2	SEQ	A	47	PHE	23.89	0.10515	kinked
3k80_B2	SEQ	B	47	PHE	27.43	0.120731	kinked
3qxt_B2	SEQ	B	47	PHE	38.93	0.171347	kinked
3r0m_A2	SEQ	A	47	PHE	26.23	0.115449	kinked
3sn6_N2	SEQ	N	47	TRP	79.39	0.295597	kinked
4aq1_D2	SEQ	D	47	PHE	13.1	0.0576584	kinked
4b41_A2	SEQ	A	47	LEU	73.2	0.382695	kinked
4b50_A2	SEQ	A	47	LEU	79.48	0.415527	extended
4b5e_A2	SEQ	A	47	VAL	17.48	0.105381	kinked
4b5e_B2	SEQ	B	47	VAL	17.58	0.105983	kinked
4cdg_D2	SEQ	D	47	ARG	121.21	0.467992	extended
4eig_B2	SEQ	B	47	LEU	58.68	0.306783	extended
4ej1_D2	SEQ	D	47	PHE	32.95	0.145026	kinked
4fhb_D2	SEQ	D	47	PHE	31.12	0.136972	kinked
4gft_B2	SEQ	B	47	PHE	35.13	0.154621	kinked
4grw_E2	SEQ	E	47	GLY	22.9	0.244854	kinked
4grw_H2	SEQ	H	47	PHE	18.18	0.0800176	kinked
4hem_F2	SEQ	F	47	PHE	26.01	0.114481	kinked
4hep_G2	SEQ	G	47	GLY	18.14	0.193959	kinked
4i13_B2	SEQ	B	47	PHE	21.88	0.0963028	kinked
4idl_A2	SEQ	A	47	TRP	90.3	0.336219	extended
4ios_G2	SEQ	G	47	PHE	19.48	0.0857394	kinked
4krm_B2	SEQ	B	47	PHE	30.53	0.134375	kinked
4krn_A2	SEQ	A	47	PHE	19.27	0.0848151	kinked
4krp_B2	SEQ	B	47	PHE	61.39	0.270202	kinked
4ksd_B2	SEQ	B	47	PHE	43.92	0.19331	kinked
4laj_H2	SEQ	H	47	GLY	7.66	0.0819032	kinked
4m3k_B2	SEQ	B	47	LEU	46.25	0.241798	extended
4mqt_B2	SEQ	B	47	GLY	34.42	0.36803	extended
4n1h_B2	SEQ	B	47	PHE	29.17	0.128389	kinked
4nbx_B2	SEQ	B	47	PHE	23.37	0.102861	kinked
4nbz_D2	SEQ	D	47	PHE	28.76	0.126585	kinked
4nc2_B2	SEQ	B	47	PHE	23.43	0.103125	kinked
4ocm_C2	SEQ	C	47	PHE	19.24	0.0846831	kinked
4orz_C2	SEQ	C	47	TRP	60.64	0.225784	kinked
4p2c_K2	SEQ	K	47	PHE	66.46	0.292518	extended
4pir_F2	SEQ	F	47	LEU	68.8	0.359692	extended
4poy_A2	SEQ	A	47	GLY	11.49	0.122855	kinked
4qgy_A2	SEQ	A	47	GLY	12.87	0.13761	kinked
4qlr_A2	SEQ	A	47	PHE	31.96	0.140669	kinked
4qo1_A2	SEQ	A	47	PHE	19.55	0.0860475	kinked
4s11_A2	SEQ	A	47	PHE	17.21	0.0757482	kinked
4u7s_B2	SEQ	B	47	PHE	10.21	0.0449384	kinked
4w2q_G2	SEQ	G	47	LEU	43.22	0.225957	extended
4w68_B2	SEQ	B	47	PHE	8.21	0.0361356	kinked
4w6w_B2	SEQ	B	47	GLY	7.12	0.0761294	kinked
4w6x_B2	SEQ	B	47	GLY	4.58	0.0489709	kinked
4w6y_B2	SEQ	B	47	GLY	10.34	0.110559	kinked
4wem_B2	SEQ	B	47	PHE	27.95	0.123019	kinked
4wen_B2	SEQ	B	47	PHE	24.73	0.108847	kinked
4weu_E2	SEQ	E	47	TYR	50.87	0.206831	kinked
4wgv_B2	SEQ	B	47	LEU	60.22	0.314835	extended
4x7d_C2	SEQ	C	47	LEU	41.75	0.218272	extended
4y8d_C2	SEQ	C	47	GLY	0.98	0.0104785	kinked
5bop_C2	SEQ	C	47	PHE	20.54	0.0904049	kinked
5boz_H2	SEQ	H	47	PHE	32.86	0.14463	kinked
5boz_L2	SEQ	L	47	PHE	23.59	0.103829	kinked
5da4_A2	SEQ	A	47	PHE	51.5	0.226673	kinked
5dfz_E2	SEQ	E	47	LEU	93.88	0.490812	extended
5f1k_D2	SEQ	D	47	PHE	13.27	0.0584067	kinked
5f1o_B2	SEQ	B	47	PHE	63.87	0.281118	kinked
5f21_B2	SEQ	B	47	LEU	71.23	0.372396	kinked
5f7k_C2	SEQ	C	47	TRP	82.03	0.305427	kinked
5f7l_D2	SEQ	D	47	LEU	53.47	0.279545	kinked
5fwo_A2	SEQ	A	47	PHE	15.26	0.0671655	kinked
5g5r_B2	SEQ	B	47	LEU	30.35	0.158672	kinked
5hm1_B2	SEQ	B	47	PRO	79.74	0.529131	extended
5j56_B2	SEQ	B	47	GLY	9.18	0.0981556	kinked
5jqh_D2	SEQ	D	47	LEU	55.67	0.291047	extended
5lmj_D2	SEQ	D	47	ARG	40.83	0.157645	kinked
5lmw_A2	SEQ	A	47	PHE	30.48	0.134155	kinked
5lwf_C2	SEQ	C	47	PHE	11.09	0.0488116	kinked
5lz0_B2	SEQ	B	47	PHE	28.72	0.126408	kinked
5m2i_K2	SEQ	K	47	LEU	5.39	0.0281793	extended
5m2m_D2	SEQ	D	47	PHE	27.42	0.120687	kinked
5m2w_B2	SEQ	B	47	LEU	66.09	0.345523	extended
5mje_B2	SEQ	B	47	LEU	86.05	0.449876	extended
5mp2_C2	SEQ	C	47	GLY	7.76	0.0829725	kinked
5nqw_D2	SEQ	D	47	TRP	40.77	0.151801	kinked
5o2u_D2	SEQ	D	47	PHE	51.86	0.228257	extended
5o8f_K2	SEQ	K	47	PHE	17.69	0.0778609	kinked
5ocl_D2	SEQ	D	47	PHE	53.27	0.234463	kinked
5ocl_E2	SEQ	E	47	PHE	34.6	0.152289	kinked
5tok_D2	SEQ	D	47	GLY	19.83	0.212029	kinked
5tp3_B2	SEQ	B	47	ALA	22.2	0.184577	kinked
5usf_D2	SEQ	D	47	TRP	79.85	0.29731	kinked
5vak_B2	SEQ	B	47	PHE	21.7	0.0955106	kinked
5vl2_H2	SEQ	H	47	PHE	22.25	0.0979313	kinked
5vlv_A2	SEQ	A	47	PHE	17.58	0.0773768	kinked
5vm4_A2	SEQ	A	47	PHE	30.8	0.135563	kinked
6b73_C2	SEQ	C	47	PHE	46.54	0.204842	kinked
6c9w_B2	SEQ	B	47	PHE	24.83	0.109287	kinked
6ck8_B2	SEQ	B	47	LEU	78.93	0.412652	extended
6csy_N2	SEQ	N	47	LEU	48.72	0.254712	extended
6dbd_B2	SEQ	B	47	VAL	25	0.150716	extended
6dbe_A2	SEQ	A	47	PHE	67.97	0.299164	extended
6ehg_C2	SEQ	C	47	PHE	29.51	0.129886	kinked
6eqi_B2	SEQ	B	47	PHE	25.55	0.112456	kinked
6ezw_B2	SEQ	B	47	PHE	15.99	0.0703785	kinked
6f2g_B2	SEQ	B	47	PHE	31.99	0.140801	kinked
6f5g_B2	SEQ	B	47	PHE	29.85	0.131382	kinked
6fpv_A2	SEQ	A	47	LEU	49.36	0.258058	extended
6fv0_F2	SEQ	F	47	TRP	68.51	0.255087	kinked
6fys_C2	SEQ	C	47	GLY	12.9	0.137931	kinked
6fyu_I2	SEQ	I	47	PHE	19.72	0.0867958	kinked
6gci_B2	SEQ	B	47	TYR	19.64	0.0798536	kinked
6gjq_H2	SEQ	H	47	LEU	41.24	0.215606	extended
6gjs_B2	SEQ	B	47	MET	65.81	0.315484	extended
6gjs_C2	SEQ	C	47	LEU	82.18	0.429643	extended
6gju_C2	SEQ	C	47	LEU	62.72	0.327905	extended
6gk4_C2	SEQ	C	47	PRO	70.96	0.470869	extended
6gkd_H2	SEQ	H	47	PHE	41.83	0.184111	kinked
6gs1_H2	SEQ	H	47	PHE	36.86	0.162236	kinked
6h15_C2	SEQ	C	47	PHE	17.76	0.078169	kinked
6h16_B2	SEQ	B	47	PHE	73.12	0.321831	extended
6h7n_D2	SEQ	D	47	LEU	48.55	0.253823	extended
6hhu_G2	SEQ	G	47	LEU	50.01	0.261456	extended
6hhu_H2	SEQ	H	47	TRP	31.48	0.117211	kinked
6i53_G2	SEQ	G	47	PHE	20.7	0.0911091	kinked
6i8g_B2	SEQ	B	47	PHE	24.84	0.109331	kinked
6i8h_B2	SEQ	B	47	PHE	128.95	0.567562	kinked
6ibl_D2	SEQ	D	47	LEU	47.95	0.250686	extended
6itc_C2	SEQ	C	47	TRP	88.04	0.327804	extended
6itc_V2	SEQ	V	47	VAL	63.1	0.380407	extended
6n4y_H2	SEQ	H	47	SER	20.04	0.145798	kinked
6nfj_E2	SEQ	E	47	PHE	37.98	0.167165	kinked
6ni2_A2	SEQ	A	47	LEU	91.63	0.479048	extended
6o3c_B2	SEQ	B	47	PHE	69.78	0.30713	extended
6oc8_D2	SEQ	D	47	LEU	36.76	0.192184	kinked
6oya_N2	SEQ	N	47	TRP	82.77	0.308182	kinked
6oyh_E2	SEQ	E	47	PHE	20.39	0.0897447	kinked
6qgw_B2	SEQ	B	47	PHE	18.53	0.0815581	kinked
6qgx_B2	SEQ	B	47	PHE	20.58	0.090581	kinked
6qgy_D2	SEQ	D	47	PHE	21.35	0.0939701	kinked
6qup_B2	SEQ	B	47	LEU	53.04	0.277297	extended
6qx3_O2	SEQ	O	47	TRP	68.75	0.255981	kinked
6qx4_C2	SEQ	C	47	LEU	56.59	0.295857	extended
6r7t_A2	SEQ	A	47	TRP	83.12	0.309485	kinked
6rtw_B2	SEQ	B	47	LEU	47.44	0.24802	extended
6rty_B2	SEQ	B	47	LEU	42.1	0.220102	extended
6ruv_R2	SEQ	R	47	PHE	33.21	0.146171	kinked
6rvc_D2	SEQ	D	47	PHE	5.36	0.0235915	kinked
6s0y_B2	SEQ	B	47	GLY	38.26	0.409088	kinked
6ssp_L2	SEQ	L	47	GLY	10	0.106923	kinked
6tyl_J2	SEQ	J	47	LEU	68.84	0.359901	extended
6u51_A2	SEQ	A	47	LEU	63.35	0.331199	extended
6u54_A2	SEQ	A	47	TRP	94.22	0.350814	extended
6u55_A2	SEQ	A	47	LEU	61.84	0.323304	extended
6v7y_F2	SEQ	F	47	ILE	21.16	0.112106	kinked
6v7z_E2	SEQ	E	47	PHE	65.76	0.289437	extended
6v80_J2	SEQ	J	47	LEU	70.8	0.370148	extended
6vbg_C2	SEQ	C	47	ARG	81.37	0.31417	kinked
6vi4_C2	SEQ	C	47	LEU	50.89	0.266057	extended
6waq_A2	SEQ	A	47	PHE	17.54	0.0772007	kinked
6war_L2	SEQ	L	47	LEU	55.96	0.292563	kinked
6xv8_B2	SEQ	B	47	PHE	26.26	0.115581	kinked
6xym_A2	SEQ	A	47	PHE	27.46	0.120863	kinked
6xym_B2	SEQ	B	47	PHE	30.29	0.133319	kinked
6y0e_B2	SEQ	B	47	TRP	83.36	0.310379	extended
6y1r_D2	SEQ	D	47	PHE	33.81	0.148812	kinked
6yu8_B2	SEQ	B	47	PHE	24.7	0.108715	kinked
6yz5_F2	SEQ	F	47	PHE	28.77	0.126629	kinked
6z1v_B2	SEQ	B	47	VAL	16.86	0.101643	kinked
6z20_B2	SEQ	B	47	PHE	45.76	0.201408	kinked
6z6v_H2	SEQ	H	47	PHE	20.39	0.0897447	kinked
6zcz_F2	SEQ	F	47	PHE	30.38	0.133715	kinked
6ze1_B2	SEQ	B	47	PHE	53.63	0.236048	kinked
6zg3_E2	SEQ	E	47	GLY	13.5	0.144346	kinked
7a0v_B2	SEQ	B	47	PHE	39.36	0.173239	kinked
7a48_A2	SEQ	A	47	PHE	82.25	0.362016	extended
7a4d_C2	SEQ	C	47	TRP	85.46	0.318198	kinked
7a4d_H2	SEQ	H	47	GLY	40.24	0.430259	kinked
7a4t_A2	SEQ	A	47	LEU	76.21	0.398432	extended
7a4y_C2	SEQ	C	47	TRP	48.96	0.182295	kinked
7a50_C2	SEQ	C	47	PHE	23.45	0.103213	kinked
7aqx_C2	SEQ	C	47	PHE	23.25	0.102333	kinked
7aqy_D2	SEQ	D	47	PHE	21.65	0.0952905	kinked
7aqz_C2	SEQ	C	47	PHE	24.04	0.10581	kinked
7ar0_B2	SEQ	B	47	PHE	33.47	0.147315	kinked
7b18_D2	SEQ	D	47	GLY	27.19	0.290724	kinked
7bc6_B2	SEQ	B	47	TRP	104.33	0.388458	extended
7bnw_A2	SEQ	A	47	PHE	62.09	0.273283	extended
7czd_C2	SEQ	C	47	TRP	86.55	0.322256	kinked
7epb_D2	SEQ	D	47	LEU	45.44	0.237564	extended
7jkm_K2	SEQ	K	47	PHE	66.86	0.294278	kinked
7jvb_C2	SEQ	C	47	PHE	65.02	0.28618	kinked
7k65_B2	SEQ	B	47	LEU	63.44	0.331669	extended
7kd0_C2	SEQ	C	47	PHE	69.65	0.306558	extended
7kdm_C2	SEQ	C	47	PHE	76.8	0.338028	extended
7km5_D2	SEQ	D	47	TRP	86.52	0.322145	extended
7l1v_S2	SEQ	S	47	TRP	86.02	0.320283	extended
7lvu_B2	SEQ	B	47	PHE	25.78	0.113468	kinked
7mdw_B2	SEQ	B	47	PHE	24.75	0.108935	kinked
7n0i_J2	SEQ	J	47	PHE	26.64	0.117254	kinked
7n0r_C2	SEQ	C	47	TRP	87.44	0.32557	kinked
7n9a_A2	SEQ	A	47	PHE	51.58	0.227025	kinked
7n9c_D2	SEQ	D	47	PHE	22.88	0.100704	kinked
7n9e_D2	SEQ	D	47	TRP	101.3	0.377176	kinked
7nqk_B2	SEQ	B	47	PHE	23.48	0.103345	kinked
7o31_X2	SEQ	X	47	PHE	67.25	0.295995	kinked
7rmg_N2	SEQ	N	47	TRP	87.35	0.325235	kinked
2xxm_B2	SEQ	B	47	LEU	94.11	0.492014	extended
3g9a_B2	SEQ	B	47	LEU	0.2	0.00104561	kinked
3k1k_C2	SEQ	C	47	TRP	82.5	0.307177	extended
4lgr_B2	SEQ	B	47	LEU	51	0.266632	extended
4lgs_B2	SEQ	B	47	PHE	19.21	0.0845511	kinked
4lhj_B2	SEQ	B	47	LEU	61.76	0.322886	extended
4lhq_B2	SEQ	B	47	PHE	15.51	0.0682659	kinked
4tvs_a2	SEQ	a	47	PHE	33.99	0.149604	kinked
4x7c_C2	SEQ	C	47	LEU	42.91	0.224337	extended
5e0q_A2	SEQ	A	47	PHE	30.82	0.135651	kinked
5eul_V2	SEQ	V	47	VAL	66.89	0.403255	extended
5gxb_B2	SEQ	B	47	PHE	16.21	0.0713468	kinked
5hvf_B2	SEQ	B	47	LEU	52.76	0.275833	extended
5hvg_D2	SEQ	D	47	LEU	53.24	0.278343	kinked
5j1t_C2	SEQ	C	47	LEU	66.51	0.347719	extended
5j57_B2	SEQ	B	47	TRP	68.2	0.253933	kinked
5lhn_B2	SEQ	B	47	GLY	8.42	0.0900294	kinked
5lhr_B2	SEQ	B	47	PHE	61.16	0.26919	extended
5m30_F2	SEQ	F	47	LEU	78.29	0.409306	extended
5nbl_E2	SEQ	E	47	PHE	28.01	0.123283	kinked
5o02_C2	SEQ	C	47	LEU	33.42	0.174722	kinked
5o04_F2	SEQ	F	47	LEU	62.95	0.329107	extended
5o05_D2	SEQ	D	47	LEU	51.13	0.267311	extended
5ocl_A2	SEQ	A	47	LEU	72.13	0.377101	extended
5omm_C2	SEQ	C	47	LEU	58.59	0.306313	extended
5td8_E2	SEQ	E	47	PHE	91.42	0.402377	kinked
5tjw_K2	SEQ	K	47	PHE	27.06	0.119102	kinked
5u4m_B2	SEQ	B	47	GLY	8.47	0.090564	kinked
5uk4_c2	SEQ	c	47	PHE	21.92	0.0964789	kinked
5ukb_d2	SEQ	d	47	PHE	27.91	0.122843	kinked
5vxj_J2	SEQ	J	47	LEU	54.6	0.285453	extended
5vxk_B2	SEQ	B	47	GLY	14.6	0.156108	kinked
5vxl_B2	SEQ	B	47	LEU	79.31	0.414639	extended
5vxm_B2	SEQ	B	47	GLY	14.92	0.15953	kinked
6cwk_A2	SEQ	A	47	PHE	16.94	0.0745599	kinked
6fe4_G2	SEQ	G	47	TRP	82.98	0.308964	kinked
6gwn_C2	SEQ	C	47	GLY	38.4	0.410585	kinked
6h6y_G2	SEQ	G	47	PHE	59.24	0.260739	kinked
6h70_D2	SEQ	D	47	PHE	20.23	0.0890405	kinked
6h72_D2	SEQ	D	47	LEU	65.99	0.345001	extended
6i2g_A2	SEQ	A	47	MET	58.81	0.281927	extended
6ibb_B2	SEQ	B	47	GLY	6.25	0.066827	kinked
6jri_C2	SEQ	C	47	TYR	13.8	0.056109	kinked
6obc_B2	SEQ	B	47	LEU	55.42	0.28974	extended
6obe_B2	SEQ	B	47	LEU	55.3	0.289113	extended
6obg_D2	SEQ	D	47	LEU	51.16	0.267468	extended
6obm_B2	SEQ	B	47	LEU	60.7	0.317344	extended
6obo_C2	SEQ	C	47	LEU	48.22	0.252098	extended
6oca_D2	SEQ	D	47	PHE	32.01	0.140889	kinked
6ocd_B2	SEQ	B	47	GLY	1.94	0.0207431	kinked
6qv1_E2	SEQ	E	47	LEU	54.01	0.282368	extended
6rah_C2	SEQ	C	47	GLY	24.21	0.258861	kinked
6uc6_C2	SEQ	C	47	GLY	6.96	0.0744186	kinked
6uht_C2	SEQ	C	47	GLY	36.48	0.390056	kinked
6ul4_B2	SEQ	B	47	GLY	20.58	0.220048	kinked
6x04_B2	SEQ	B	47	ARG	91.11	0.351776	extended
6x05_K2	SEQ	K	47	GLU	75.05	0.372364	extended
6x07_B2	SEQ	B	47	LEU	61.65	0.322311	kinked
6xw4_C2	SEQ	C	47	PHE	24.13	0.106206	kinked
6xw5_D2	SEQ	D	47	PHE	74.09	0.3261	kinked
6xw6_D2	SEQ	D	47	PHE	28.65	0.1261	kinked
6xw7_H2	SEQ	H	47	PHE	68.9	0.303257	kinked
6z10_B2	SEQ	B	47	GLY	7.14	0.0763432	kinked
6zrv_B2	SEQ	B	47	GLY	27.94	0.298744	kinked
6zwk_C2	SEQ	C	47	PHE	23.27	0.102421	kinked
7aqg_B2	SEQ	B	47	LEU	71.18	0.372134	extended
7bts_B2	SEQ	B	47	LEU	53.74	0.280957	extended
7bw0_N2	SEQ	N	47	TRP	96	0.357442	kinked
7k7y_F2	SEQ	F	47	TYR	41.02	0.166782	kinked
7k84_B2	SEQ	B	47	PHE	13.47	0.059287	kinked
7kbi_C2	SEQ	C	47	TRP	68.72	0.255869	kinked
7kbk_C2	SEQ	C	47	PHE	27.93	0.122931	kinked
7kc9_C2	SEQ	C	47	PHE	76.8	0.338028	extended
7kd2_C2	SEQ	C	47	LEU	50.26	0.262763	extended
7kdu_C2	SEQ	C	47	PHE	70.05	0.308319	extended
7kjh_B2	SEQ	B	47	PHE	54.82	0.241285	kinked
7kji_A2	SEQ	A	47	LEU	52.6	0.274997	extended
7kn5_C2	SEQ	C	47	GLY	30.72	0.328468	kinked
7kn5_F2	SEQ	F	47	GLY	9.65	0.103181	kinked
7kn6_C2	SEQ	C	47	TRP	57.82	0.215284	kinked
7kn7_B2	SEQ	B	47	GLY	13.76	0.147126	kinked
7l6v_C2	SEQ	C	47	LEU	47.12	0.246347	extended
7l6v_D2	SEQ	D	47	LEU	62.24	0.325395	extended
7ldj_G2	SEQ	G	47	GLY	34.29	0.36664	kinked
7lx5_A2	SEQ	A	47	TRP	38.04	0.141636	kinked
7lzp_B2	SEQ	B	47	PHE	24.01	0.105678	kinked
7lzp_F2	SEQ	F	47	LEU	49.16	0.257012	extended
7m1h_B2	SEQ	B	47	GLY	4.36	0.0466186	kinked
7m1h_E2	SEQ	E	47	LEU	36.3	0.189779	extended
7m1h_F2	SEQ	F	47	MET	51.12	0.245062	extended
7m1h_G2	SEQ	G	47	LEU	40.29	0.210639	extended
7na9_D2	SEQ	D	47	PHE	29.91	0.131646	kinked
7nll_C2	SEQ	C	47	GLY	4.91	0.0524993	kinked
7now_C2	SEQ	C	47	PHE	22.98	0.101144	kinked
7nqa_C2	SEQ	C	47	LEU	59.56	0.311384	extended
7oan_G2	SEQ	G	47	ARG	75.02	0.289653	kinked
7olz_B2	SEQ	B	47	PHE	24.04	0.10581	kinked
7olz_C2	SEQ	C	47	GLY	39.31	0.420315	kinked
7on5_A2	SEQ	A	47	GLY	38.07	0.407057	kinked
7rxc_N2	SEQ	N	47	TRP	91.83	0.341916	extended

## Sheet: Figure 3b
CDR-H3 class	V-region	prec_structures
extended	FWR1	0.674419
kinked	FWR1	0.660494
extended	FWR2	0.72093
kinked	FWR2	0.444444
extended	FWR3	0.290698
kinked	FWR3	0.203704
extended	FWR4	0.476744
kinked	FWR4	0.166667
extended	CDR1	0.94186
kinked	CDR1	0.777778
extended	CDR2	0.883721
kinked	CDR2	0.91358
extended	CDR3	0.988372
kinked	CDR3	1

## Sheet: Figure 4a
VH_germline	pdb.id_counts
IGHV3-3	159
IGHV3S53	94
IGHV3S65	23
IGHV3S61	8
IGHV3S66	7
IGHV3S1	6
IGHV3S10	1

## Sheet: Figure 4b
	gml.tab.unique	phi93	psi93	alpha93	phi94	psi94	alpha94	phi95	psi95	alpha95	phi96	psi96	alpha96	phi97	psi97	alpha97	phi101	psi101	alpha101	phi102	psi102	alpha102	phi103	psi103	alpha103	tau97.unique	tau101.unique	CDR3.class
1sjx_A	IGHV3S53*01	-140.46	150.845	-164.031	-139.298	136.885	-137.531	-86.2773	138.063	-130.902	-88.8721	132.92	-137.124	-62.4887	-22.0753	57.678	-91.5006	-35.1218	25.5852	-138.82	139.192	-165.428	-120.36	144.896	-135.481	90.0459	98.625	kinked
3ezj_D	IGHV3S53*01	-128.988	126.813	-154.048	-95.2354	125.281	-156.557	-95.1048	116.984	-170.756	-109.714	146.781	-129.004	-87.6046	135.699	-140.97	-100.183	136.047	-177.368	-126.558	127.751	167.856	-142.922	169.686	-112.343	113.286	124.562	extended
4b41_A	IGHV3S53*01	-168.086	173.444	-65.2197	-59.585	157.74	-160.858	-143.6	57.9293	175.545	-64.3927	139.459	-140.045	-69.9668	-21.6541	33.6314	-80.7156	14.9039	40.3608	-155.924	167.373	-137.602	-131.29	150.22	-126.574	85.939	92.6928	kinked
4b50_A	IGHV3S53*01	-145.599	143.165	-153.933	-119.803	127.462	179.156	-135.749	134.712	166.831	-139.948	123.722	-135.077	-68.0164	155.184	-80.853	-151.505	100.544	161.642	-126.996	134.515	-162.831	-111.217	147.622	-135.754	118.54	114.576	extended
4cdg_D	IGHV3S53*01	-142.69	133.885	-173.182	-127.144	125.769	-162.525	-108.889	114.088	-146.814	-69.0159	167.509	-115.436	-91.3589	-149.209	-69.6055	-115.229	115.227	-166.669	-102.133	146.967	-155.097	-125.038	151.4	-132.015	132.119	117.68	extended
4eig_B	IGHV3S53*01	-134.833	145.238	-162.516	-126.694	132.193	-176.113	-133.654	134.036	-165.671	-78.2701	-40.0849	-85.9857	156.391	-162.683	-24.8907	-119.14	138.966	-161.433	-121.76	146.951	-158.102	-119.742	143.014	-134.558	143.427	123.293	extended
4idl_A	IGHV3S53*01	-138.036	155.792	-158.646	-131.625	131.94	-165.524	-113.361	139.204	125.611	-166.623	-169.965	-92.6574	-124.408	128.824	-179.328	-134.002	127.149	-167.073	-111.125	150.64	-160.258	-129.956	146.344	-137.452	123.407	123.463	extended
4m3k_B	IGHV3S53*01	-129.493	137.959	-178.29	-135.668	132.973	-146.015	-94.8617	107.668	170.513	-129.232	156.734	-148.362	-118.517	142.562	-148.175	-99.3024	113.43	-169.261	-109.636	151.13	-156.091	-130.427	145.568	-132.052	122.166	107.914	extended
4orz_C	IGHV3S53*01	-147.954	157.63	-118.842	-96.4506	129.45	-145.919	-98.9395	125.805	-178.535	-123.925	111.781	-50.3164	66.4087	-113.657	-22.7851	-53.9721	-69.7614	9.33631	-117.751	153.654	177.513	-156.768	148.618	-127.885	104.187	102.857	kinked
4p2c_K	IGHV3S53*01	-140.55	132.201	-159.979	-113.295	123.777	-175.104	-128.258	99.8111	-129.891	-48.83	125.75	-120.775	-74.3094	152.346	-104.375	-128.96	128.788	174.772	-138.196	141.12	-162.807	-126.702	160.578	-135.519	122.996	125.423	extended
4pir_F	IGHV3S53*01	-111.727	117.811	-167.971	-109.661	116.68	-155.535	-85.7138	100.002	169.191	-120.888	150.666	-139.272	-109.873	122.495	166.378	-97.3485	139.374	-166.125	-128.209	145.33	-160.43	-127.256	149.958	-143.123	119.373	120.761	extended
4w2q_G	IGHV3S53*01	-147.593	147.755	-162.037	-128.775	131.534	-167.13	-119.065	96.8381	-136.983	-53.4036	130.059	1.45052	60.9007	23.9564	-75.1709	-64.3588	136.16	-154.058	-97.0097	146.776	-148.85	-118.02	143.742	-135.592	88.7168	121.167	extended
4wem_B	IGHV3S53*01	-145.957	148.86	-172.629	-142.41	144.108	-171.254	-129.672	161.859	-128.715	-80.1154	-10.9416	74.9151	-93.7342	171.401	-109.96	-81.2445	-33.1732	34.7936	-133.982	134.752	177.722	-135.874	138.105	-130.608	127.208	106.058	kinked
4wen_B	IGHV3S53*01	-148.813	144.883	-177.987	-145.969	148.558	173.013	-148.775	161.652	-124.428	-88.5743	3.27949	90.3513	-84.6773	169.079	-114.443	-74.1691	-38.4684	46.7077	-118.241	128.556	170.159	-133.739	141.393	-132.755	123.043	103.551	kinked
4wgv_B	IGHV3S53*01	-100.191	126.695	165.099	-146.608	144.012	-131.553	-95.226	93.5034	-164.328	-84.1339	138.8	-156.363	-114.474	102.393	-164.538	-93.5797	132.86	-172.125	-127.079	142.389	-174.314	-115.233	-176.432	-151.686	108.453	118.739	extended
4x7d_C	IGHV3S53*01	-134.851	141.491	-173.708	-137.509	138.324	-161.069	-113.534	125.814	-158.282	-102.025	132.157	-160.425	-118.414	141.168	177.055	-98.9282	142.246	-178.701	-133.499	141.442	-165.44	-129.694	143.441	-123.83	133.406	128.289	extended
4zg1_D	IGHV3S53*01	-159.676	171.469	-121.403	-128.209	127.586	-132.455	-79.3666	129.4	-170.223	-120.271	86.4833	-58.1447	74.0391	-108.555	-30.0042	-119.82	153.107	-96.8084	-57.9267	144.346	-88.782	-60.8305	129.148	-138.106	99.4154	134.09	other
5dfz_E	IGHV3S53*01	-119.505	140.981	-167.295	-130.871	118.572	-148.984	-87.7806	122.545	-178.152	-127.906	115.991	-23.8007	56.137	36.7178	-52.4119	-74.1411	148.356	-160.629	-135.836	121.088	-172.246	-112.95	108.561	-179.136	90.7806	120.243	extended
5f21_B	IGHV3S53*01	-163.996	-179.251	-56.1707	-62.521	150.483	-166.018	-136.934	66.7759	127.928	-125.907	135.056	-145.307	-66.516	-16.2461	53.3543	-71.5686	-64.0668	21.029	-110.115	162.881	-144.623	-133.235	144.488	-127.514	86.8577	104.368	kinked
5f7k_C	IGHV3S53*01	-168.475	166.672	-93.3668	-74.6754	171.293	-88.6952	-123.128	133.182	36.1917	-61.9781	167.225	-104.806	-80.3665	139.721	-128.789	-75.1151	-15.2343	67.8665	-108.37	112.476	-154.237	-79.1899	153.08	-116.98	128.391	99.6501	kinked
5f7l_D	IGHV3S53*01	-147.027	165.98	-160.149	-152.943	157.066	-136.419	-117.243	116.664	-147.718	-76.3913	162.656	-101.651	-67.8517	-7.1468	79.7395	-105.332	6.2192	60.3658	-130.354	138.291	177.223	-143.247	142.206	-133.922	89.1475	95.9413	kinked
5g5r_B	IGHV3S53*01	-126.278	167.078	-165.63	-152.162	149.755	91.7149	168.362	-131.359	-47.84	-139.151	149.654	14.1201	85.3711	-171.881	-47.2264	-73.15	-35.9064	26.8474	-130.255	149.764	-166.739	-137.468	151.315	-136.151	132.865	97.1374	kinked
5hm1_B	IGHV3S53*01	-122.848	124.016	178.978	-125.967	104.215	-150.019	-79.2621	148.168	1.7042	51.2952	57.5037	174.237	-91.7198	127.522	-132.697	-83.5945	146.015	-157.651	-132.794	144.873	-163.244	-120.721	145.899	-131.387	116.58	119.024	extended
5jqh_D	IGHV3S53*01	-103.379	142.254	-168.869	-132.315	114.992	-164.384	-101.057	83.7224	-178.071	-86.3165	120.391	-134.04	-77.7036	138	-176.893	-92.0904	122.626	-173.607	-116.359	142.576	-163.481	-124.497	158.937	-126.467	117.382	114.963	extended
5m2w_B	IGHV3S53*01	-137.463	145.079	-156.952	-123.807	122.697	-162.96	-107.319	121.932	161.325	-137.094	167.496	-123.641	-120.528	140.689	-177.43	-117.741	137.05	-168.447	-116.445	136.776	-162.876	-124.379	148.101	-130.487	131.173	129.585	extended
5mje_B	IGHV3S53*01	-153.966	166.496	-163.556	-157.963	118.63	-148.257	-81.9155	143.274	150.176	-162.864	166.006	-144.243	-144.99	111.562	-146.719	-111.155	122.343	-150.742	-96.3845	142.328	-158.926	-126.753	144.542	-125.51	123.375	112.513	extended
5o2u_D	IGHV3S53*01	-131.188	152.675	-160.753	-131.819	143.503	-141.379	-112.088	118.921	122.073	-130.863	-107.944	-21.2409	-79.1955	-21.5514	-7.0709	-94.1508	130.497	-164.164	-113.847	143.105	-162.748	-125.985	148.706	-132.097	85.7821	116.108	extended
5wb2_A	IGHV3S53*01	-130.767	145.759	-164.822	-131.725	139.71	-149.218	-109.888	150.068	-143.735	-120.713	145.464	-119.893	-78.5217	165.188	4.53537	-91.206	24.3766	111.144	-97.7376	106.936	162.87	-126.663	154.566	-129.386	127.668	92.5969	other
6apo_A	IGHV3S53*01	-147.365	160.673	-151.866	-139.647	151.017	120.665	-176.653	-159.772	-67.2125	-90.4929	-8.8267	-25.3552	173.812	174.982	-72.1956	176.848	-36.0719	84.686	-112.745	138.031	-171.616	-127.467	151.392	-127.123	142.585	146.234	other
6b20_F	IGHV3S53*01	-144.985	138.064	178.918	-130.472	126.335	17.218	95.5491	10.708	-119.066	57.6705	-139.017	-17.5708	-76.4605	-26.7285	51.0146	-111.01	-148.974	-52.7641	-106.568	133.594	-176.561	-125.399	148.927	-130.261	91.4608	151.21	other
6ck8_B	IGHV3S53*01	-144.872	139.579	-164.759	-131.632	138.259	-172.83	-126.893	102.007	-170.006	-57.7591	-44.279	49.8266	-111.884	136.025	-126.504	-97.6807	124.867	165.406	-136.97	147.567	-155.019	-119.695	149.552	-137.038	135.806	120.519	extended
6csy_N	IGHV3S53*01	-148.902	119.085	-170.527	-106.212	142.834	-177.785	-150.227	129.979	158.027	-107.903	-64.2666	-26.9081	-132.458	-158.736	-65.8961	-119.377	104.902	179.947	-113.153	140.394	-164.449	-121.069	158.52	-126.668	138.427	114.22	extended
6dbd_B	IGHV3S53*01	-125.961	144.921	-159.685	-124.648	128.94	-154.263	-104.183	124.455	179.677	-121.675	160.223	-106.7	-72.7566	158.131	52.7756	-107.925	136.799	-178.948	-120.874	148.813	-156.991	-131.371	144.848	-131.967	115.34	131.684	extended
6fpv_A	IGHV3S53*01	-131.955	135.011	-175.29	-132.292	127.531	-153.85	-105.302	115.787	-176.835	-125.481	139.368	-146.919	-94.9652	118.114	-168.745	-111.013	106.595	-164.316	-95.4341	136.716	-167.282	-125.763	129.264	-130.622	105.747	113.262	extended
6gjq_H	IGHV3S53*01	-132.759	144.091	-179.93	-143.469	133.761	-147.198	-95.2937	100.476	-160.103	-93.5151	132.42	-127.753	-75.2366	118.141	173.335	-89.4928	126.676	-168.247	-120.238	145.844	-161.296	-123.301	150.54	-129.932	101.953	114.729	extended
6gjs_B	IGHV3S53*01	-126.003	151.275	176.904	-152.464	142.938	-133.431	-93.0044	113.38	-170.67	-123.569	136.646	-153.126	-97.2075	113.422	-143.606	-85.1833	131.414	-172.705	-122.735	147.545	-162.335	-129.167	146.413	-126.863	108.138	116.71	extended
6gjs_C	IGHV3S53*01	-138.983	130.849	-156.841	-116.442	132.99	-151.35	-94.6539	123.202	173.372	-137.763	151.886	-135.652	-106.664	115.287	160.999	-111.114	146.368	-160.5	-127.972	142.84	-144.126	-104.098	147.386	-138.272	109.701	120.677	extended
6gju_C	IGHV3S53*01	-131.868	133.657	174.47	-146.557	145.718	-137.98	-96.5217	110.989	-171.567	-120.29	126.504	-139.52	-83.6826	116.421	163.231	-88.3668	127.419	-175.865	-127.772	135.326	-158.515	-103.736	150.71	-124.245	111.466	120.052	extended
6gk4_C	IGHV3S53*01	-120.638	158.498	-173.04	-153.427	127.901	-158.33	-107.143	123.228	168.716	-145.772	158.421	24.3686	85.3347	173.405	-74.1816	-94.0496	108.676	-175.448	-110.372	130.447	-161.739	-113.931	142.741	-131.441	132.474	112.494	extended
6h7n_D	IGHV3S53*01	-147.013	136.761	-167.241	-124.904	118.176	-161.964	-95.7858	110.752	-158.259	-95.156	130.869	-166.824	-102.669	22.5031	118.247	-105.512	138.584	-171.338	-121.483	130.107	-167.862	-117.246	139.859	-133.917	96.4342	130.767	extended
6hhu_G	IGHV3S53*01	-141.225	139.157	-178.794	-138.104	141.71	-138.487	-98.2567	109.15	169.347	-108.925	16.6527	129.41	-76.9283	153.846	176.494	-85.1796	130.444	-172.452	-119.732	142.39	-161.255	-128.228	151.078	-126.825	127.777	124.617	extended
6ibl_D	IGHV3S53*01	-132.678	141.723	-167.205	-128.06	116.42	-161.151	-93.5323	102.461	-160.216	-84.6575	134.174	-166.932	-108.961	16.2079	113.582	-98.1556	135.121	-172.094	-113.326	137.302	-168.165	-125.24	137.407	-134.543	96.388	126.119	extended
6itc_C	IGHV3S53*01	-143.548	147.387	169.251	-151.62	166.09	-141.464	-134.951	90.6892	160.287	-109.102	86.2738	-54.302	74.7017	-78.7265	40.7181	-98.9355	127.566	-163.065	-122.569	128.086	-177.239	-95.9712	-171.579	-118.569	89.8571	114.01	extended
6itc_V	IGHV3S53*01	-113.607	157.252	-165.843	-133.53	168.202	-171.62	-166.834	132.793	-151.824	-81.2459	-68.9689	-17.7013	-110.952	-155.559	-34.7734	-53.644	114.946	-141.227	-89.3237	154.702	-143.47	-93.3756	-161.406	-150.797	130.522	106.259	extended
6ni2_A	IGHV3S53*01	-93.5658	172.05	177.371	-167.816	139.257	-126.427	-89.3614	49.1271	110.014	-72.6417	-58.6955	-3.90262	-105.34	11.9584	-107.009	-62.2682	119.892	-129.556	-62.5006	132.43	-114.161	-76.7331	179.227	-119.725	89.1906	117.006	extended
6oc8_D	IGHV3S53*01	-141.884	130.159	-157.327	-108.517	135.26	23.5166	89.3131	18.081	152.444	-76.744	158.336	-114.94	-86.2296	119.372	-154.705	-70.9376	-13.2244	83.3327	-103.797	120.652	177.004	-119.67	147.647	-135.994	103.108	96.4815	kinked
6qup_B	IGHV3S53*01	NA	NA	NA	-167.407	142.886	161.926	-146.3	154.46	-137.34	-104.316	135.172	-98.5409	-55.9966	129.118	-5.412	-100.038	133.17	-158.271	-105.817	135.23	-169.361	-128.609	143.638	-134.832	106.897	121.314	extended
6qx4_C	IGHV3S53*01	-146.03	149.157	172.625	-157.421	117.817	-152.273	-90.5708	118.994	172.213	-108.216	17.5721	140.983	-67.9374	158.32	-169.624	-79.6014	139.403	-172.343	-125.919	129.592	-169.686	-117.355	157.431	-126.92	127.408	122.379	extended
6rtw_B	IGHV3S53*01	-143.905	145.638	-171.934	-133.724	146.834	-148.272	-113.798	126.301	-167.052	-101.851	138.228	-141.215	-102.292	130.958	-169.992	-90.1134	133.817	-164.992	-117.867	145.266	-158.331	-128.792	136.594	-133.016	117.292	121.964	extended
6rty_B	IGHV3S53*01	-138.332	136.211	-172.575	-121.747	138.13	-152.481	-112.06	121.074	-162.363	-92.7288	130.379	-145.588	-95.4195	128.119	-175.168	-91.4094	127.898	-165.378	-116.296	138.957	-151.474	-121.296	121.632	-134.573	112.874	119.767	extended
6tyl_H	IGHV3S53*01	-126.315	-168.534	-87.314	-108.542	133.749	-152.05	-76.7572	-47.2546	42.4291	-61.104	-52.114	32.529	-107.765	113.006	-146.373	-75.729	-170.922	-59.3654	-76.5684	129.668	-126.38	-68.6979	168.55	-140.951	112.689	125.907	other
6tyl_J	IGHV3S53*01	-115.898	155.625	-169.573	-120.006	-24.2683	-140.829	53.5812	56.0699	158.751	-107.425	168.654	-125.027	-120.488	100.717	-156.097	-100.616	139.436	-178.138	-138.658	134.832	174.734	-110.882	-51.6158	-174.425	115.228	125.467	extended
6u51_A	IGHV3S53*01	-134.431	137.534	-179.842	-126.455	139.382	-172.621	-141.215	117.885	-173.144	-120.95	164.126	-114.792	-98.5398	144.758	-172.717	-100.718	142.546	-169.579	-125.485	126.407	-170.801	-116.885	152.167	-120.352	126.058	124.81	extended
6u54_A	IGHV3S53*01	-126.781	121.609	-155.55	-100.134	128.619	-160.381	-103.697	116.556	109.998	-147.935	-112.741	-19.2519	-86.8723	-5.56406	-0.580075	-100.331	124.538	-169.428	-121.687	137.298	-150.83	-109.834	130.875	-130.991	85.1264	111.049	extended
6u55_A	IGHV3S53*01	-120.831	127.498	-167.829	-117.187	130.238	176.307	-134.081	132.527	-156.528	-106.79	122.628	-164.628	-72.5075	-21.3435	62.3378	-128.433	137.863	-179.546	-141.801	140.11	-159.059	-116.078	142.672	-126.37	87.1871	127.71	extended
6v7z_E	IGHV3S53*01	-139.854	152.422	-166.169	-136.626	149.801	-136.484	-96.3909	109.381	-153.807	-93.8996	138.551	-98.9723	-56.8963	128.517	17.2874	-77.1947	159.45	-129.114	-99.63	141.066	-151.641	-117.222	154.702	-135.025	109.006	123.024	extended
6v80_J	IGHV3S53*01	-137.643	132.527	-171.843	-127.713	121.659	139.754	-152.631	154.25	-105.123	-76.2555	162.553	-93.5965	-76.1862	35.4399	92.2827	-121.066	126.212	-178.98	-133.113	130.495	-151.464	-115.709	128.772	-127.18	93.4774	110.408	extended
6vi4_C	IGHV3S53*01	-147.683	133.587	-177.482	-138.033	124.566	-151.448	-86.3909	111.546	157.446	-126.675	175.387	-141.295	-140.482	124.245	-155.724	-124.524	103.377	-165.844	-101.476	123.028	-165.563	-93.5037	160.257	-132.864	121.457	113.409	extended
6war_L	IGHV3S53*01	-143.411	155.114	-152.08	-130.753	141.636	-162.522	-120.275	125.354	-154.797	-97.2712	129.155	2.36251	58.8353	35.7086	178.489	-99.541	-30.7872	33.3707	-134.011	140.393	-171.061	-127.869	158.441	-126.45	87.608	102.055	kinked
7a4d_C	IGHV3S53*01	-173.894	174.896	-61.2671	-72.7164	148.966	-104.824	-62.3863	-50.4809	50.3653	-71.672	99.0588	-128.721	-61.3539	142.255	-112.193	-66.8086	-47.7972	53.6069	-111.903	97.8115	152.543	-112.534	123.647	-140.762	117.366	106.494	kinked
7a4t_A	IGHV3S53*01	-143.123	155.413	-151.806	-129.553	121.753	164.96	-146.21	145.217	97.5515	172.729	-145.882	-87.9014	-159.746	145.993	-161.83	-158.754	116.581	-179.903	-125.876	142.398	-157.071	-118.339	142.957	-136.951	137.687	127.535	extended
7apj_B	IGHV3S53*01	-161.339	160.548	-123.032	-95.7353	176.985	-103.679	-70.491	-46.5562	49.5494	-60.9562	-43.8218	45.897	-68.6052	-27.9612	59.9292	56.126	38.1411	154.745	-97.6653	112.558	170.199	-127.781	146.029	-128.771	89.6648	90.1499	other
7d4b_B	IGHV3S53*01	-132.789	146.027	-172.911	-145.703	141.765	-158.786	-123.167	160.621	-152.919	-123.184	19.7459	18.8891	-167.211	177.032	-88.6986	-145.364	173.475	-149.097	-140.459	148.118	-162.06	-125.273	161.302	-131.412	148.152	146.462	other
7epb_D	IGHV3S53*01	-129.87	151.793	-155.113	-128.467	139.989	-144.615	-110.366	122.689	170.951	-131.559	145.981	-143.896	-116.07	96.1429	140.141	-115.248	125.04	-148.12	-95.5929	135.944	-170.839	-112.936	-175.899	-140.444	114.63	119.847	extended
7k65_B	IGHV3S53*01	-122.518	133.588	179.913	-128.305	155.66	178.397	-160.481	145.904	-137.441	-76.9181	-156.406	6.68315	-34.8803	130.09	-124.144	-61.1599	123.56	-153.613	-90.3429	157.431	-159.448	-138.036	150.011	-166.474	106.274	112.908	extended
2xxm_B	IGHV3S53*01	-143.324	144.939	177.511	-134.505	166.266	-68.8988	-62.9256	120.673	-2.31844	78.0167	0.765716	143.036	NA	NA	NA	-74.0443	146.3	-116.945	-78.2874	138.648	-103.541	-61.0174	140.98	-144.133	NA	121.381	extended
4lgr_B	IGHV3S53*01	-138.209	132.001	-168.071	-122.153	116.55	179.064	-131.872	119.599	-162.178	-68.0484	-29.1539	-160.797	58.7635	29.7255	-50.1385	-143.695	104.896	-164.871	-104.556	138.849	-167.641	-124.205	142.253	-134.733	96.7194	117.957	extended
4lhj_B	IGHV3S53*01	-133.405	140.837	-178.055	-137.633	143.623	-168.779	-129.879	142.539	-165.578	-127.57	144.327	-142.972	-87.2871	-148.154	-25.0262	-137.692	151.045	-165.628	-145.248	140.943	-159.137	-123.252	140.744	-138.055	131.216	128.522	extended
4x7c_C	IGHV3S53*01	-136.708	136.352	-170.765	-128.707	138.608	-164.606	-115.182	125.718	-159.024	-105.148	131.257	-159.99	-114.964	148.22	173.33	-98.5708	140.788	-179.087	-131.871	148.98	-168.196	-138.818	140.507	-126.963	134.188	129.264	extended
5eul_V	IGHV3S53*01	-128.266	150.119	-157.954	-124.083	149.431	171.033	-143.166	159.492	-138.658	-86.206	16.004	-115.697	63.8272	-113.572	14.1634	-83.2992	151.024	-129.338	-102.285	125.866	-144.472	-69.4135	-173.527	-147.583	104.452	116.052	extended
5hvf_B	IGHV3S53*01	-134.877	149.946	179.588	-149.202	133.992	173.917	-141.628	156.923	99.9862	164.312	-158.299	-89.1441	-153.229	146.45	156.218	-157.3	91.5262	-174.523	-94.2571	150.59	-164.137	-136.364	139.172	-130.593	141.546	112.917	extended
5hvg_D	IGHV3S53*01	-178.489	163.282	-72.0109	-67.3709	124.569	-111.416	-61.6736	114.59	-162.483	-71.0581	-31.5326	86.5163	-36.0942	-58.799	49.2606	-105.013	0.00583268	65.6745	-127.299	132.954	163.904	-139.35	158.648	-103.518	94.9688	92.8716	kinked
5j1t_C	IGHV3S53*01	-128.359	146.243	-165.319	-134.113	140.468	-160.605	-122.922	133.576	-172.056	-125.972	129.06	-174.133	-123.294	149.939	-116.073	-104.943	141.12	-167.298	-121.013	144.575	-171.59	-135.09	142.606	-134.72	133.86	129.923	extended
5m30_F	IGHV3S53*01	-122.764	153.194	-156.732	-131.767	123.344	-153.757	-98.0256	107.062	-172.555	-102.442	153.77	-149.304	-130.954	129.893	164.203	-103.07	131.419	-170.284	-121.982	137.761	-164.261	-124.26	159.329	-128.385	128.245	121.37	extended
5o04_F	IGHV3S53*01	-128.404	123.986	-178.076	-119.603	112.59	173.263	-132.622	135.915	167.707	-140.894	100.904	-65.9517	57.6067	-123.127	-1.01595	-124.026	112.922	-178.771	-120.623	139.108	-175.519	-127.314	154.211	-124.112	109.256	117.844	extended
5o05_D	IGHV3S53*01	-128.261	135.743	-169.792	-121.221	126.643	-162.413	-109.871	119.289	-151.814	-93.3486	120.089	-166.018	-108.741	145.557	170.13	-98.1432	144.345	-171.926	-135.126	137.331	-158.486	-118.041	149.107	-130.644	127.034	127.11	extended
5ocl_A	IGHV3S53*01	-150.423	147.547	157.63	-155.872	171.444	-132.208	-129.16	86.8806	168.857	-67.7283	-48.6542	-25.7714	-129.262	-109.572	-35.2439	-66.8784	138.873	-143.741	-107.626	116.517	-176.636	-115.215	144.967	-128.802	129.93	115.824	extended
5omm_C	IGHV3S53*01	-130.482	125.093	178.049	-104.915	-165.043	48.1569	NA	NA	NA	-172.168	132.263	-156.669	-106.845	135.441	-168.483	-110.906	146.864	-160.085	-127.367	128.552	-157.971	-112.964	141.452	-140.291	125.88	129.072	extended
5omn_C	IGHV3S53*01	-142.853	143.664	-133.851	-89.8732	91.6894	-169.608	-61.3803	-23.2216	52.3151	-75.8611	-50.0791	26.6296	-82.8512	-35.3036	-131.611	102.647	-6.30938	147.972	-67.8111	130.883	-154.691	-91.8621	-176.898	-128.755	95.0095	97.2342	other
5vxj_J	IGHV3S53*01	-145.544	149.268	-147.925	-122.962	132.724	-159.683	-107.573	102.557	-166.527	-102.05	123.801	-161.177	-100.605	102.528	136.48	-117.233	147.428	-164.854	-133.505	148.29	-150.358	-121.411	147.457	-130.469	103.551	126.86	extended
5vxl_B	IGHV3S53*01	-115.508	134.672	-160.624	-108.813	126.657	175.42	-139.633	139.787	162.216	-157.11	104.642	-53.4148	58.647	-126.928	-13.4964	-145.318	135.246	-179.206	-136.746	146.618	-164.633	-134.283	144.28	-140.503	105.205	132.059	extended
6h72_D	IGHV3S53*01	-141.959	145.718	171.783	-157.91	137.878	-139.311	-98.5886	111.601	-176.555	-121.516	140.443	-143.085	-98.4301	114.688	-163.131	-84.8889	127.811	-172.287	-118.403	150.612	-156.659	-128.201	150.554	-122.409	110.113	115.125	extended
6i2g_A	IGHV3S53*01	-147.997	139.888	-162.577	-121.325	136.031	-152.227	-108.974	117.354	-165.805	-103.009	130.033	-136.733	-80.28	106.656	178.5	-96.6775	126.834	-165.861	-106.19	133.418	-159.276	-119.75	139.112	-146.466	103.625	120.106	extended
6obc_B	IGHV3S53*01	-130.639	137.892	-172.767	-130.659	136.238	-158.976	-122.143	119.382	178.302	-127.179	132.305	-122.412	-70.7367	123.837	171.957	-97.7174	139.037	-171.964	-125.099	147.893	-163.513	-136.499	139.283	-133.564	108.363	126.26	extended
6obe_B	IGHV3S53*01	-119.65	133.331	-172.07	-123.64	129.851	-159.643	-115.057	112.885	-175.954	-112.977	135.937	-129.665	-79.245	123.573	170.291	-89.5369	139.157	-174.994	-131.977	148.465	-155.249	-129.497	143.165	-124.82	106.49	122.679	extended
6obg_D	IGHV3S53*01	-138.774	139.253	-168.159	-134.97	122.251	-163.755	-101.712	146.453	165.549	-154.696	156.939	116.986	147.577	131.253	-149.656	-136.407	127.572	-168.7	-121.262	136.016	-157.012	-112.832	141.781	-128.501	142.97	124.836	extended
6obm_B	IGHV3S53*01	-147.922	139.666	-171.448	-135.001	140.257	-172.19	-128.423	146.377	148.05	-164.258	176.282	145.508	147.599	138.541	-134.12	-138.569	79.8017	-176.569	-91.7074	143.201	-160.016	-120.066	149.481	-127.499	139.793	111.204	extended
6obo_C	IGHV3S53*01	-131.237	137.078	-173.344	-130.795	131.39	-176.551	-121.042	153.13	147.707	-166.979	-179	146.741	145.002	138.54	-130.692	-151.211	99.1862	-175.448	-110.263	143.55	-156.408	-116.803	144.67	-127.899	141.64	117.824	extended
6qv1_E	IGHV3S53*01	-129.744	138.264	-159.377	-108.334	130.663	-166.564	-84.4839	-101.504	151.419	71.0763	147.197	-57.5715	-62.2628	95.0273	-35.0709	-92.039	177.082	-161.478	-155.425	132.311	-142.368	-98.8146	161.865	-116.91	100.7	137.115	extended
6ui1_B	IGHV3S53*01	-133.841	140.812	-152.175	-107.864	120.576	-144.073	-84.0656	58.057	124.596	-98.1204	-163.529	-69.0933	-91.1803	72.8031	43.1254	-96.8871	102.057	177.204	-117.731	97.6079	150.18	-124.636	151.973	-121.325	94.5037	100.075	other
6ui1_C	IGHV3S53*01	-138.362	129.672	-157.803	-109.945	119.353	165.053	-128.868	165.323	-176.269	-160.935	162.853	-85.319	-73.5431	141.046	-179.976	-84.7713	172.351	-97.5563	-104.823	142.371	-176.759	-133.356	137.881	-138.605	120.705	123.22	other
6x04_B	IGHV3S53*01	-139.359	129.583	-165.586	-112.063	146.014	-161.959	-131.625	125.695	-168.176	-114.634	141.368	-164.741	-130.036	115.364	170.24	-105.794	151.34	-170.753	-143.81	135.747	-161.765	-122.217	135.262	-139.225	120.12	128.225	extended
6x05_K	IGHV3S53*01	-152.172	135.125	-145.773	-107.529	121.848	-137.802	-80.5209	108.564	-128.666	-70.8154	149.214	-157.59	-86.2716	-21.5615	75.9015	-98.0317	165.352	-129.351	-117.433	141.519	-160.707	-124.758	141.749	-136.977	92.28	131.664	extended
6x07_B	IGHV3S53*01	-158.874	170.803	-58.3984	-57.0819	137.674	-111.462	-71.1587	135.159	169.43	-142.764	151.792	-117.042	-56.9124	-38.7891	39.2244	54.6847	36.6262	82.9288	-164.192	73.742	150.106	-113.472	176.012	-123.653	95.6329	94.2723	kinked
7bts_B	IGHV3S53*01	-119.039	146.4	-167.393	-134.862	128.984	-148.631	-100.496	113.42	-159.006	-98.4522	135.042	-174.164	-115.796	23.5916	116.614	-83.3756	134.67	-167.41	-112.903	114.481	-172.873	-99.6822	171.843	-139.186	100.728	125.325	extended
7kd2_C	IGHV3S53*01	-135.9	144.573	179.038	-145.61	127.525	154.724	-148.089	149.78	-131.287	-93.1921	174.811	-126.241	-108.905	9.77515	58.5484	-133.925	132.738	-169.169	-137.543	138.744	-170.573	-123.626	144.318	-142.238	100.452	122.963	extended
7kji_A	IGHV3S53*01	-153.714	135.142	-173.06	-131.55	117.928	-165.605	-102.065	109.481	-169.471	-96.8347	78.4654	-54.1828	58.9123	33.0281	-24.7262	-99.685	141.485	-166.406	-129.407	120.022	-170.486	-104.647	171.89	-135.916	92.3859	125.057	extended
7l6v_C	IGHV3S53*01	-139.252	136.747	-172.9	-131.904	131.246	-169.891	-123.563	123.237	-141.878	-78.1519	153.928	-104.73	-71.0765	151.578	178.328	-80.9545	156.596	-118.757	-96.4764	148.511	-170.404	-139.685	139.398	-128.682	120.227	120.942	extended
7l6v_D	IGHV3S53*01	-121.303	126.778	-160.153	-96.9968	110.2	-166.621	-108.6	111.719	-126.027	-61.2944	126.017	-139.475	-69.0526	-8.19992	48.7279	-128.89	162.123	-144.504	-126.562	140.468	-162.89	-125.205	139.894	-127.486	91.2661	138.379	extended
7lzp_F	IGHV3S53*01	-119.379	137.172	-153.618	-107.042	110.755	-165.812	-102.234	113.89	-127.914	-63.2712	126.768	-139.439	-64.142	-17.5062	46.3398	-122.45	146.826	-144.385	-110.12	136.221	-169.076	-126.131	138.973	-141.227	88.1553	132.967	extended
7m1h_E	IGHV3S53*01	-143.415	138.515	178.527	-142.86	126.984	-162.917	-112.63	116.52	-173.959	-106.742	53.4794	169.758	-64.3379	128.829	-164.061	-99.4311	132.517	-166.35	-121.538	133.009	-169.021	-123.321	144.973	-122.594	114.219	118.785	extended
7m1h_F	IGHV3S53*01	-122.875	143.76	175.605	-145.436	150.591	-149.247	-128.505	118.662	-152.013	-90.6678	127.916	-121.226	-69.3337	133.093	-166.907	-79.0206	118.709	-179.877	-122.748	130.325	-161.609	-109.777	168.886	-128.454	111.802	110.423	extended
7m1h_G	IGHV3S53*01	-115.92	141.36	173.08	-150.662	125.879	-140.961	-87.2598	89.7946	-178.746	-99.1285	129.496	-147.746	-96.1683	122.534	-159.704	-82.6294	155.694	-149.959	-130.095	151.616	-170.203	-132.296	170.498	-149.268	116.424	121.035	extended
7nqa_C	IGHV3S53*01	-109.123	124.882	-169.856	-115.005	118.464	-153.164	-73.6742	131.85	-160.741	-120.449	130.914	-133.292	-76.6924	110.423	176.124	-88.2034	141.556	-162.274	-127.44	145.652	-170.861	-127.895	158.676	-161.936	100.695	117.79	extended
7r9d_N	IGHV3S53*01	-138.878	152.984	151.605	-123.169	-46.7188	-59.2051	NA	NA	NA	NA	NA	NA	NA	NA	NA	-171.151	174.868	93.4124	-112.915	124.946	-171.871	-109.068	175.954	-141.176	NA	65.8079	other
7rnn_C	IGHV3S53*01	-142.791	160.004	-83.9918	-62.6571	135.769	-145.706	-75.5344	-51.1647	25.9283	-87.5435	-16.2326	61.554	-108.175	66.8113	158.173	-138.768	141.724	-92.9868	-44.5912	128.741	-126.748	-91.7686	131.729	-123.786	93.8323	139.815	other

## Sheet: Figure 4c
	gml.tab.unique	phi93	psi93	alpha93	phi94	psi94	alpha94	phi95	psi95	alpha95	phi96	psi96	alpha96	phi97	psi97	alpha97	phi101	psi101	alpha101	phi102	psi102	alpha102	phi103	psi103	alpha103	tau97.unique	tau101.unique	CDR3.class
1hcv_A	IGHV3-3*01	-144.135	166.638	-151.826	-139.398	155.934	130.146	179.476	-175.053	-125.091	-152.706	153.894	30.662	68.4738	26.5165	-57.114	-127.661	-6.63136	56.8596	-130.291	140.451	-171.017	-135.361	150.797	-136.019	92.5692	108.029	kinked
1i3v_A	IGHV3-3*01	-140.97	162.867	-139.997	-131.644	139.556	171.337	-138.812	166.458	-137.582	-108.335	7.58421	58.744	-134.227	160.081	-133.902	-67.842	-48.2281	25.3273	-130.221	144.545	-164.758	-130.106	149.958	-130.067	134.481	102.798	kinked
1qd0_A	IGHV3-3*01	-142.409	137.789	-136.604	-98.7015	136.33	-153.235	-112.83	103.878	-172.526	-68.0873	-24.5586	54.8952	-120.93	134.084	-107.207	-83.1734	-30.0844	50.9671	-119.063	136.4	-168.607	-128.083	144.079	-134.925	126.366	99.682	kinked
1shm_A	IGHV3-3*01	-142.97	152.682	-154.926	-129.47	144.886	99.8789	-178.847	-142.445	-58.0081	-133.075	123.149	-34.0797	-65.3207	143.922	20.9611	-103.741	-34.6068	33.7927	-130.341	135.393	-160.511	-116.24	147.616	-138.979	117.306	101.245	kinked
1u0q_B	IGHV3-3*01	-149.072	159.134	-137.114	-125.21	149.957	-179.929	-141.192	155.795	-104.583	-82.5759	145.158	-92.9466	-56.1699	144.876	18.0732	-97.7622	-36.5409	25.7267	-136.473	147.697	-161.301	-130.356	146.266	-132.143	113.809	106.226	kinked
2wzp_F	IGHV3-3*01	-118.522	132.4	175.535	-140.042	119.48	147.136	-155.354	152.219	-135.414	-104.146	124.138	52.6677	126.384	11.4246	-90.5809	-64.1967	-45.4508	28.0803	-127.106	138.859	-168.555	-126.911	135.975	-133.87	105.726	96.4762	kinked
2x1o_A	IGHV3-3*01	-147.432	161.561	-146.91	-136.783	140.017	171.437	-144.42	151.078	-82.4884	-54.7684	130.041	-117.878	-66.6624	59.5128	-171.587	-92.0871	-25.308	58.9915	-119.999	135.097	-178.977	-135.523	140.809	-132.925	84.415	101.761	kinked
2x1p_C	IGHV3-3*01	-151.514	150.637	-132.559	-113.572	131.169	-155.853	-106.334	99.1357	-178.192	-71.082	-13.8599	68.9089	-76.954	-13.9966	55.9837	-103.901	-7.721	58.22	-126.95	137.613	-171.678	-133.904	138.412	-127.278	90.0738	100.81	kinked
2x1q_B	IGHV3-3*01	-146.367	150.361	-139.94	-119.296	132.92	-167.481	-119.829	135.045	-159.764	-90.08	-1.02242	129.873	-59.32	129.442	-154.304	-101.929	-52.2431	34.1214	-119.677	147.92	-167.472	-133.997	145.597	-132.912	108.912	106.938	kinked
2xa3_A	IGHV3-3*01	-153.162	160.073	-156.189	-141.31	152.932	-163.301	-136.953	130.507	-124.772	-72.8023	137.921	-173.677	-135.044	133.079	-129.093	-98.2998	-40.4055	46.9645	-121.71	141.474	-169.419	-137.16	140.144	-137.611	127.572	108.141	kinked
3k3q_A	IGHV3-3*01	-129.216	161.121	-169.253	-153.157	134.737	-173.486	-132.336	128.165	-149.064	-59.181	-53.7083	24.7977	-120.672	76.0212	84.2579	-75.4431	-30.5979	47.4488	-123.608	132.56	-170.646	-117.295	154.668	-124.544	113.667	95.9237	kinked
3k7u_A	IGHV3-3*01	-141.863	154.61	-158.125	-139.666	141.007	21.7406	74.8122	76.1037	-139.603	-67.7289	140.748	-150.181	-82.6674	-12.5889	-18.2628	-62.8282	-40.9567	38.9602	-123.066	139.893	-178.73	-131.235	144.999	-130.788	90.5185	93.1258	kinked
3k80_B	IGHV3-3*01	-141.37	160.281	-135.129	-122.6	146.544	-155.504	-124.195	106.784	-165.248	-50.9269	-37.9764	59.9066	-80.9243	-2.93627	-124.216	-84.9076	-26.5381	48.0486	-122.393	152.752	-172.595	-145.562	152.841	-127.913	89.7389	99.7576	kinked
3qxt_B	IGHV3-3*01	-151.06	160.515	-136.564	-125.006	143.724	-170.673	-136.824	137.454	-145.105	-71.5771	-17.187	52.0838	-124.909	115.563	-156.151	-97.3991	-24.5881	33.2322	-141.593	141.357	-168.788	-128.849	155.548	-134.595	120.927	99.9156	kinked
3r0m_A	IGHV3-3*01	-142.751	155.385	-152.213	-127.077	147.954	-167.383	-138.415	111.097	-143.628	-74.4145	121.627	175.561	-129.155	62.2315	154.104	-111.802	-27.9375	60.8047	-109.485	135.264	-173.649	-135.236	138.979	-137.695	108.091	107.819	kinked
4aq1_D	IGHV3-3*01	-134.063	156.222	-153.491	-128.468	151.59	-171.238	-142.635	152.971	-137.24	-66.5216	-30.6356	48.3506	-122.555	150.232	-150.572	-90.8911	-7.28163	46.0212	-146.433	150.305	-169.548	-146.655	146.493	-135.797	137.745	101.119	kinked
4b5e_A	IGHV3-3*01	176.157	157.94	178.532	-143.632	159.695	-177.312	-152.064	154.758	-108.573	-83.7483	131.995	25.1355	95.4548	164.445	-58.6622	-88.095	-6.70488	70.681	-116.824	136.247	177.52	-141.233	141.713	-134.487	130.087	95.8768	kinked
4b5e_B	IGHV3-3*01	-142.37	153.329	-173.55	-144.964	158.43	170.835	-157.209	158.014	-99.808	-81.4435	136.58	29.4343	95.5254	155.505	-67.937	-89.4273	-9.54592	72.239	-113.52	134.429	174.786	-140.481	145.353	-134.301	133.958	96.0268	kinked
4ej1_D	IGHV3-3*01	-137.454	140.645	-137.436	-93.3056	142.571	-109.753	-62.0348	142.473	-145.34	-84.1342	-16.0204	61.326	-112.738	140.495	-118.492	-97.7275	-19.782	3.761	-168.141	143.656	-153.301	-126.997	145.914	-125.123	124.086	95.9902	kinked
4fhb_D	IGHV3-3*01	-133.818	145.838	-161.152	-128.16	142.642	-117.28	-66.3456	145.15	-141.354	-75.7453	-31.0406	78.6816	-79.3825	134.019	-122.164	-117.58	-5.90155	62.5767	-128.142	135.764	178.006	-133.642	155.255	-134.499	114.996	102.375	kinked
4gft_B	IGHV3-3*01	-149.274	148.502	-145.733	-122.148	136.882	-151.904	-88.1225	170.928	-124.068	-99.349	7.2443	58.0411	-130.719	159.392	-124.798	-105.747	-37.9665	48.4169	-117.709	142.584	-169.949	-131.728	151.835	-130.226	130.618	106.118	kinked
4grw_H	IGHV3-3*01	-129.953	155.758	-138.686	-113.684	132.779	174.829	-138.337	153.189	-161.427	-113.103	8.94954	74.646	-119.623	40.4686	-162.991	-78.5494	-25.1278	32.1231	-137.806	142.004	-165.996	-126.281	157.244	-130.889	103.079	101.529	kinked
4hem_F	IGHV3-3*01	-136.302	148.348	-150.439	-117.913	134.302	146.367	-150.13	-175.036	-97.762	-87.1321	-23.4832	36.1381	-140.929	128.58	-151.212	-112.254	-29.3152	41.5866	-129.411	146.45	-162.852	-134.728	147.089	-134.947	132.969	110.537	kinked
4i13_B	IGHV3-3*01	-141.938	157.591	-162.815	-140.638	150.534	152.434	-168.532	155.488	-116.925	-74.6225	-12.8332	114.259	-59.0513	133.739	-95.5064	-101.079	-9.06232	67.8996	-114.634	123.228	168.344	-134.945	141.729	-137.935	109.306	103.944	kinked
4ios_G	IGHV3-3*01	-141.108	158.564	-143.269	-132.924	143.23	154.202	-156.302	157.697	-127.024	-72.0263	-26.0329	90.1635	-96.3143	143.658	-129.156	-89.2453	-47.3984	44.46	-110.281	137.969	-168.246	-127.066	154.994	-134.685	138.381	106.292	kinked
4krm_B	IGHV3-3*01	-147.269	154.62	-150.895	-129.823	138.993	-164.974	-126.644	115.792	-118.15	-57.0544	124.093	47.0888	132.129	-171	-76.7288	-95.743	-21.7374	40.343	-138.42	135.534	-168.948	-127.029	151.306	-128.969	136.154	101.536	kinked
4krn_A	IGHV3-3*01	-137.782	157.722	-177.768	-152.264	160.009	171.597	-163.251	156.242	-119.685	-99.7761	115.43	-138.055	-74.0494	153.678	-85.3154	-81.9548	-28.501	55.844	-117.332	138.835	-176.345	-136.989	141.58	-137.967	120.249	101.716	kinked
4krp_B	IGHV3-3*01	-115.681	164.538	-167.634	-152.24	147.748	168.678	-163.257	142.609	-112.934	-72.1908	140.487	-147.267	-118.071	143.304	-120.724	-111.59	-34.4465	58.3	-108.262	132.373	-174.13	-126.591	151.433	-121.477	125.628	105.207	kinked
4ksd_B	IGHV3-3*01	-128.62	144.733	-137.787	-103.825	150.169	-95.9144	-52.9441	164.383	-154.813	-138.766	143.149	-128.37	-53.6173	-41.926	57.3258	-120.866	-14.97	78.584	-99.8902	138.165	162.165	-146.685	165.95	-162.915	84.5021	96.2828	kinked
4n1h_B	IGHV3-3*01	-131.892	158.875	-157.65	-136.328	163.786	-179.572	-158.69	150.798	-153.384	-101.219	-9.88258	94.2123	-86.9853	74.6646	100.189	-79.5281	-24.5766	42.6105	-128.795	158.591	178.991	-148.145	178.025	-123.681	97.1097	96.6141	kinked
4n9o_B	IGHV3-3*01	-157.918	157.039	-111.739	-100.69	134.294	-109.492	-64.8257	147.895	-143.813	-105.896	137.338	1.6797	71.1639	-177.245	-68.1861	-147.725	-164.525	79.251	61.8697	31.1649	-169.38	-50.7979	133.507	-134.886	126.678	139.063	other
4nbx_B	IGHV3-3*01	-151.623	156.219	-162.332	-147.377	151.989	23.6336	63.1187	73.5944	-145.45	-67.8698	142.462	-175.072	-119.783	0.620359	88.7586	-73.7067	-26.7899	38.7988	-132.626	136.862	-173.763	-131.148	140.174	-131.254	99.1208	95.3118	kinked
4nbz_D	IGHV3-3*01	-155.971	151.698	-128.801	-108.061	136.2	-162.43	-117.16	90.9726	178.506	-69.7313	-24.4322	58.006	-80.0445	-10.7228	-137.571	-101.261	-9.16633	44.3064	-136.478	136.858	-168.701	-128.781	140.953	-131.004	91.3332	103.281	kinked
4nc2_B	IGHV3-3*01	-147.469	153.666	-151.035	-129.624	139.11	168.218	-152.912	160.811	-159.955	-119.175	2.52464	113.476	-76.8028	168.499	-108.509	-108.634	-12.7086	56.6522	-128.151	135.326	-170.339	-131.154	139.991	-135.665	122.925	101.786	kinked
4ocm_C	IGHV3-3*01	-146.782	144.947	-156.517	-126.454	162.308	103.859	167.386	-156.514	-74.4668	-109.504	-1.40008	98.4978	-97.1969	121.877	-152.419	-95.2361	-32.632	8.99543	-152.982	159.469	-153.113	-133.66	148.076	-128.09	117.918	107.461	kinked
4poy_A	IGHV3-3*01	-142.117	151.051	-166.629	-135.804	153.618	35.9081	89.3094	20.7758	98.6516	-126.257	-162.402	-92.4648	-130.585	118.813	-59.1181	-105.683	2.74227	60.6945	-134.627	126.377	173.853	-131.904	137.817	-129.826	128.211	99.4937	kinked
4qlr_A	IGHV3-3*01	-138.742	153.114	-157.391	-134.721	150.815	176.736	-150.237	141.066	-149.596	-79.8447	-22.5504	31.0878	-115.881	-20.1895	55.5483	-86.1889	-32.9563	47.0013	-119.139	145.685	-165.848	-132.337	144.116	-141.865	114.637	100.448	kinked
4qo1_A	IGHV3-3*01	-138.768	158.574	-157.708	-140.5	151.512	24.2392	64.2029	66.7815	-158.545	-72.7414	142.809	-178.025	-120.45	-1.96931	64.9622	-70.5734	-44.2337	34.1953	-119.977	143.826	-171.994	-131.094	142.899	-132.987	100.324	99.5367	kinked
4s11_A	IGHV3-3*01	-146.982	154.255	-146.506	-128.987	140.644	-154.724	-110.424	105.015	-179.852	-84.2018	-8.52291	56.3446	-86.7955	-43.6488	95.0535	-65.865	-39.8224	42.0653	-129.742	134.893	-171.188	-128.473	145.406	-136.536	101.141	98.3036	kinked
4u7s_B	IGHV3-3*01	-138.228	147.592	-152.139	-122.215	129.017	-170.791	-122.337	106.746	-175.516	-73.3007	-22.5223	52.5089	-84.7714	-44.9199	81.721	-91.407	-41.4258	17.8294	-136.432	145.47	-160.444	-121.59	145.064	-136.684	99.3787	100.758	kinked
4w68_B	IGHV3-3*01	-145.44	149.102	-156.187	-131.238	133.086	-169.55	-122.774	110.998	-170.946	-77.3216	-14.4066	56.0129	-87.8842	-43.9922	79.3259	-82.7401	-47.4146	21.3215	-128.982	142.612	-165.582	-121.36	150.368	-128.842	98.61	99.6623	kinked
4w6x_B	IGHV3-3*01	-139.171	154.74	-143.406	-123.945	138.593	-167.857	-124.059	139.05	-140.037	-78.0045	7.80696	122.019	-59.7703	149.362	-144.644	-70.9137	-40.0756	27.6863	-139.974	146.183	-159.388	-132.556	139.212	-131	116.302	99.7481	kinked
4w6y_B	IGHV3-3*01	-147.721	151.618	-171.165	-145.946	154.927	-133.938	-111.906	133.626	-155.759	-70.3952	-47.5757	84.282	-60.8352	132.899	-117.093	-90.4793	-40.8779	42.8149	-118.746	142.26	-178.937	-136.186	145.739	-132.222	108.141	103.27	kinked
4weu_E	IGHV3-3*01	-144.054	166.073	-138.919	-130.572	144.492	-178.704	-144.827	127.184	-145.152	-56.4442	-57.1061	25.7589	-113.67	125.517	-114.848	-83.3967	-36.5637	17.0809	-142.964	147.789	-168.164	-134.943	145.738	-130.778	116.641	101.486	kinked
5bop_C	IGHV3-3*01	-153.966	148.336	-137.905	-113.125	134.5	-165.422	-120.664	121.912	-126.823	-62.0314	154.895	-79.0075	-52.4965	138.648	12.8196	-85.2508	-18.0358	49.5995	-130.065	136.871	-177.781	-132.922	143.262	-131.845	110.696	97.9362	kinked
5boz_H	IGHV3-3*01	-134.243	141.548	-158.267	-112.503	112.098	-166.072	-93.0929	110.725	174.587	-89.4041	-8.19216	29.8438	-120.804	-59.7981	85.8775	-80.5945	-37.9753	31.0124	-133.706	142.804	-146.85	-114.408	132.878	-130.601	126.972	102.788	kinked
5boz_L	IGHV3-3*01	-144.374	151.493	-129.592	-120.041	113.531	-157.011	-87.8842	119.03	173.417	-85.967	-22.4564	10.8407	-130.729	-58.1589	99.6413	-86.5941	-45.317	29.0009	-135.661	141.437	-171.062	-121.406	158.524	-144.803	122.876	106.516	kinked
5da4_A	IGHV3-3*01	-136.101	141.281	-164.162	-128.96	144.374	-141.381	-107.295	138.967	-140.663	-100.852	135.285	-156.173	-74.3663	-24.8828	61.947	-123.46	-32.5348	51.7897	-118.053	143.622	-166.513	-131.615	145.603	-128.993	87.5394	108.137	kinked
5f1k_D	IGHV3-3*01	-137.622	145.729	-142.071	-107.648	130.108	-174.295	-104.926	-164.402	-115.969	-132.823	171.296	27.661	70.7021	-151.461	-57.3816	-82.7885	-45.428	44.6833	-118.061	136.348	-178.551	-135.789	143.463	-138.927	120.796	104.366	kinked
5f1o_B	IGHV3-3*01	-138.745	155.758	-152.92	-131.223	151.462	-175.177	-145.239	127.845	-109.044	-58.777	135.306	-173.649	-134.806	130.985	-116.594	-115.718	5.3259	67.9107	-123.416	129.941	-177.338	-132.079	142.579	-141.441	127.965	105.199	kinked
5fwo_A	IGHV3-3*01	-136.786	153.911	-164.596	-139.005	130.739	120.265	-163.246	-160.72	93.8172	57.8936	36.7031	174.846	-64.4926	149.082	36.5113	-75.9834	-46.2162	38.7275	-118.683	139.406	-168.294	-126.3	134.753	-129.208	108.138	99.0905	kinked
5lmj_D	IGHV3-3*01	-145.462	149.975	-145.84	-117.805	128.803	125.165	-163.736	-173.864	-138.552	-154.528	157.143	-87.9299	-67.3769	139.322	-110.149	-89.7006	-27.0561	30.7802	-140.147	143.182	-170.377	-131.479	146.308	-123.824	110.201	97.6912	kinked
5lmw_A	IGHV3-3*01	-145.261	152.83	-155.362	-129.407	142.609	157.344	-159.851	142.05	-136.576	-72.3732	-19.1966	13.2422	-127.578	-38.3008	89.2345	-66.8347	-39.0834	44.0278	-120.634	141.155	-178.801	-137.756	145.507	-138.542	118.043	98.3546	kinked
5lwf_C	IGHV3-3*01	-121.195	153.941	-176.855	-151.135	151.47	179.711	-150.334	130.001	-142.392	-64.2265	-27.1822	20.2256	-140.783	162.795	-97.0371	-89.2735	-20.5417	61.9591	-114.522	123.499	178.053	-125.549	150.678	-136.669	142.061	95.1007	kinked
5lz0_B	IGHV3-3*01	-150.575	155.078	-133.674	-114.05	139.01	-176.65	-128.313	140.759	-138.09	-69.9095	-14.3487	93.5561	-81.3065	149.967	-169.02	-109.213	-16.1716	47.7094	-134.334	136.759	-166.273	-127.646	143.808	-134.645	127.612	102.917	kinked
5m2i_K	IGHV3-3*01	-138.245	151.586	-167.504	-140.376	139.529	159.07	-158.805	142.988	-129.829	-69.7324	-14.2442	60.7401	-105.224	154.153	-81.3096	-123.058	130.72	-150.305	-98.546	147.4	-149.922	-126.52	150.731	-132.858	123.387	121.64	extended
5m2m_D	IGHV3-3*01	-133.852	145.11	-168.466	-135.909	157.376	-170.485	-146.266	128.854	-133.436	-83.3765	82.4913	24.1788	149.554	-172.663	-60.894	-101.874	-36.8945	67.7613	-99.1002	126.036	176.324	-130.039	149.752	-128.536	140.871	102.579	kinked
5mp2_C	IGHV3-3*01	-128.345	152.086	-141.441	-109.745	142.966	-152.505	-119.231	133.016	-168.194	-98.4345	5.28894	98.5993	-96.2442	146.029	-147.705	-103.899	-61.2306	61.5622	-77.0013	128.569	-176.059	-131.213	166.495	-145.647	126.001	112.401	kinked
5o8f_K	IGHV3-3*01	-130.721	152.358	-147.081	-120.504	135.895	-156.177	-116.226	142.921	-111.162	-65.9932	157.928	-109.03	-58.2394	-42.5887	30.4627	-86.3652	-36.2237	41.1803	-126.072	136.13	174.065	-127.783	168.569	-130.984	91.8869	100.808	kinked
5ocl_D	IGHV3-3*01	-146.573	153.765	-163.314	-142.189	146.143	15.4819	62.026	82.913	-138.139	-70.2137	105.557	170.614	-115.276	82.5472	-63.8296	-76.9698	-33.5714	37.9003	-128.635	133.031	-176.419	-126.125	146.513	-140.606	103.398	96.547	kinked
5ocl_E	IGHV3-3*01	-137.919	159.943	-160.862	-144.271	150.096	19.81	57.6069	79.5376	-144.685	-71.3407	151.448	107.12	-134.504	-78.4471	52.6552	-78.2077	-27.2052	37.9	-132.17	137.736	-177.424	-131.873	146.739	-140.222	89.7574	95.3511	kinked
5sv4_A	IGHV3-3*01	-167.7	166.521	-110.63	-115.633	145.856	-104.519	-68.3734	121.31	-153.936	-78.7068	-12.4194	53.8453	-120.559	124.496	-154.148	-153.699	178.991	59.0673	58.9034	48.4034	-164.936	-64.4895	141.367	-130.745	125.881	147.808	other
5vak_B	IGHV3-3*01	-148.165	166.35	-147.047	-146.192	147.697	-167.985	-132.897	129.135	-151.795	-70.6163	-51.3634	81.6203	-60.8969	131.085	-121.826	-104.787	0.428406	63.7487	-124.833	132.62	176.845	-135.277	150.85	-136.168	107.365	99.3061	kinked
5vl2_H	IGHV3-3*01	-151.228	159.167	-156.889	-138.827	169.254	-172.448	-150.95	158.573	-95.0576	-76.6885	56.9875	79.8438	-163.272	150.961	-134.142	-81.2809	-14.7886	67.7407	-115.388	124.98	-179.097	-122.108	144.742	-133.416	141.521	97.966	kinked
5vlv_A	IGHV3-3*01	-147.159	153.631	-165.394	-142.444	170.794	-171.237	-158.768	159.606	-98.0779	-89.3479	56.6705	76.4834	-157.852	149.923	-130.055	-86.2169	-17.017	64.0054	-118.655	126.177	170.295	-131.589	146.778	-132.88	136.229	98.4465	kinked
5vm4_A	IGHV3-3*01	-145.452	162.176	-157.141	-143.986	162.03	173.173	-155.062	159.664	-110.94	-102.917	120.895	-116.988	-64.176	129.656	-130.389	-86.8916	-17.6182	62.5945	-117.918	130.778	-176.309	-131.761	141.92	-135.144	111.029	99.6113	kinked
6b73_C	IGHV3-3*01	-110.359	124.254	-174.148	-119.246	145.277	-143.173	-108.056	140.901	-117.627	-68.1749	158.913	-117.709	-66.0102	-44.492	28.2709	-106.617	-33.6849	27.9443	-132.288	125.343	-153.778	-94.2457	165.947	-112.26	93.8722	96.6198	kinked
6c9w_B	IGHV3-3*01	-155.066	174.684	-144.187	-152.425	132.479	-109.135	-73.3439	155.448	-137.407	-107.428	158.646	-127.146	-78.1733	-28.2487	56.2439	-78.1378	-43.0113	54.203	-98.3668	122.085	-174.238	-106.538	154.58	-128.842	91.4572	99.374	kinked
6dbe_A	IGHV3-3*01	-179.761	149.212	176.995	-132.66	118.398	-158.15	-102.1	112.392	-140.362	-75.1027	114.193	-164.381	-80.1857	-18.079	54.5588	-122.015	160.035	-153.212	-130.128	151.138	-150.611	-129.123	142.983	-130.064	95.0833	133.304	extended
6ehg_C	IGHV3-3*01	-138.213	144.321	-134.802	-95.7239	139.775	-174.062	-127.636	-179.504	-124.192	-102.121	-11.8712	-109.881	101.154	-31.8175	118.088	-105.009	-10.7298	59.1018	-127.981	110.959	174.898	-112.006	168.859	-127.773	94.8961	100.676	kinked
6eqi_B	IGHV3-3*01	-133.591	159.598	-147.625	-137.977	123.13	-130.819	-76.8979	140.569	-154.908	-87.6732	-7.82348	27.1168	-143.348	168.647	-130.742	-92.4072	-30.565	62.6082	-108.695	124.106	165.18	-127.513	169.911	-144.93	138.576	99.1866	kinked
6ezw_B	IGHV3-3*01	-144.72	152.159	-149.366	-125.887	143.107	-174.5	-139.278	128.81	-116.644	-57.927	136.848	-136.424	-82.3447	-6.47594	100.368	-91.7588	-35.6198	45.5393	-120.55	144.237	-166.034	-134.486	139.625	-129	94.0121	104.687	kinked
6f2g_B	IGHV3-3*01	-142.584	140.473	-157.91	-117.932	146.544	-175.602	-127.064	171.966	-89.4408	-82.9364	139.665	23.7422	90.8546	161.913	-86.8195	-109.87	-31.116	60.6526	-107.158	132.949	-175.714	-132.808	139.268	-131.564	135.441	104.564	kinked
6f5g_B	IGHV3-3*01	-140.594	145.654	-164.708	-132.047	130.689	-161.5	-106.428	115.868	-163.31	-67.5366	-39.0354	49.5095	-114.76	167.554	-76.796	-102.508	-38.3014	44.586	-117.099	149.756	-162.16	-133.092	144.216	-123.876	142.623	107.602	kinked
6fyu_I	IGHV3-3*01	-130.274	161.337	-170.925	-153.057	149.688	-136.132	-106.928	142.722	-149.791	-89.9867	-10.0646	25.3921	-142.463	171.035	-70.6393	-95.2535	-19.437	64.9467	-112.347	126.123	179.069	-126.708	144.863	-131.451	143.224	98.4518	kinked
6gci_B	IGHV3-3*01	-138.683	165.417	-159.229	-147.217	144.624	171.817	-152.071	150.019	-85.147	-56.8548	142.997	-103.822	-69.8636	136.153	10.7312	-81.2913	-57.0015	26.9903	-120.115	140.956	-163.425	-125.355	142.37	-141.908	116.31	102.664	kinked
6gkd_H	IGHV3-3*01	-135.441	150.964	-144.477	-117.026	136.958	-160.618	-119.975	129.704	-160.189	-85.9419	3.70921	78.0987	-119.191	142.855	-101.11	-87.7207	-42.241	59.3532	-100.449	130.7	178.999	-130.54	153.712	-132.463	127.83	103.473	kinked
6gs1_H	IGHV3-3*01	-133.176	152.11	-167.399	-143.215	132.208	-153.525	-110.785	130.4	-155.161	-72.029	-26.3652	43.7892	-124.817	162.78	44.9112	-96.0845	-31.8795	31.2873	-131.166	146.295	-167.991	-130.332	151.202	-123.814	141.159	101.631	kinked
6h15_C	IGHV3-3*01	-126.49	152.268	-166.797	-139.365	149.276	-175.697	-146.999	133.118	-127.803	-76.6027	54.8178	83.8731	-155.413	146.866	-140.313	-99.2244	-26.4459	33.3678	-137.509	152.431	-176.218	-142.209	158.193	-135.551	137.922	104.283	kinked
6h16_B	IGHV3-3*01	-138.976	131.42	-160.839	-115.834	131.79	-169.604	-116.833	128.145	-157.487	-107.623	155.127	-128.914	-64.3354	-45.6611	64.6139	-96.8752	128.102	-150.498	-95.905	123.349	-158.084	-107.15	157.151	-144.437	86.8629	120.987	extended
6hjx_F	IGHV3-3*01	-125.47	154.753	-137.432	-110.826	133.409	-118.878	-75.7456	112.086	-173.883	-67.1125	-64.7418	-73.58	-159.423	-122.572	111.867	-146.384	-168.954	64.9776	53.6936	32.2771	-167.856	-48.8943	150.929	-128.861	137.982	145.274	other
6i53_G	IGHV3-3*01	-119.108	165.716	-170.681	-157.458	129.053	122.844	-174.801	173.795	-95.685	-83.253	-14.452	-123.934	77.6276	34.3583	177.717	-84.9991	-30.5857	58.3325	-108.419	132.751	-174.417	-129.058	150.94	-129.279	100.248	98.4469	kinked
6i8g_B	IGHV3-3*01	-132.885	150.192	-151.835	-123.087	136.448	155.736	-150.31	172.745	-110.406	-162.56	134.367	-13.0645	-89.1288	-6.68571	-172.867	-92.7177	-26.6613	52.2711	-117.495	141.31	177.806	-137.878	156.294	-128.9	92.1568	100.87	kinked
6i8h_B	IGHV3-3*01	-124.635	124.76	176.914	-129.407	126.206	139.151	-168.108	132.745	179.076	-126.261	-171.247	55.2829	58.7758	9.47061	80.2738	-157.177	14.3747	98.5082	-104.53	84.6702	172.716	-94.7202	154.79	-150.484	83.174	111.502	kinked
6lz2_B	IGHV3-3*01	-135.142	144.08	NA	-84.3165	129.134	NA	NA	NA	NA	-124.496	136.235	NA	68.5789	32.4795	123.448	78.9039	-14.1368	127.368	-79.5725	116.518	159.126	-139.701	147.671	-128.156	98.0075	88.5975	other
6lz2_D	IGHV3-3*01	-136.138	149.371	-124.958	-91.5638	129.149	-32.9677	57.1846	-156.573	-59.733	-126.427	134.543	6.80621	68.7187	31.3142	122.755	76.7467	-6.1263	142.117	-74.2777	120.258	-167.198	-108.357	149.816	-154.763	98.5986	93.4283	other
6n4y_H	IGHV3-3*01	-140.128	138.607	-148.429	-105.17	144.53	167.258	-155.588	141.044	175.294	-122.928	-21.4399	51.5332	-101.482	170.275	85.1131	-95.1436	-25.0805	32.194	-139.673	147.824	-165.204	-126.617	168.854	-128.659	126.668	101.635	kinked
6nfj_E	IGHV3-3*01	-128.958	177.079	-149.507	-156.105	115.403	-163.22	-87.6333	-175.094	-130.971	-138.51	151.299	-4.93923	82.097	-128.823	-4.49136	-84.8763	-38.5049	52.7098	-108.501	139.898	176.261	-130.79	174.721	-142.842	122.099	102.757	kinked
6o3c_B	IGHV3-3*01	-117.655	137.302	-169.706	-124.475	106.792	169.341	-122.267	154.404	-94.1422	-60.2886	157.195	-111.561	-57.7221	-50.5613	34.3328	-124.762	132.256	-153.17	-111.57	127.367	-169.144	-110.783	167.776	-129.792	93.2892	122.867	extended
6oyh_E	IGHV3-3*01	-148.687	155.69	179.702	-150.132	158.01	-178.359	-159.61	149.43	-111.122	-81.2304	142.354	174.829	-140.617	152.626	-151.246	-98.5424	-34.4978	45.7898	-119.257	143.745	-172.921	-137.324	144.097	-134.17	136.776	106.226	kinked
6q6z_B	IGHV3-3*01	-74.5895	165.653	-100.445	-84.2406	58.5276	-120.368	52.0828	-84.4674	36.4541	NA	NA	NA	NA	NA	NA	-80.1954	-46.146	-38.672	-159.241	-170.106	-98.843	-131.455	109.413	-172.098	NA	95.294	other
6qgw_B	IGHV3-3*01	-140.145	149.069	-159.65	-131.859	136.416	163.243	-148.544	148.171	-129.361	-68.2488	-15.79	68.7651	-117.405	130.766	-152.636	-79.2409	-25.1432	41.6421	-134.742	134.454	-176.178	-130.997	142.979	-138.742	127.887	92.9576	kinked
6qgx_B	IGHV3-3*01	-138.163	143.916	-160.515	-127.092	159.304	174.381	-163.928	132.223	-129.664	-81.928	143.871	15.8456	88.0609	-162.387	-3.5615	-97.063	-26.1446	38.5696	-134.271	144.857	-172.461	-133.657	152.383	-134.18	128.72	103.144	kinked
6qgy_D	IGHV3-3*01	-140.149	150.084	-173.279	-142.059	151.551	170.046	-158.088	149.679	-114.916	-85.9011	130.613	22.7327	108.174	-174.86	-13.5579	-97.3568	-36.1779	46.6817	-123.037	141.154	-177.232	-137.872	153.282	-129.376	136.905	107.737	kinked
6ruv_R	IGHV3-3*01	-133.188	151.496	-159.715	-133.978	140.974	177.288	-150.628	139.477	-107.188	-71.7784	124.809	-173.515	-125.775	129.313	-159.937	-114.852	2.08449	66.4137	-127.344	136.469	179.951	-139.983	141.451	-135.818	124.975	100.864	kinked
6rvc_D	IGHV3-3*01	-150.262	157.461	-113.417	-98.823	125.002	-141.202	-88.3036	123.311	161.985	-119.378	-15.1314	62.4581	-119.134	139.979	-117.346	-103.716	-62.305	54.2364	-90.2866	134.824	178.181	-127.496	144.688	-132.388	127.088	109.977	kinked
6tyl_I	IGHV3-3*01	-165.067	163.38	-117.459	-108.242	157.17	-136.155	-120.008	117.554	-166.097	-67.7639	-30.6582	89.702	-66.2454	142.084	-148.24	-86.4878	-138.138	105.68	55.0548	65.9774	153.585	-88.8511	-60.0852	-169.564	115.427	130.842	other
6ukt_F	IGHV3-3*01	-112.012	119.678	-151.632	-87.784	137.346	-141.955	-107.179	171.452	-165.189	-130.807	6.56116	22.5992	-169.465	148.073	-160.521	-77.0957	-16.9663	6.21785	-157.609	163.334	-133.761	-123.591	109.552	-139.639	137.251	86.0092	other
6v7y_F	IGHV3-3*01	-134.482	147.785	-171.101	-137.698	156.349	163.768	-169.018	140.425	-116.03	-79.0464	112.9	-177.369	-116.41	114.94	-131.702	-99.2467	-34.768	57.6158	-107.665	125.71	178.584	-126.435	135.061	-140.778	115.132	106.328	kinked
6vbg_C	IGHV3-3*01	-145.023	141.368	-143.532	-108.716	136.139	-148.537	-106.804	133.206	171.435	-96.5286	-81.1014	-22.9233	-93.5752	-102.943	-42.7575	-102.732	-2.02601	44.1539	-142.937	140.853	-177.013	-127.766	158.754	-134.198	114.817	102.537	kinked
6waq_A	IGHV3-3*01	-155.018	148.614	-144.805	-121.682	136.379	-134.93	-81.9985	-178.786	-118.378	-107.19	-166.061	-46.8416	-67.76	136.789	9.58877	-89.5215	-25.0908	47.6741	-126.265	141.074	-169.732	-132.008	141.167	-136.177	116.002	101.23	kinked
6xv8_B	IGHV3-3*01	-151.396	136.904	-161.329	-124.205	168.585	-154.75	-146.72	107.844	179.205	-73.4278	-29.1972	97.0917	-58.1051	149.197	-115.357	-102.997	-34.7283	46.0367	-117.511	146.349	-169.683	-136.914	160.684	-128.889	118.659	106.857	kinked
6xyf_A	IGHV3-3*01	-144.61	147.311	-175.926	-147.726	146.551	-143.063	-89.8067	162.899	-81.6395	-57.0106	154.445	-104.555	-57.7812	-36.8423	61.8282	NA	NA	NA	-129.065	131.997	NA	-122.594	141.579	-135.963	92.3721	NA	other
6xym_A	IGHV3-3*01	-137.01	137.446	-154.775	-119.057	134.907	171.37	-139.805	79.6004	171.099	-67.3502	-20.2659	47.3234	-105.177	9.6369	127.739	-91.8526	-43.0599	33.0487	-126.698	139.51	-171.709	-125.429	140.934	-135.744	97.6913	100.888	kinked
6xym_B	IGHV3-3*01	-144.85	147.158	-165.453	-140.851	143.101	-159.804	-122.135	127.362	-156.576	-86.9063	147.59	12.3624	55.6941	52.6697	158.514	-91.5142	-35.0579	28.9427	-139.506	134.923	-164.479	-113.875	143.913	-143.451	90.7675	98.7321	kinked
6y1r_D	IGHV3-3*01	-137.421	149.262	-177.058	-147.15	148.282	-144.136	-101.476	162.816	-76.529	-57.3862	158.787	-94.4089	-53.8958	-35.6655	45.6522	-94.7823	-42.2574	23.8209	-134.525	141.92	-159.751	-122.857	142.607	-133.124	97.5669	101.348	kinked
6yu8_B	IGHV3-3*01	-137.551	145.045	-146.978	-114.537	129.809	173.64	-133.439	162.001	-131.023	-75.9155	-30.3485	30.7152	-131.517	152.263	-103.06	-98.6499	-7.27302	60.597	-125.834	131.743	171.667	-135.95	149.299	-128.395	137.564	98.9319	kinked
6yz5_F	IGHV3-3*01	-142.32	147.215	-152.637	-127.576	139.766	-175.961	-131.314	146.753	-164.218	-100.494	-0.667123	113.331	-81.2396	107.517	-150.246	-91.4444	-18.6874	53.4552	-124.988	136.835	-178.835	-134.061	140.226	-133.737	106.483	97.6743	kinked
6z1v_B	IGHV3-3*01	166.138	159.428	-144.95	-133.316	143.316	164.141	-152.018	157.352	-108.994	-83.046	19.02	-48.3596	NA	NA	NA	-93.3566	-10.5986	57.9984	-129.397	133.837	169.662	-143.574	144.829	NA	NA	101.819	kinked
6z20_B	IGHV3-3*01	-136.73	149.23	-166.778	-138.66	141.228	166.121	-155.14	145.786	-128.765	-70.2931	-11.5281	64.2908	-121.53	154.854	-133.726	-70.384	-29.3831	40.3794	-130.045	147.909	178.501	-145.618	152.977	-131.169	137.025	94.9831	kinked
6z6v_H	IGHV3-3*01	-137.238	155.795	-148.551	-128.867	136.762	-157.456	-112.151	110.967	176.857	-84.806	-21.2766	39.1919	-128.395	63.9286	169.207	-83.4878	-20.1409	41.9501	-130.349	143.335	171.596	-139.06	164.89	-133.25	107.487	99.8093	kinked
6zcz_F	IGHV3-3*01	-131.095	149.925	-155.613	-126.991	145.234	176.072	-144.67	155.335	-154.556	-107.49	5.98446	116.097	-80.8116	128.115	-152.957	-83.7154	-58.201	21.8618	-118.134	149.71	-164.82	-129.213	156.85	-124.82	112.93	105.298	kinked
6ze1_B	IGHV3-3*01	-121.673	151.823	-159.746	-132.201	135.141	170.96	-135.676	171.469	-152.418	-143.343	59.3914	102.265	-125.027	-169.463	-52.6708	-67.9037	-39.5139	32.1199	-122.801	155.78	-164.957	-135.393	165.04	-131.568	136.406	98.0339	kinked
7a0v_B	IGHV3-3*01	-128.558	140.959	-159.91	-119.921	137.494	-150.608	-103.209	139.793	-140.429	-68.0731	-17.9385	81.5414	-84.5658	160.402	-121.273	-112.43	-33.6451	52.5138	-109.982	143.872	-171.524	-136.158	145.692	-133.088	124.021	106.617	kinked
7a48_A	IGHV3-3*01	172.927	149.492	176.646	-124.873	126.577	-148.933	-93.4847	101.634	154.468	-110.624	-16.6749	-5.8809	-157.65	-159.736	-84.1602	-94.2311	170.596	-108.375	-96.3269	139.977	-159.1	-123.867	162.427	-138.957	142.167	125.486	extended
7a50_C	IGHV3-3*01	-136.588	158.808	-167.058	-145.72	149.009	-144.104	-116.546	107.844	174.5	-91.0624	3.8317	115.982	-82.5386	139.32	-154.403	-94.5895	-14.1332	62.1956	-113.531	131.572	178.364	-131.859	132.123	-138.272	123.097	97.7338	kinked
7aqx_C	IGHV3-3*01	-144.263	149.491	-139.02	-119.166	139.279	-168.585	-131.032	113.863	-117.073	-60.1844	121.272	-18.6682	53.7934	34.3761	173.465	-80.7274	-27.2195	31.2186	-137.64	147.416	-171.413	-137.126	143.411	-130.882	88.0894	97.1777	kinked
7aqy_D	IGHV3-3*01	-150.525	150.303	-148.156	-127.322	133.276	-176.775	-132.892	125.709	-110.23	-56.6777	123.116	-17.8726	56.5726	26.742	-173.79	-91.3478	-32.825	21.1947	-143.747	143.088	-164.105	-127.062	142.259	-134.023	91.3399	100.951	kinked
7aqz_C	IGHV3-3*01	-143.342	150.869	-148.255	-124.701	137.508	-168.885	-129.123	115.349	-115.994	-58.3204	123.835	-18.3622	48.8879	38.7925	166.192	-77.2571	-26.4194	34.9567	-137.15	144.661	-174.418	-135.431	143.595	-135.655	87.1653	96.9615	kinked
7ar0_B	IGHV3-3*01	-150.534	150.608	-155.456	-129.66	139.328	-161.924	-120.773	137.784	-147.721	-74.9901	-11.7977	103.931	-73.1507	140.311	-162.002	-78.7371	-33.2303	60.7035	-112.085	138.806	-179.859	-138.275	135.639	-138.567	119.604	97.7963	kinked
7bnp_A	IGHV3-3*01	-141.447	137.336	-162.484	-119.902	124.641	175.856	-136.541	149.282	-111.787	-69.9642	162.585	-105.583	-55.7838	-41.467	59.8318	78.4295	-163.444	-31.183	-96.4568	152.452	-148.104	-128.678	140.307	-136.813	92.7297	133.541	other
7bnw_A	IGHV3-3*01	-149.86	143.983	-171.928	-141.191	126.239	156.721	-145.861	162.483	-154.543	-139.232	136.903	-162.5	-121.178	122.759	170.841	-162.052	98.517	177.904	-106.163	155.234	-167.763	-141.462	137.016	-131.262	114.439	120.264	extended
7dst_E	IGHV3-3*01	-127.311	141.831	-165.09	-102.146	-179.878	120.605	149.954	173.017	-106.058	-85.2373	-45.1669	87.4622	-72.5641	166.901	-98.3955	-61.3569	167.111	48.8454	65.7389	75.6626	-170.776	-96.1878	145.085	-139.54	127.619	127.664	other
7jkm_K	IGHV3-3*01	-144.998	145.223	NA	-87.9678	132.007	NA	-84.0832	107.733	NA	NA	NA	NA	-93.2638	115.871	NA	-92.7178	-35.9725	52.7673	-112.086	134.199	175.785	-130.349	143.193	-123.111	NA	101.121	kinked
7jvb_C	IGHV3-3*01	-132.75	148.037	-151.532	-120.3	122.326	-143.048	-88.6953	131.724	-124.579	-70.2342	150.555	-123.323	-61.9659	-47.4016	38.1118	-67.9229	-46.7558	69.5615	-75.02	125.171	168.722	-124.862	-169.567	-134.219	95.1582	96.7541	kinked
7kd0_C	IGHV3-3*01	-135.5	138.135	-151.021	-97.103	108.739	-140.804	-72.0105	164.837	-179.97	-154.685	172.395	-103.683	-74.8717	-40.6205	40.3289	-64.5789	150.97	-147.083	-135.173	109.911	173.514	-112.391	157.362	-141.112	94.8971	111.537	extended
7kdm_C	IGHV3-3*01	-142.077	143.531	-166.663	-132.565	147.668	-158.022	-125.364	141.09	171.557	-144.459	-176.54	-99.179	-94.2405	-10.8683	107.514	-131.92	114.917	-176.985	-113.002	132.381	-169.813	-108.006	-175.323	-121.584	105.795	118.664	extended
7l1v_S	IGHV3-3*01	-106.389	161.37	-179.742	-151.348	163.574	-108.927	-106.555	110.628	151.476	-130.716	86.6835	-50.6037	77.853	-37.0286	18.3742	-100.849	100.834	-167.093	-90.9754	128.009	177.305	-126.013	171.488	-127.731	84.5923	107.087	extended
7lvu_B	IGHV3-3*01	-141.762	151.269	-163.777	-138.284	147.524	163.446	-155.251	156.251	-121.031	-89.6455	164.489	21.2901	83.1904	-142.268	24.6034	-90.4303	-31.0705	51.7764	-119.658	132.946	-178.179	-130.984	143.345	-136.458	126.854	103.388	kinked
7mdw_B	IGHV3-3*01	-73.9261	153.747	-158.609	-137.053	137.035	-127.249	-81.0177	163.068	-115.05	-79.4821	-163.243	-22.2221	-48.1377	150.465	-78.7178	-79.1347	-63.9307	9.15015	-124.902	152.709	-140.544	-113.008	125.03	-147.696	114.142	107.989	kinked
7n0i_J	IGHV3-3*01	-144.278	153.789	-157.868	-129.399	158.654	-166.406	-134.627	179.705	-148.871	-130.387	-15.1516	98.7545	-80.6892	128.723	-120.687	-104.507	-31.7678	47.8352	-120.833	145.103	-169.394	-136.816	142.162	-148.025	111.361	107.501	kinked
7n9a_A	IGHV3-3*01	-144.584	155.57	-152.976	-127.4	153.442	-146.703	-121.249	148.95	175.244	-110.791	-108.57	-19.8161	-98.6522	100.14	-125.055	-68.7595	-45.8643	55.3608	-104.826	124.708	-173.203	-114.954	119.058	-154.254	93.9626	102.086	kinked
7n9c_D	IGHV3-3*01	-140.708	-176.593	-112.256	-126.913	147.79	-176.367	-137.819	151.494	-89.05	-57.1096	148.568	-74.3697	-55.4529	134.933	-151.15	-98.7631	-47.1859	60.5261	-86.0491	119.357	-163.53	-110.101	144.582	-146.761	115.176	106.926	kinked
7nqk_B	IGHV3-3*01	-125.805	149.084	-168.391	-134.831	154.506	-177.143	-155.674	133.007	-114.189	-67.2865	153.114	-95.0363	-73.1847	89.1814	150.063	-108.922	-27.3265	36.5904	-136.253	49.8762	168.482	-66.7845	133.053	-154.735	101.235	109.967	kinked
7o31_X	IGHV3-3*01	-139.952	149.816	-129.602	-102.902	131.216	-135.979	-82.2627	109.442	-164.297	-69.4453	-22.8809	87.2837	-85.2234	115.899	-159.911	-84.89	-31.2488	47.9408	-123.245	135.742	178.483	-131.972	144.21	-122.932	112.546	97.7968	kinked
7r98_F	IGHV3-3*01	-144.762	148.648	-105.023	-70.3264	130.691	-158.762	-94.1619	-155.108	-49.6015	-88.5855	148.274	-94.9365	-59.3077	121.919	-10.8218	175.735	139.302	35.6232	-72.9066	-179.017	-143.711	-118.74	147.909	-131.531	110.601	143.017	other
3g9a_B	IGHV3-3*01	-142.893	150.742	NA	-130.364	140.566	-179.759	-147.636	143.729	-170.294	-108.819	1.85313	81.5955	-89.7362	-158.64	-38.1473	-52.5164	-47.0251	17.4907	-138.596	144.79	-170.148	-132.681	139.982	-136.883	129.931	93.8107	kinked
4lgs_B	IGHV3-3*01	-134.988	141.716	-160.128	-123.531	147.192	-157.7	-120.39	118.054	-179.029	-88.7427	-12.8198	55.2886	-83.0791	-31.0587	54.8826	-80.1388	-36.2023	56.892	-105.539	139.816	-178.912	-132.212	156.619	-126.202	95.9557	102.082	kinked
4lhq_B	IGHV3-3*01	-136.731	131.511	-166.308	-103.943	167.133	-135.611	-121.371	123.232	-167.215	-81.2507	-13.7643	57.4217	-80.9253	-44.5926	38.3345	-99.0137	-3.00955	43.4969	-148.293	147.377	-172.777	-132.395	168.23	-124.763	100.617	103.189	kinked
4tvs_a	IGHV3-3*01	-135.319	148.594	-163.423	-132.294	151.411	176.551	-155.299	138.959	-113.194	-69.438	142.38	167.393	-149.996	146.109	-142.979	-87.9594	-28.6836	48.7635	-119.414	140.543	-177.528	-134.397	152.828	-128.248	128.747	101.701	kinked
5e0q_A	IGHV3-3*01	-135.046	153.316	-167.959	-142.986	153.181	-166.61	-133.202	140.803	-179.38	-112.82	25.7862	77.5112	-131.717	155.532	-110.018	-76.3853	-17.7392	59.8496	-125.911	143.51	177.497	-143.095	142.633	-127.001	141.796	93.4578	kinked
5gxb_B	IGHV3-3*01	-142.623	146.547	-160.139	-131.777	147.088	-140.715	-95.4062	174.596	142.13	-174.888	-57.9516	33.6546	-112.687	177.366	-108.26	-96.6913	-7.66939	32.138	-148.215	160.744	-170.036	-145.115	163.029	-124.646	133.328	96.9698	kinked
5lhr_B	IGHV3-3*01	-144.151	156.819	-145.841	-127.188	130.455	-140.417	-86.2515	96.2799	-174.883	-86.2374	23.5643	102.121	-102.133	154.111	-103.092	-81.9231	140.16	-166.385	-121.489	129.896	-154.997	-111.197	148.89	-132.805	124.6	126.113	extended
5nbl_E	IGHV3-3*01	-139.911	155.254	-136.07	-115.262	138.088	173.464	-133.824	159.413	-87.4731	-64.3453	129.669	-113.897	-43.4811	-43.1647	46.4898	-119.828	-20.6289	45.0559	-134.571	134.751	-172.083	-128.143	144.132	-138.848	97.6607	107.591	kinked
5o02_C	IGHV3-3*01	-152.694	130.806	-162.839	-116.877	129.577	165.935	-136.676	160.327	-84.8391	-64.9876	131.907	-141.06	-96.8108	100.591	171.962	-108.44	8.36383	115.156	-85.6306	134.316	-139.652	-97.115	139.778	-140.81	107.718	96.5249	kinked
5td8_E	IGHV3-3*01	-144.007	147.442	-174.92	-143.201	145.731	-173.376	-135.092	160.181	-125.423	-81.6959	-0.531042	-33.3437	-100.379	-64.951	-10.4685	-81.0047	-25.4823	35.8577	-137.106	139.853	176.407	-139.244	144.514	-128.184	68.6237	101.956	kinked
5tjw_K	IGHV3-3*01	-116.194	156.87	-174.374	-151.485	141.65	-160.156	-129.042	138.495	-143.433	-70.7538	-12.5929	-4.2804	-160.621	-4.45388	90.3035	-104.761	-10.5854	45.4362	-135.522	149.036	-179.064	-140.191	162.837	-133.088	113.672	104.766	kinked
5uk4_c	IGHV3-3*01	-121.512	148.324	-168.521	-135.98	153.517	-140.46	-114.74	149.707	-103.686	-63.5655	158.234	-70.6248	-61.6728	141.086	1.51155	-76.216	-32.0385	63.7758	-100.808	138.996	179.933	-139.006	139.209	-134.665	118.544	95.8693	kinked
5ukb_d	IGHV3-3*01	-129.179	158.293	-165.372	-138.646	139.551	-177.859	-134.698	129.927	-118.521	-74.4928	108.322	71.7748	-172.092	-130.603	-74.0319	-125.632	-32.3171	50.1797	-117.408	142.985	-175.3	-135.697	147.036	-134.861	137.907	104.359	kinked
6cwk_A	IGHV3-3*01	-141.72	154.09	-156.762	-134.249	145.888	-154.332	-112.214	128.458	-175.32	-96.9413	4.9637	53.2269	-101.956	-47.534	49.7504	-93.783	-23.408	41.5696	-132.419	144.569	-170.666	-134.769	143.229	-132.055	105.372	102.289	kinked
6dyx_D	IGHV3-3*01	-147.517	151.102	-173.563	-138.961	150.319	-95.2871	-72.6953	143.051	-132.679	-83.4943	91.9772	-68.7215	53.7908	-139.996	-39.0634	-138.329	148.501	-132.069	-81.3037	146.958	-148.064	-128.247	138.303	-140.328	113.256	149.814	other
6h6y_G	IGHV3-3*01	-152.635	162.615	-137.481	-132.993	137.694	-169.145	-127.742	122.734	-172.599	-75.9283	-36.3889	-6.36385	-124.057	-113.969	-34.8592	-100.09	-16.0024	62.3575	-120.294	132.931	-178.787	-134.677	141.04	-135.203	127.583	100.618	kinked
6h70_D	IGHV3-3*01	-141.105	143.537	-157.034	-122.938	143.844	-158.769	-120.39	121.641	162.51	-105.896	-32.1638	94.7637	-62.6098	145.04	-90.315	-101.853	-30.2362	32.0298	-136.547	146.748	-163.912	-134.104	142.829	-132.726	112.697	106.024	kinked
6jri_C	IGHV3-3*01	-118.504	164.543	-149.43	-137.367	135.894	-149.228	-109.395	147.066	-157.344	-114.748	-12.3622	83.9673	-91.8943	11.3329	-136.702	-112.706	-46.9415	63.9707	-87.3044	133.398	-177.943	-130.471	159.088	-133.849	92.0504	108.752	kinked
6oca_D	IGHV3-3*01	-117.4	159.527	-161.808	-139.975	155.508	138.443	174.688	156.642	-106.492	-64.8272	-21.0276	46.4749	-103.351	1.25166	88.0529	-109.122	-3.25955	53.349	-140.527	132.2	-172.551	-128.328	150.586	-137.315	94.9457	102.145	kinked
6x02_C	IGHV3-3*01	-152.383	144.405	65.3157	-142.159	-23.6334	66.335	NA	NA	NA	NA	NA	NA	NA	NA	NA	NA	NA	NA	NA	NA	NA	NA	NA	NA	NA	NA	other
6x03_D	IGHV3-3*01	-149.928	144.456	70.0316	-130.209	-22.9989	73.4858	NA	NA	NA	NA	NA	NA	NA	NA	NA	NA	NA	NA	NA	NA	NA	NA	NA	NA	NA	NA	other
6xw4_C	IGHV3-3*01	-140.153	158.987	-165.339	-142.399	151.91	177.916	-159.657	137.318	-96.9122	-55.591	124.351	125.013	-177.935	151.69	-140.372	-83.2029	-35.0325	54.1284	-119.915	139.766	-168.714	-135.16	133.902	-144.456	142.62	99.5593	kinked
6xw5_D	IGHV3-3*01	-134.282	161.696	-162.78	-146.697	145.218	-135.873	-87.5119	148.583	-144.142	-96.2507	-166.017	-77.6508	-70.5114	-24.0368	62.8351	-113.578	-20.7002	63.5443	-124.27	134.928	-175.479	-124.425	137.61	-142.309	91.8081	106.223	kinked
6xw6_D	IGHV3-3*01	-148.404	143.995	-149.275	-114.31	142.203	-142.456	-103.542	123.821	171.95	-106.43	-22.135	81.034	-75.0862	-172.603	-40.1792	-121.695	-46.1742	46.2625	-116.765	135.695	-164.92	-124.739	143.458	-129.457	129.634	110.073	kinked
6xw7_H	IGHV3-3*01	-126.351	135.316	-153.173	-103.89	139.283	-155.952	-114.894	93.3487	158.183	-74.0543	-52.5523	11.8996	-91.1671	-124.181	-57.0451	-116.314	-8.5689	58.99	-131.959	126.091	168.467	-124.194	172.565	-124.496	125.34	99.7595	kinked
6zwk_C	IGHV3-3*01	-143.733	154.566	-132.718	-117.444	132.902	-167.58	-120.192	111.648	-128.552	-68.6249	121.479	70.6064	143.303	141.149	-119.97	-86.0265	-29.2302	43.8203	-126.077	139.674	-171.654	-131.113	141.693	-137.515	143.106	100.443	kinked
7aqg_B	IGHV3-3*01	-166.611	138.087	-148.103	-110.965	133.912	-175.921	-138.729	123.953	160.366	-130.519	93.9054	-84.542	-53.2552	139.957	18.1539	-131.742	136.161	-166.52	-120.147	146.332	-151.334	-116.356	157.513	-139.655	128.423	129.061	extended
7k7y_F	IGHV3-3*01	-140.476	177.251	-143.024	-152.975	142.542	-166.541	-119.209	170.604	-105.437	-106.333	99.3695	4.96796	98.645	83.9683	-66.9451	-119.73	-48.0185	19.8125	-130.851	156.438	-161.48	-135.306	157.834	-129.767	126.671	110	kinked
7k84_B	IGHV3-3*01	-137.061	153.91	-162.239	-135.709	156.699	NA	-137.349	141.801	NA	NA	NA	NA	-82.596	-24.6876	NA	-112.334	-26.4833	40.965	-131.126	145.882	-168.897	-135.603	137.817	-139.682	NA	103.978	kinked
7kbk_C	IGHV3-3*01	168.666	159.614	-157.186	-130.707	140.078	-164.813	-127.203	140.4	-165.092	-125.935	148.581	16.5352	76.6774	7.28803	161.592	-103.352	-17.0454	64.6559	-112.156	136.189	177.651	-139.675	137.176	-136.081	97.558	103.962	kinked
7kc9_C	IGHV3-3*01	-142.027	143.543	-166.661	-132.648	147.68	-158.005	-125.327	141.07	171.554	-144.414	-176.48	-99.2038	-94.3166	-10.8694	107.557	-131.859	114.921	-176.985	-113.046	132.326	-169.827	-107.925	-175.345	-121.576	105.788	118.666	extended
7kdu_C	IGHV3-3*01	-121.66	145.902	-159.11	-124.147	151.149	-173.323	-134.473	171.644	126.86	165.877	-175.071	-56.8491	-88.3372	176.988	-116.654	-143.95	131.253	-175.91	-134.014	121.62	-160.859	-94.6961	154.812	-144.269	123.616	125.033	extended
7kjh_B	IGHV3-3*01	-147.214	165.983	-135.571	-131.88	143.291	158.553	-145.875	172.902	-88.2262	-82.0504	142.09	-111.353	-62.4293	143.199	62.0898	-97.7101	-6.62387	53.0565	-133.62	135.105	178.865	-133.679	146.648	-128.456	110.346	99.4237	kinked
7lzp_B	IGHV3-3*01	-134.519	164.454	-143.372	-133.471	144.247	-170.216	-135.697	141.439	-139.477	-103.384	130.969	150.216	-155.893	139.176	-136.726	-105.976	-33.2179	59.3828	-104.012	139.437	-179.096	-133.282	164.812	-139.544	130.455	105.855	kinked
7na9_D	IGHV3-3*01	-138.149	147.76	-151.631	-122.555	140.872	-138.277	-92.7263	102.376	-162.48	-70.4756	-8.73541	83.7524	-91.8287	130.181	-131.913	-110.015	-13.1216	62.7889	-117.84	130.699	174.968	-134.931	141.912	-130.92	111.675	101.588	kinked
7now_C	IGHV3-3*01	-143.45	157.658	-146.891	-131.103	139.396	-143.035	-105.467	127.464	-166.983	-91.333	-2.04415	57.1742	-127.517	161.152	-98.7423	-102.295	-26.0856	44.3557	-127.048	143.417	-169.65	-133.377	144.087	-132.827	133.782	104.267	kinked
7olz_B	IGHV3-3*01	-137.689	155.459	-148.072	-126.539	148.24	-164.031	-131.86	132.353	-135.157	-80.3823	78.117	111.18	-160.87	132.341	-145.861	-113.646	-33.473	34.063	-134.737	148.224	-161.219	-133.283	145.177	-140.271	136.115	108.666	kinked
7rxc_N	IGHV3-3*01	-123.96	128.084	-160.519	-110.662	124.396	-176.44	-117.31	137.607	-124.731	-74.0316	117.081	-163.948	-88.145	-1.65671	95.1897	-147.161	94.952	179.703	-113.785	140.39	-156.957	-113.704	146.464	-121.479	93.4794	111.886	extended
7rxd_N	IGHV3-3*01	-134.088	143.472	-176.782	-134.452	156.028	-136.728	-115.044	107.961	169.454	-122.185	120.496	-150.115	-88.3246	129.465	-156.974	-74.48	92.5203	-151.813	-76.3186	120.749	-177.134	-111.039	163.663	-127.952	112.549	96.4221	other

[truncated: 9 more sheets: Figure 4d, Figure 4e, Figure 4f, Figure 5abc, Figure 5d, Figure 5e, Figure 5f, Figure 6a, Figure 6b]
