# Supplementary material for: VHH CDR-H3 conformation is determined by VH germline usage
Source: Commun Biol. 2023 Aug 19;6:864. doi: 10.1038/s42003-023-05241-y (PMC10439903; doi:10.1038/s42003-023-05241-y)
Supplement: Supplementary file 4 — Supplementary Data 2 [file 42003_2023_5241_MOESM4_ESM.xlsx]

## Sheet: Sup. Figure 2
class	cdr1.length	cdr2.length	cdr3.length
kinked	7	6	6
kinked	7	11	13
kinked	10	6	14
kinked	7	6	8
kinked	7	5	9
kinked	7	6	14
kinked	7	6	12
kinked	7	6	11
kinked	2	6	16
kinked	4	6	16
kinked	7	6	16
kinked	17	6	15
kinked	7	6	11
kinked	7	6	13
kinked	7	6	13
kinked	7	6	16
kinked	7	6	17
kinked	7	6	13
kinked	7	5	8
kinked	7	6	16
kinked	7	4	16
kinked	7	6	17
kinked	7	6	18
kinked	8	6	13
kinked	7	6	14
kinked	7	6	12
kinked	7	6	12
kinked	7	6	20
kinked	7	6	16
kinked	4	6	12
kinked	7	6	13
kinked	7	6	19
kinked	7	6	16
kinked	7	6	7
kinked	7	6	12
kinked	7	6	16
kinked	7	6	12
kinked	7	6	13
kinked	7	5	12
kinked	7	6	11
kinked	7	5	6
kinked	7	6	10
kinked	7	6	18
kinked	7	6	13
kinked	7	6	12
kinked	7	6	16
kinked	7	9	15
kinked	7	9	15
kinked	7	5	15
kinked	7	6	14
kinked	7	6	18
kinked	7	5	11
kinked	7	5	11
kinked	7	6	10
kinked	4	6	13
kinked	7	6	14
kinked	7	6	15
kinked	6	6	15
kinked	7	6	11
kinked	7	6	13
kinked	7	6	17
kinked	7	5	7
kinked	7	5	4
kinked	7	5	13
kinked	7	6	19
kinked	7	5	7
kinked	10	7	13
kinked	7	6	12
kinked	7	6	10
kinked	7	6	14
kinked	7	6	15
kinked	12	6	13
kinked	7	6	14
kinked	7	6	11
kinked	7	6	14
kinked	7	6	8
kinked	7	6	6
kinked	7	6	14
kinked	7	6	14
kinked	7	6	7
kinked	4	6	13
kinked	7	6	13
kinked	7	6	13
kinked	7	6	18
kinked	5	6	13
kinked	7	6	14
kinked	7	6	12
kinked	7	5	14
kinked	7	6	16
kinked	7	6	13
kinked	7	6	16
kinked	7	6	4
kinked	7	6	18
kinked	4	6	15
kinked	7	6	13
kinked	7	6	12
kinked	7	6	14
kinked	7	6	14
kinked	7	5	14
kinked	7	5	13
kinked	7	6	13
kinked	7	6	7
kinked	7	6	12
kinked	7	5	13
kinked	7	5	10
kinked	7	6	17
kinked	7	5	16
kinked	7	6	11
kinked	7	6	12
kinked	7	6	12
kinked	7	6	14
kinked	7	7	8
kinked	7	6	13
kinked	7	6	13
kinked	5	6	12
kinked	7	6	18
kinked	7	6	16
kinked	7	6	6
kinked	7	6	14
kinked	7	5	10
kinked	7	6	15
kinked	7	6	15
kinked	5	4	15
kinked	5	6	15
kinked	7	6	11
kinked	7	6	16
kinked	7	6	11
kinked	7	6	10
kinked	7	5	15
kinked	7	6	16
kinked	7	6	10
kinked	7	6	15
kinked	7	5	12
kinked	7	5	5
kinked	7	6	7
kinked	7	6	4
kinked	7	4	15
kinked	7	6	12
kinked	7	6	15
kinked	7	6	13
kinked	7	6	15
kinked	7	6	18
kinked	7	6	4
kinked	7	6	10
kinked	5	6	8
kinked	7	6	12
kinked	7	6	15
kinked	7	6	15
kinked	7	6	10
kinked	5	6	8
kinked	7	6	15
kinked	7	6	11
kinked	7	6	16
kinked	7	6	10
kinked	7	6	15
kinked	7	5	21
kinked	7	6	18
kinked	7	6	18
kinked	7	6	16
kinked	7	6	15
kinked	7	6	18
kinked	7	5	12
kinked	7	6	15
kinked	7	6	21
kinked	7	6	13
kinked	7	6	9
kinked	2	6	4
kinked	7	6	12
kinked	10	7	13
kinked	7	6	14
kinked	7	6	13
kinked	7	6	17
kinked	7	6	14
kinked	7	8	16
kinked	7	6	6
kinked	7	6	10
kinked	7	6	6
kinked	7	6	15
kinked	7	5	18
kinked	7	7	15
kinked	14	8	14
kinked	7	5	12
kinked	7	6	13
kinked	7	6	14
kinked	9	6	14
kinked	7	6	15
kinked	7	5	8
kinked	7	6	11
kinked	7	5	7
kinked	7	6	17
kinked	7	6	6
kinked	6	5	18
kinked	7	6	12
kinked	7	6	14
kinked	7	6	17
kinked	7	6	13
kinked	4	6	15
kinked	7	6	15
kinked	7	6	16
kinked	7	6	9
kinked	7	6	18
kinked	7	6	15
kinked	7	5	11
kinked	7	6	15
kinked	7	6	19
kinked	7	5	13
kinked	7	6	19
kinked	7	5	15
kinked	7	6	18
kinked	7	6	20
kinked	7	6	17
kinked	7	6	10
kinked	7	5	13
kinked	7	6	16
kinked	7	6	16
extended	7	5	10
extended	7	6	6
extended	7	5	12
extended	7	5	9
extended	7	5	7
extended	7	5	13
extended	7	5	10
extended	10	6	7
extended	7	5	12
extended	7	10	9
extended	7	5	8
extended	7	5	11
extended	7	5	10
extended	6	5	5
extended	7	5	10
extended	7	5	9
extended	7	6	12
extended	7	5	9
extended	7	5	10
extended	7	5	4
extended	7	5	14
extended	7	5	6
extended	7	5	7
extended	6	6	7
extended	7	5	12
extended	7	5	11
extended	7	5	13
extended	7	4	8
extended	7	5	10
extended	4	5	7
extended	7	6	8
extended	7	5	10
extended	7	5	9
extended	7	5	10
extended	7	5	4
extended	7	5	7
extended	7	5	4
extended	7	5	12
extended	7	5	7
extended	7	5	9
extended	7	5	10
extended	3	5	10
extended	7	5	11
extended	7	5	10
extended	6	5	4
extended	7	5	7
extended	7	5	8
extended	7	5	9
extended	7	5	11
extended	7	6	4
extended	6	6	7
extended	7	5	10
extended	7	6	8
extended	7	6	10
extended	7	5	8
extended	7	5	8
extended	7	6	7
extended	4	6	11
extended	7	5	8
extended	6	6	4
extended	7	6	2
extended	7	6	4
extended	7	5	9
extended	7	5	11
extended	7	5	10
extended	6	5	7
extended	7	5	10
extended	7	5	12
extended	3	6	10
extended	7	5	9
extended	7	5	5
extended	7	5	10
extended	7	5	5
extended	3	5	9
extended	7	6	8
extended	7	7	5
extended	7	5	11
extended	10	5	9
extended	7	5	9
extended	6	5	9
extended	7	5	10
extended	7	5	10
extended	7	5	10
extended	7	5	5
extended	7	4	9
extended	8	5	11
extended	7	6	5
extended	7	5	10
extended	4	6	11
extended	6	5	8
extended	6	5	10
extended	7	5	5
extended	7	5	12
extended	7	5	7
extended	7	5	7
extended	7	5	11
extended	7	5	12
extended	7	5	11
extended	7	5	13
extended	7	6	10

## Sheet: Sup. Figure 3
Figure 3a - extendend					Figure 3b - kinked
pos	sec_str	counts			pos	sec_str	counts
94	C	4			94	C	6
pos.I-21	C	NA			pos.I-21	C	NA
pos.I-20	C	NA			pos.I-20	C	2
pos.I-19	C	NA			pos.I-19	C	2
pos.I-18	C	NA			pos.I-18	C	7
pos.I-17	C	NA			pos.I-17	C	10
pos.I-16	C	NA			pos.I-16	C	NA
pos.I-15	C	NA			pos.I-15	C	NA
pos.I-14	C	NA			pos.I-14	C	NA
pos.I-13	C	NA			pos.I-13	C	NA
pos.I-12	C	NA			pos.I-12	C	NA
pos.I-11	C	NA			pos.I-11	C	NA
pos.I-10	C	9			pos.I-10	C	46
pos.I-9	C	11			pos.I-9	C	70
pos.I-8	C	25			pos.I-8	C	94
pos.I-7	C	24			pos.I-7	C	99
pos.I-6	C	10			pos.I-6	C	74
pos.I-5	C	8			pos.I-5	C	95
pos.I-4	C	18			pos.I-4	C	23
pos.I-3	C	30			pos.I-3	C	29
pos.I-2	C	30			pos.I-2	C	55
pos.I-1	C	28			pos.I-1	C	168
101	C	24			101	C	96
102	C	13			102	C	16
103	C	18			103	C	20
104	C	101			104	C	195
105	C	99			105	C	202
94	E	99			94	E	200
pos.I-21	E	NA			pos.I-21	E	1
pos.I-20	E	NA			pos.I-20	E	1
pos.I-19	E	NA			pos.I-19	E	5
pos.I-18	E	NA			pos.I-18	E	13
pos.I-17	E	NA			pos.I-17	E	8
pos.I-16	E	NA			pos.I-16	E	NA
pos.I-15	E	NA			pos.I-15	E	NA
pos.I-14	E	NA			pos.I-14	E	NA
pos.I-13	E	NA			pos.I-13	E	NA
pos.I-12	E	NA			pos.I-12	E	NA
pos.I-11	E	NA			pos.I-11	E	NA
pos.I-10	E	35			pos.I-10	E	18
pos.I-9	E	40			pos.I-9	E	10
pos.I-8	E	30			pos.I-8	E	8
pos.I-7	E	31			pos.I-7	E	6
pos.I-6	E	18			pos.I-6	E	7
pos.I-5	E	5			pos.I-5	E	4
pos.I-4	E	13			pos.I-4	E	2
pos.I-3	E	16			pos.I-3	E	2
pos.I-2	E	30			pos.I-2	E	4
pos.I-1	E	54			pos.I-1	E	29
101	E	81			101	E	29
102	E	90			102	E	178
103	E	84			103	E	178
104	E	1			104	E	NA
105	E	1			105	E	NA
94	B	1			94	B	NA
pos.I-21	B	NA			pos.I-21	B	NA
pos.I-20	B	NA			pos.I-20	B	NA
pos.I-19	B	NA			pos.I-19	B	NA
pos.I-18	B	NA			pos.I-18	B	1
pos.I-17	B	NA			pos.I-17	B	NA
pos.I-16	B	NA			pos.I-16	B	NA
pos.I-15	B	NA			pos.I-15	B	NA
pos.I-14	B	NA			pos.I-14	B	NA
pos.I-13	B	NA			pos.I-13	B	NA
pos.I-12	B	NA			pos.I-12	B	NA
pos.I-11	B	NA			pos.I-11	B	NA
pos.I-10	B	1			pos.I-10	B	NA
pos.I-9	B	NA			pos.I-9	B	NA
pos.I-8	B	1			pos.I-8	B	1
pos.I-7	B	1			pos.I-7	B	1
pos.I-6	B	NA			pos.I-6	B	NA
pos.I-5	B	1			pos.I-5	B	1
pos.I-4	B	1			pos.I-4	B	NA
pos.I-3	B	NA			pos.I-3	B	1
pos.I-2	B	NA			pos.I-2	B	NA
pos.I-1	B	1			pos.I-1	B	1
101	B	NA			101	B	NA
102	B	2			102	B	3
103	B	3			103	B	10
104	B	1			104	B	15
105	B	2			105	B	1
94	S	1			94	S	4
pos.I-21	S	NA			pos.I-21	S	NA
pos.I-20	S	NA			pos.I-20	S	NA
pos.I-19	S	NA			pos.I-19	S	NA
pos.I-18	S	NA			pos.I-18	S	NA
pos.I-17	S	NA			pos.I-17	S	9
pos.I-16	S	NA			pos.I-16	S	NA
pos.I-15	S	NA			pos.I-15	S	NA
pos.I-14	S	NA			pos.I-14	S	NA
pos.I-13	S	NA			pos.I-13	S	NA
pos.I-12	S	NA			pos.I-12	S	NA
pos.I-11	S	NA			pos.I-11	S	NA
pos.I-10	S	4			pos.I-10	S	74
pos.I-9	S	9			pos.I-9	S	63
pos.I-8	S	14			pos.I-8	S	38
pos.I-7	S	19			pos.I-7	S	26
pos.I-6	S	31			pos.I-6	S	58
pos.I-5	S	47			pos.I-5	S	71
pos.I-4	S	39			pos.I-4	S	40
pos.I-3	S	33			pos.I-3	S	39
pos.I-2	S	22			pos.I-2	S	27
pos.I-1	S	11			pos.I-1	S	3
101	S	NA			101	S	74
102	S	NA			102	S	8
103	S	NA			103	S	NA
104	S	2			104	S	NA
105	S	3			105	S	7
94	G	NA			94	G	NA
pos.I-21	G	NA			pos.I-21	G	NA
pos.I-20	G	NA			pos.I-20	G	NA
pos.I-19	G	NA			pos.I-19	G	NA
pos.I-18	G	NA			pos.I-18	G	NA
pos.I-17	G	NA			pos.I-17	G	1
pos.I-16	G	NA			pos.I-16	G	NA
pos.I-15	G	NA			pos.I-15	G	NA
pos.I-14	G	NA			pos.I-14	G	NA
pos.I-13	G	NA			pos.I-13	G	NA
pos.I-12	G	NA			pos.I-12	G	NA
pos.I-11	G	NA			pos.I-11	G	NA
pos.I-10	G	2			pos.I-10	G	11
pos.I-9	G	2			pos.I-9	G	12
pos.I-8	G	2			pos.I-8	G	14
pos.I-7	G	1			pos.I-7	G	12
pos.I-6	G	1			pos.I-6	G	14
pos.I-5	G	1			pos.I-5	G	6
pos.I-4	G	2			pos.I-4	G	106
pos.I-3	G	3			pos.I-3	G	104
pos.I-2	G	3			pos.I-2	G	105
pos.I-1	G	2			pos.I-1	G	2
101	G	NA			101	G	3
102	G	NA			102	G	2
103	G	NA			103	G	1
104	G	NA			104	G	NA
105	G	NA			105	G	NA
94	T	NA			94	T	NA
pos.I-21	T	NA			pos.I-21	T	NA
pos.I-20	T	NA			pos.I-20	T	NA
pos.I-19	T	NA			pos.I-19	T	NA
pos.I-18	T	NA			pos.I-18	T	NA
pos.I-17	T	NA			pos.I-17	T	1
pos.I-16	T	NA			pos.I-16	T	NA
pos.I-15	T	NA			pos.I-15	T	NA
pos.I-14	T	NA			pos.I-14	T	NA
pos.I-13	T	NA			pos.I-13	T	NA
pos.I-12	T	NA			pos.I-12	T	NA
pos.I-11	T	NA			pos.I-11	T	NA
pos.I-10	T	1			pos.I-10	T	19
pos.I-9	T	3			pos.I-9	T	15
pos.I-8	T	5			pos.I-8	T	18
pos.I-7	T	11			pos.I-7	T	37
pos.I-6	T	29			pos.I-6	T	39
pos.I-5	T	34			pos.I-5	T	17
pos.I-4	T	31			pos.I-4	T	31
pos.I-3	T	22			pos.I-3	T	29
pos.I-2	T	20			pos.I-2	T	14
pos.I-1	T	9			pos.I-1	T	6
101	T	NA			101	T	7
102	T	NA			102	T	2
103	T	NA			103	T	NA
104	T	NA			104	T	NA
105	T	NA			105	T	NA
94	H	NA			94	H	NA
pos.I-21	H	NA			pos.I-21	H	NA
pos.I-20	H	NA			pos.I-20	H	NA
pos.I-19	H	NA			pos.I-19	H	NA
pos.I-18	H	NA			pos.I-18	H	NA
pos.I-17	H	NA			pos.I-17	H	NA
pos.I-16	H	NA			pos.I-16	H	NA
pos.I-15	H	NA			pos.I-15	H	NA
pos.I-14	H	NA			pos.I-14	H	NA
pos.I-13	H	NA			pos.I-13	H	NA
pos.I-12	H	NA			pos.I-12	H	NA
pos.I-11	H	NA			pos.I-11	H	NA
pos.I-10	H	NA			pos.I-10	H	9
pos.I-9	H	NA			pos.I-9	H	10
pos.I-8	H	NA			pos.I-8	H	13
pos.I-7	H	NA			pos.I-7	H	13
pos.I-6	H	NA			pos.I-6	H	8
pos.I-5	H	NA			pos.I-5	H	7
pos.I-4	H	NA			pos.I-4	H	3
pos.I-3	H	NA			pos.I-3	H	1
pos.I-2	H	NA			pos.I-2	H	1
pos.I-1	H	NA			pos.I-1	H	1
101	H	NA			101	H	1
102	H	NA			102	H	1
103	H	NA			103	H	1
104	H	NA			104	H	NA
105	H	NA			105	H	NA

## Sheet: Sup. Figure 4
bind	kinked	extended
0000101	0	0.0116279
0100111	0.0864198	0.116279
0101111	0.0185185	0.174419
0111111	0	0.0232558
1000001	0	0.0116279
1000101	0.037037	0.0232558
1000111	0.191358	0.0813953
1001111	0.0123457	0.0116279
1010011	0.0123457	0.0232558
1010101	0	0.0232558
1010111	0.12963	0.0813953
1011010	0	0.0116279
1100111	0.0987654	0.0697674
1101101	0.00617284	0.0465116
1101111	0.0617284	0.162791
1110111	0.0308642	0.0813953
1111011	0	0.0116279
1111111	0	0.0348837
0000011	0.0308642	0
0000111	0.0679012	0
0001111	0.00617284	0
0010011	0.00617284	0
0010111	0.00617284	0
0100001	0.00617284	0
0100011	0.0740741	0
0101011	0.0308642	0
0110011	0.00617284	0
1000011	0.0308642	0
1001101	0.0123457	0
1010001	0.00617284	0
1011111	0.00617284	0
1100011	0.00617284	0
1100101	0.00617284	0
1101001	0.0123457	0

## Sheet: Sup. Figure 6ab
llama 1			llama 2
germline	count		germline	count
IGHV1S6	38		IGHV1-1	1
IGHV3-1	30		IGHV1S2	1
IGHV3-2	95		IGHV1S4	2
IGHV3-3	7753		IGHV1S6	9
IGHV3S1	479		IGHV3-1	92
IGHV3S10	13		IGHV3-2	424
IGHV3S11	7		IGHV3-3	5709
IGHV3S19	2		IGHV3S1	791
IGHV3S2	13		IGHV3S10	1
IGHV3S25	13		IGHV3S12	1
IGHV3S26	1		IGHV3S2	24
IGHV3S27	13		IGHV3S27	1
IGHV3S28	32		IGHV3S28	22
IGHV3S29	25		IGHV3S29	1
IGHV3S31	19		IGHV3S31	56
IGHV3S32	28		IGHV3S32	968
IGHV3S35	8		IGHV3S35	10
IGHV3S36	39		IGHV3S36	9
IGHV3S37	6		IGHV3S40	3
IGHV3S39	12		IGHV3S42	633			bind	kinked	extended
IGHV3S40	54		IGHV3S5	1		0000101	0000101	0	0.0116279
IGHV3S41	16		IGHV3S53	12053		0100111	0100111	0.0864198	0.116279
IGHV3S42	290		IGHV3S54	1		0101111	0101111	0.0185185	0.174419
IGHV3S44	8		IGHV3S57	2		0111111	0111111	0	0.0232558
IGHV3S5	1		IGHV3S59	1		1000001	1000001	0	0.0116279
IGHV3S53	6716		IGHV3S6	1		1000101	1000101	0.037037	0.0232558
IGHV3S54	8		IGHV3S60	1		1000111	1000111	0.191358	0.0813953
IGHV3S55	16		IGHV3S61	2358		1001111	1001111	0.0123457	0.0116279
IGHV3S56	1		IGHV3S62	6		1010011	1010011	0.0123457	0.0232558
IGHV3S57	50		IGHV3S63	128		1010101	1010101	0	0.0232558
IGHV3S58	1		IGHV3S64	84		1010111	1010111	0.12963	0.0813953
IGHV3S59	18		IGHV3S65	89		1011010	1011010	0	0.0116279
IGHV3S6	11		IGHV3S66	10211		1100111	1100111	0.0987654	0.0697674
IGHV3S60	18		IGHV3S7	3		1101101	1101101	0.00617284	0.0465116
IGHV3S61	1848		IGHV4S1	173		1101111	1101111	0.0617284	0.162791
IGHV3S62	8		IGHV4S2	31		1110111	1110111	0.0308642	0.0813953
IGHV3S63	66		IGHV4S5	127		1111011	1111011	0	0.0116279
IGHV3S64	297		IGHV4S7	3		1111111	1111111	0	0.0348837
IGHV3S65	209					0000011	0000011	0.0308642	0
IGHV3S66	1566					0000111	0000111	0.0679012	0
IGHV3S67	1					0001111	0001111	0.00617284	0
IGHV3S8	1					0010011	0010011	0.00617284	0
IGHV3S9	9					0010111	0010111	0.00617284	0
IGHV4S1	303					0100001	0100001	0.00617284	0
IGHV4S10	6					0100011	0100011	0.0740741	0
IGHV4S2	177					0101011	0101011	0.0308642	0
IGHV4S3	1					0110011	0110011	0.00617284	0
IGHV4S5	369					1000011	1000011	0.0308642	0
IGHV4S6	1					1001101	1001101	0.0123457	0
IGHV4S7	3					1010001	1010001	0.00617284	0
						1011111	1011111	0.00617284	0
						1100011	1100011	0.00617284	0
						1100101	1100101	0.00617284	0
						1101001	1101001	0.0123457	0

## Sheet: Sup. Figure 6cd
llama 1				llama 1
sequence_id	c_call	v_call		sequence_id	c_call	v_call
782_836	IGHG2C	IGHV3S53*01		783_43	IGHG2B	IGHV3S53*01
782_867	IGHG2C	IGHV3S53*01		783_217	IGHG2B	IGHV3S53*01
782_919	IGHG2C	IGHV3S53*01		783_293	IGHG2C	IGHV3S53*01
782_954	IGHG2C	IGHV3S53*01		783_431	IGHG2B	IGHV3S53*01
782_959	IGHG2C	IGHV3S53*01		783_439	IGHG2B	IGHV3S53*01
782_964	IGHG2C	IGHV3S53*01		783_454	IGHG2B	IGHV3S53*01
782_969	IGHG2C	IGHV3S53*01		783_462	IGHG2B	IGHV3S53*01
782_976	IGHG2C	IGHV3S53*01		783_471	IGHG2B	IGHV3S53*01
782_979	IGHG2C	IGHV3S53*01		783_474	IGHG2B	IGHV3S53*01
782_994	IGHG2C	IGHV3S53*01		783_504	IGHG2B	IGHV3S53*01
782_998	IGHG2C	IGHV3S53*01		783_508	IGHG2C	IGHV3S53*01
782_1005	IGHG2B	IGHV3S53*01		783_514	IGHG2B	IGHV3S53*01
782_1014	IGHG2C	IGHV3S53*01		783_515	IGHG2B	IGHV3S53*01
782_1019	IGHG2C	IGHV3S53*01		783_519	IGHG2C	IGHV3S53*01
782_1029	IGHG2B	IGHV3S53*01		783_522	IGHG2B	IGHV3S53*01
782_1032	IGHG2C	IGHV3S53*01		783_527	IGHG2B	IGHV3S53*01
782_1035	IGHG2C	IGHV3S53*01		783_537	IGHG2B	IGHV3S53*01
782_1037	IGHG2C	IGHV3S53*01		783_544	IGHG2B	IGHV3S53*01
782_1047	IGHG2C	IGHV3S53*01		783_545	IGHG2B	IGHV3S53*01
782_1053	IGHG2C	IGHV3S53*01		783_546	IGHG2C	IGHV3S53*01
782_1060	IGHG2C	IGHV3S53*01		783_554	IGHG2B	IGHV3S53*01
782_1062	IGHG2C	IGHV3S53*01		783_555	IGHG2B	IGHV3S53*01
782_1075	IGHG2C	IGHV3S53*01		783_557	IGHG2C	IGHV3S53*01
782_1076	IGHG2C	IGHV3S53*01		783_571	IGHG2B	IGHV3S53*01
782_1084	IGHG2C	IGHV3S53*01		783_585	IGHG2B	IGHV3S53*01
782_1088	IGHG2C	IGHV3S53*01		783_587	IGHG2B	IGHV3S53*01
782_1090	IGHG2C	IGHV3S53*01		783_592	IGHG2B	IGHV3S53*01
782_1100	IGHG2C	IGHV3S53*01		783_594	IGHG2B	IGHV3S53*01
782_1102	IGHG2C	IGHV3S53*01		783_616	IGHG2C	IGHV3S53*01
782_1105	IGHG2C	IGHV3S53*01		783_619	IGHG2B	IGHV3S53*01
782_1107	IGHG2C	IGHV3S53*01		783_622	IGHG2B	IGHV3S53*01
782_1117	IGHG2B	IGHV3S53*01		783_636	IGHG2B	IGHV3S53*01
782_1118	IGHG2C	IGHV3S53*01		783_654	IGHG2B	IGHV3S53*01
782_1126	IGHG2C	IGHV3S53*01		783_668	IGHG2B	IGHV3S53*01
782_1127	IGHG2C	IGHV3S53*01		783_696	IGHG2B	IGHV3S53*01
782_1133	IGHG2C	IGHV3S53*01		783_701	IGHG2B	IGHV3S53*01
782_1136	IGHG2C	IGHV3S53*01		783_707	IGHG2C	IGHV3S53*01
782_1143	IGHG2C	IGHV3S53*01		783_713	IGHG2C	IGHV3S53*01
782_1144	IGHG2C	IGHV3S53*01		783_718	IGHG2B	IGHV3S53*01
782_1147	IGHG2C	IGHV3S53*01		783_720	IGHG2C	IGHV3S53*01
782_1148	IGHG2B	IGHV3S53*01		783_723	IGHG2C	IGHV3S53*01
782_1153	IGHG2C	IGHV3S53*01		783_726	IGHG2C	IGHV3S53*01
782_1158	IGHG2C	IGHV3S53*01		783_729	IGHG2B	IGHV3S53*01
782_1159	IGHG2C	IGHV3S53*01		783_735	IGHG2B	IGHV3S53*01
782_1161	IGHG2B	IGHV3S53*01		783_739	IGHG2C	IGHV3S53*01
782_1165	IGHG2B	IGHV3S53*01		783_749	IGHG2B	IGHV3S53*01
782_1168	IGHG2C	IGHV3S53*01		783_774	IGHG2B	IGHV3S53*01
782_1169	IGHG2C	IGHV3S53*01		783_781	IGHG2C	IGHV3S53*01
782_1172	IGHG2C	IGHV3S53*01		783_782	IGHG2B	IGHV3S53*01
782_1173	IGHG2C	IGHV3S53*01		783_784	IGHG2B	IGHV3S53*01
782_1178	IGHG2C	IGHV3S53*01		783_785	IGHG2B	IGHV3S53*01
782_1180	IGHG2C	IGHV3S53*01		783_788	IGHG2B	IGHV3S53*01
782_1184	IGHG2B	IGHV3S53*01		783_796	IGHG2B	IGHV3S53*01
782_1187	IGHG2C	IGHV3S53*01		783_798	IGHG2B	IGHV3S53*01
782_1192	IGHG2C	IGHV3S53*01		783_799	IGHG2B	IGHV3S53*01
782_1199	IGHG2C	IGHV3S53*01		783_800	IGHG2B	IGHV3S53*01
782_1200	IGHG2C	IGHV3S53*01		783_811	IGHG2B	IGHV3S53*01
782_1213	IGHG2C	IGHV3S53*01		783_815	IGHG2B	IGHV3S53*01
782_1214	IGHG2C	IGHV3S53*01		783_818	IGHG2B	IGHV3S53*01
782_1216	IGHG2C	IGHV3S53*01		783_821	IGHG2B	IGHV3S53*01
782_1217	IGHG2C	IGHV3S53*01		783_824	IGHG2C	IGHV3S53*01
782_1219	IGHG2C	IGHV3S53*01		783_825	IGHG2C	IGHV3S53*01
782_1220	IGHG2C	IGHV3S53*01		783_837	IGHG2C	IGHV3S53*01
782_1225	IGHG2C	IGHV3S53*01		783_839	IGHG2B	IGHV3S53*01
782_1226	IGHG2C	IGHV3S53*01		783_842	IGHG2B	IGHV3S53*01
782_1232	IGHG2C	IGHV3S53*01		783_844	IGHG2C	IGHV3S53*01
782_1233	IGHG2C	IGHV3S53*01		783_916	IGHG2B	IGHV3S53*01
782_1235	IGHG2C	IGHV3S53*01		783_917	IGHG2B	IGHV3S53*01
782_1237	IGHG2C	IGHV3S53*01		783_931	IGHG2B	IGHV3S53*01
782_1244	IGHG2C	IGHV3S53*01		783_932	IGHG2C	IGHV3S53*01
782_1249	IGHG2B	IGHV3S53*01		783_933	IGHG2B	IGHV3S53*01
782_1251	IGHG2C	IGHV3S53*01		783_954	IGHG2B	IGHV3S53*01
782_1252	IGHG2C	IGHV3S53*01		783_959	IGHG2B	IGHV3S53*01
782_1257	IGHG2C	IGHV3S53*01		783_965	IGHG2B	IGHV3S53*01
782_1267	IGHG2C	IGHV3S53*01		783_974	IGHG2B	IGHV3S53*01
782_1271	IGHG2C	IGHV3S53*01		783_981	IGHG2B	IGHV3S53*01
782_1275	IGHG2C	IGHV3S53*01		783_985	IGHG2B	IGHV3S53*01
782_1277	IGHG2C	IGHV3S53*01		783_987	IGHG2C	IGHV3S53*01
782_1283	IGHG2C	IGHV3S53*01		783_989	IGHG2C	IGHV3S53*01
782_1284	IGHG2C	IGHV3S53*01		783_991	IGHG2B	IGHV3S53*01
782_1285	IGHG2C	IGHV3S53*01		783_993	IGHG2C	IGHV3S53*01
782_1287	IGHG2B	IGHV3S53*01		783_994	IGHG2B	IGHV3S53*01
782_1291	IGHG2C	IGHV3S53*01		783_995	IGHG2C	IGHV3S53*01
782_1295	IGHG2C	IGHV3S53*01		783_1000	IGHG2B	IGHV3S53*01
782_1298	IGHG2C	IGHV3S53*01		783_1006	IGHG2B	IGHV3S53*01
782_1305	IGHG2C	IGHV3S53*01		783_1008	IGHG2C	IGHV3S53*01
782_1310	IGHG2C	IGHV3S53*01		783_1013	IGHG2B	IGHV3S53*01
782_1314	IGHG2C	IGHV3S53*01		783_1015	IGHG2B	IGHV3S53*01
782_1320	IGHG2C	IGHV3S53*01		783_1020	IGHG2B	IGHV3S53*01
782_1323	IGHG2C	IGHV3S53*01		783_1023	IGHG2B	IGHV3S53*01
782_1331	IGHG2C	IGHV3S53*01		783_1024	IGHG2C	IGHV3S53*01
782_1333	IGHG2C	IGHV3S53*01		783_1030	IGHG2C	IGHV3S53*01
782_1335	IGHG2C	IGHV3S53*01		783_1031	IGHG2B	IGHV3S53*01
782_1336	IGHG2C	IGHV3S53*01		783_1035	IGHG2B	IGHV3S53*01
782_1338	IGHG2C	IGHV3S53*01		783_1037	IGHG2B	IGHV3S53*01
782_1340	IGHG2C	IGHV3S53*01		783_1039	IGHG2B	IGHV3S53*01
782_1341	IGHG2C	IGHV3S53*01		783_1043	IGHG2B	IGHV3S53*01
782_1348	IGHG2C	IGHV3S53*01		783_1047	IGHG2C	IGHV3S53*01
782_1353	IGHG2C	IGHV3S53*01		783_1051	IGHG2B	IGHV3S53*01
782_1354	IGHG2C	IGHV3S53*01		783_1053	IGHG2B	IGHV3S53*01
782_1356	IGHG2C	IGHV3S53*01		783_1054	IGHG2B	IGHV3S53*01
782_1361	IGHG2C	IGHV3S53*01		783_1056	IGHG2B	IGHV3S53*01
782_1362	IGHG2B	IGHV3S53*01		783_1059	IGHG2B	IGHV3S53*01
782_1366	IGHG2C	IGHV3S53*01		783_1063	IGHG2C	IGHV3S53*01
782_1368	IGHG2C	IGHV3S53*01		783_1068	IGHG2C	IGHV3S53*01
782_1374	IGHG2C	IGHV3S53*01		783_1070	IGHG2B	IGHV3S53*01
782_1378	IGHG2C	IGHV3S53*01		783_1071	IGHG2C	IGHV3S53*01
782_1381	IGHG2C	IGHV3S53*01		783_1072	IGHG2B	IGHV3S53*01
782_1383	IGHG2C	IGHV3S53*01		783_1073	IGHG2B	IGHV3S53*01
782_1385	IGHG2C	IGHV3S53*01		783_1075	IGHG2B	IGHV3S53*01
782_1391	IGHG2C	IGHV3S53*01		783_1077	IGHG2B	IGHV3S53*01
782_1394	IGHG2C	IGHV3S53*01		783_1082	IGHG2B	IGHV3S53*01
782_1396	IGHG2C	IGHV3S53*01		783_1084	IGHG2B	IGHV3S53*01
782_1447	IGHG2C	IGHV3S53*01		783_1087	IGHG2C	IGHV3S53*01
782_1473	IGHG2C	IGHV3S53*01		783_1088	IGHG2B	IGHV3S53*01
782_1475	IGHG2C	IGHV3S53*01		783_1091	IGHG2B	IGHV3S53*01
782_1477	IGHG2C	IGHV3S53*01		783_1094	IGHG2B	IGHV3S53*01
782_1481	IGHG2C	IGHV3S53*01		783_1099	IGHG2B	IGHV3S53*01
782_1484	IGHG2C	IGHV3S53*01		783_1102	IGHG2B	IGHV3S53*01
782_1489	IGHG2C	IGHV3S53*01		783_1103	IGHG2B	IGHV3S53*01
782_1493	IGHG2C	IGHV3S53*01		783_1106	IGHG2B	IGHV3S53*01
782_1497	IGHG2C	IGHV3S53*01		783_1112	IGHG2B	IGHV3S53*01
782_1498	IGHG2C	IGHV3S53*01		783_1114	IGHG2C	IGHV3S53*01
782_1500	IGHG2C	IGHV3S53*01		783_1116	IGHG2B	IGHV3S53*01
782_1502	IGHG2C	IGHV3S53*01		783_1119	IGHG2B	IGHV3S53*01
782_1506	IGHG2C	IGHV3S53*01		783_1122	IGHG2B	IGHV3S53*01
782_1507	IGHG2B	IGHV3S53*01		783_1126	IGHG2B	IGHV3S53*01
782_1509	IGHG2C	IGHV3S53*01		783_1129	IGHG2C	IGHV3S53*01
782_1518	IGHG2C	IGHV3S53*01		783_1133	IGHG2B	IGHV3S53*01
782_1519	IGHG2C	IGHV3S53*01		783_1141	IGHG2C	IGHV3S53*01
782_1521	IGHG2C	IGHV3S53*01		783_1143	IGHG2B	IGHV3S53*01
782_1523	IGHG2C	IGHV3S53*01		783_1145	IGHG2B	IGHV3S53*01
782_1530	IGHG2C	IGHV3S53*01		783_1146	IGHG2B	IGHV3S53*01
782_1533	IGHG2C	IGHV3S53*01		783_1147	IGHG2B	IGHV3S53*01
782_1534	IGHG2C	IGHV3S53*01		783_1148	IGHG2B	IGHV3S53*01
782_1536	IGHG2C	IGHV3S53*01		783_1149	IGHG2B	IGHV3S53*01
782_1537	IGHG2C	IGHV3S53*01		783_1154	IGHG2B	IGHV3S53*01
782_1539	IGHG2B	IGHV3S53*01		783_1155	IGHG2B	IGHV3S53*01
782_1540	IGHG2C	IGHV3S53*01		783_1156	IGHG2C	IGHV3S53*01
782_1545	IGHG2B	IGHV3S53*01		783_1157	IGHG2C	IGHV3S53*01
782_1548	IGHG2B	IGHV3S53*01		783_1163	IGHG2B	IGHV3S53*01
782_1553	IGHG2C	IGHV3S53*01		783_1165	IGHG2B	IGHV3S53*01
782_1557	IGHG2C	IGHV3S53*01		783_1171	IGHG2B	IGHV3S53*01
782_1558	IGHG2C	IGHV3S53*01		783_1172	IGHG2B	IGHV3S53*01
782_1560	IGHG2B	IGHV3S53*01		783_1174	IGHG2B	IGHV3S53*01
782_1561	IGHG2C	IGHV3S53*01		783_1177	IGHG2B	IGHV3S53*01
782_1565	IGHG2C	IGHV3S53*01		783_1185	IGHG2B	IGHV3S53*01
782_1574	IGHG2C	IGHV3S53*01		783_1187	IGHG2B	IGHV3S53*01
782_1577	IGHG2B	IGHV3S53*01		783_1194	IGHG2C	IGHV3S53*01
782_1580	IGHG2C	IGHV3S53*01		783_1195	IGHG2C	IGHV3S53*01
782_1585	IGHG2C	IGHV3S53*01		783_1196	IGHG2C	IGHV3S53*01
782_1587	IGHG2C	IGHV3S53*01		783_1199	IGHG2B	IGHV3S53*01
782_1591	IGHG2C	IGHV3S53*01		783_1203	IGHG2C	IGHV3S53*01
782_1593	IGHG2C	IGHV3S53*01		783_1204	IGHG2B	IGHV3S53*01
782_1594	IGHG2C	IGHV3S53*01		783_1205	IGHG2C	IGHV3S53*01
782_1599	IGHG2C	IGHV3S53*01		783_1207	IGHG2B	IGHV3S53*01
782_1603	IGHG2C	IGHV3S53*01		783_1208	IGHG2B	IGHV3S53*01
782_1604	IGHG2C	IGHV3S53*01		783_1209	IGHG2B	IGHV3S53*01
782_1605	IGHG2C	IGHV3S53*01		783_1213	IGHG2B	IGHV3S53*01
782_1608	IGHG2C	IGHV3S53*01		783_1215	IGHG2B	IGHV3S53*01
782_1609	IGHG2C	IGHV3S53*01		783_1217	IGHG2C	IGHV3S53*01
782_1612	IGHG2C	IGHV3S53*01		783_1218	IGHG2B	IGHV3S53*01
782_1614	IGHG2C	IGHV3S53*01		783_1224	IGHG2C	IGHV3S53*01
782_1615	IGHG2C	IGHV3S53*01		783_1227	IGHG2B	IGHV3S53*01
782_1618	IGHG2C	IGHV3S53*01		783_1230	IGHG2B	IGHV3S53*01
782_1625	IGHG2C	IGHV3S53*01		783_1231	IGHG2B	IGHV3S53*01
782_1629	IGHG2C	IGHV3S53*01		783_1232	IGHG2C	IGHV3S53*01
782_1630	IGHG2C	IGHV3S53*01		783_1235	IGHG2C	IGHV3S53*01
782_1631	IGHG2C	IGHV3S53*01		783_1239	IGHG2C	IGHV3S53*01
782_1633	IGHG2B	IGHV3S53*01		783_1240	IGHG2B	IGHV3S53*01
782_1641	IGHG2C	IGHV3S53*01		783_1241	IGHG2B	IGHV3S53*01
782_1643	IGHG2C	IGHV3S53*01		783_1242	IGHG2B	IGHV3S53*01
782_1654	IGHG2C	IGHV3S53*01		783_1243	IGHG2B	IGHV3S53*01
782_1655	IGHG2C	IGHV3S53*01		783_1244	IGHG2B	IGHV3S53*01
782_1661	IGHG2C	IGHV3S53*01		783_1245	IGHG2B	IGHV3S53*01
782_1662	IGHG2C	IGHV3S53*01		783_1248	IGHG2B	IGHV3S53*01
782_1668	IGHG2C	IGHV3S53*01		783_1249	IGHG2B	IGHV3S53*01
782_1670	IGHG2C	IGHV3S53*01		783_1252	IGHG2C	IGHV3S53*01
782_1673	IGHG2C	IGHV3S53*01		783_1257	IGHG2B	IGHV3S53*01
782_1675	IGHG2C	IGHV3S53*01		783_1258	IGHG2B	IGHV3S53*01
782_1677	IGHG2C	IGHV3S53*01		783_1259	IGHG2B	IGHV3S53*01
782_1679	IGHG2C	IGHV3S53*01		783_1267	IGHG2B	IGHV3S53*01
782_1683	IGHG2B	IGHV3S53*01		783_1268	IGHG2B	IGHV3S53*01
782_1686	IGHG2C	IGHV3S53*01		783_1273	IGHG2B	IGHV3S53*01
782_1688	IGHG2C	IGHV3S53*01		783_1274	IGHG2B	IGHV3S53*01
782_1690	IGHG2C	IGHV3S53*01		783_1275	IGHG2C	IGHV3S53*01
782_1691	IGHG2C	IGHV3S53*01		783_1276	IGHG2C	IGHV3S53*01
782_1696	IGHG2C	IGHV3S53*01		783_1277	IGHG2B	IGHV3S53*01
782_1698	IGHG2C	IGHV3S53*01		783_1279	IGHG2B	IGHV3S53*01
782_1700	IGHG2C	IGHV3S53*01		783_1283	IGHG2B	IGHV3S53*01
782_1702	IGHG2C	IGHV3S53*01		783_1285	IGHG2B	IGHV3S53*01
782_1705	IGHG2B	IGHV3S53*01		783_1287	IGHG2B	IGHV3S53*01
782_1707	IGHG2C	IGHV3S53*01		783_1288	IGHG2B	IGHV3S53*01
782_1708	IGHG2C	IGHV3S53*01		783_1289	IGHG2B	IGHV3S53*01
782_1710	IGHG2C	IGHV3S53*01		783_1290	IGHG2B	IGHV3S53*01
782_1716	IGHG2C	IGHV3S53*01		783_1291	IGHG2C	IGHV3S53*01
782_1719	IGHG2C	IGHV3S53*01		783_1293	IGHG2C	IGHV3S53*01
782_1721	IGHG2C	IGHV3S53*01		783_1295	IGHG2B	IGHV3S53*01
782_1724	IGHG2C	IGHV3S53*01		783_1305	IGHG2B	IGHV3S53*01
782_1726	IGHG2C	IGHV3S53*01		783_1309	IGHG2B	IGHV3S53*01
782_1727	IGHG2C	IGHV3S53*01		783_1310	IGHG2C	IGHV3S53*01
782_1729	IGHG2C	IGHV3S53*01		783_1312	IGHG2B	IGHV3S53*01
782_1730	IGHG2C	IGHV3S53*01		783_1315	IGHG2B	IGHV3S53*01
782_1732	IGHG2C	IGHV3S53*01		783_1316	IGHG2B	IGHV3S53*01
782_1733	IGHG2C	IGHV3S53*01		783_1317	IGHG2C	IGHV3S53*01
782_1736	IGHG2C	IGHV3S53*01		783_1318	IGHG2B	IGHV3S53*01
782_1746	IGHG2B	IGHV3S53*01		783_1320	IGHG2C	IGHV3S53*01
782_1753	IGHG2C	IGHV3S53*01		783_1321	IGHG2B	IGHV3S53*01
782_1757	IGHG2C	IGHV3S53*01		783_1324	IGHG2B	IGHV3S53*01
782_1758	IGHG2C	IGHV3S53*01		783_1327	IGHG2B	IGHV3S53*01
782_1762	IGHG2C	IGHV3S53*01		783_1329	IGHG2B	IGHV3S53*01
782_1765	IGHG2C	IGHV3S53*01		783_1332	IGHG2C	IGHV3S53*01
782_1767	IGHG2C	IGHV3S53*01		783_1334	IGHG2C	IGHV3S53*01
782_1770	IGHG2C	IGHV3S53*01		783_1336	IGHG2B	IGHV3S53*01
782_1772	IGHG2C	IGHV3S53*01		783_1338	IGHG2B	IGHV3S53*01
782_1774	IGHG2C	IGHV3S53*01		783_1339	IGHG2C	IGHV3S53*01
782_1776	IGHG2C	IGHV3S53*01		783_1340	IGHG2B	IGHV3S53*01
782_1779	IGHG2C	IGHV3S53*01		783_1342	IGHG2B	IGHV3S53*01
782_1780	IGHG2B	IGHV3S53*01		783_1343	IGHG2B	IGHV3S53*01
782_1783	IGHG2C	IGHV3S53*01		783_1344	IGHG2B	IGHV3S53*01
782_1786	IGHG2B	IGHV3S53*01		783_1347	IGHG2B	IGHV3S53*01
782_1789	IGHG2C	IGHV3S53*01		783_1350	IGHG2B	IGHV3S53*01
782_1795	IGHG2C	IGHV3S53*01		783_1351	IGHG2B	IGHV3S53*01
782_1800	IGHG2C	IGHV3S53*01		783_1352	IGHG2B	IGHV3S53*01
782_1805	IGHG2C	IGHV3S53*01		783_1353	IGHG2B	IGHV3S53*01
782_1811	IGHG2B	IGHV3S53*01		783_1357	IGHG2B	IGHV3S53*01
782_1813	IGHG2C	IGHV3S53*01		783_1358	IGHG2C	IGHV3S53*01
782_1814	IGHG2C	IGHV3S53*01		783_1359	IGHG2C	IGHV3S53*01
782_1816	IGHG2C	IGHV3S53*01		783_1361	IGHG2B	IGHV3S53*01
782_1818	IGHG2C	IGHV3S53*01		783_1362	IGHG2C	IGHV3S53*01
782_1820	IGHG2B	IGHV3S53*01		783_1363	IGHG2B	IGHV3S53*01
782_1822	IGHG2B	IGHV3S53*01		783_1364	IGHG2B	IGHV3S53*01
782_1826	IGHG2C	IGHV3S53*01		783_1366	IGHG2C	IGHV3S53*01
782_1827	IGHG2C	IGHV3S53*01		783_1367	IGHG2C	IGHV3S53*01
782_1828	IGHG2C	IGHV3S53*01		783_1369	IGHG2B	IGHV3S53*01
782_1840	IGHG2C	IGHV3S53*01		783_1373	IGHG2B	IGHV3S53*01
782_1845	IGHG2C	IGHV3S53*01		783_1375	IGHG2B	IGHV3S53*01
782_1848	IGHG2C	IGHV3S53*01		783_1377	IGHG2B	IGHV3S53*01
782_1856	IGHG2C	IGHV3S53*01		783_1380	IGHG2B	IGHV3S53*01
782_1864	IGHG2C	IGHV3S53*01		783_1382	IGHG2B	IGHV3S53*01
782_1866	IGHG2C	IGHV3S53*01		783_1383	IGHG2C	IGHV3S53*01
782_1868	IGHG2C	IGHV3S53*01		783_1386	IGHG2B	IGHV3S53*01
782_1872	IGHG2C	IGHV3S53*01		783_1389	IGHG2B	IGHV3S53*01
782_1873	IGHG2C	IGHV3S53*01		783_1391	IGHG2B	IGHV3S53*01
782_1874	IGHG2C	IGHV3S53*01		783_1393	IGHG2C	IGHV3S53*01
782_1879	IGHG2C	IGHV3S53*01		783_1394	IGHG2B	IGHV3S53*01
782_1895	IGHG2C	IGHV3S53*01		783_1397	IGHG2C	IGHV3S53*01
782_1896	IGHG2C	IGHV3S53*01		783_1398	IGHG2C	IGHV3S53*01
782_1902	IGHG2B	IGHV3S53*01		783_1399	IGHG2B	IGHV3S53*01
782_1905	IGHG2C	IGHV3S53*01		783_1400	IGHG2B	IGHV3S53*01
782_1910	IGHG2C	IGHV3S53*01		783_1401	IGHG2B	IGHV3S53*01
782_1913	IGHG2C	IGHV3S53*01		783_1403	IGHG2B	IGHV3S53*01
782_1914	IGHG2C	IGHV3S53*01		783_1404	IGHG2B	IGHV3S53*01
782_1917	IGHG2C	IGHV3S53*01		783_1409	IGHG2C	IGHV3S53*01
782_1922	IGHG2C	IGHV3S53*01		783_1416	IGHG2B	IGHV3S53*01
782_1923	IGHG2C	IGHV3S53*01		783_1417	IGHG2B	IGHV3S53*01
782_1924	IGHG2C	IGHV3S53*01		783_1418	IGHG2C	IGHV3S53*01
782_1930	IGHG2C	IGHV3S53*01		783_1420	IGHG2B	IGHV3S53*01
782_1933	IGHG2C	IGHV3S53*01		783_1421	IGHG2C	IGHV3S53*01
782_1937	IGHG2C	IGHV3S53*01		783_1422	IGHG2B	IGHV3S53*01
782_1940	IGHG2B	IGHV3S53*01		783_1423	IGHG2B	IGHV3S53*01
782_1942	IGHG2C	IGHV3S53*01		783_1426	IGHG2B	IGHV3S53*01
782_1947	IGHG2C	IGHV3S53*01		783_1427	IGHG2B	IGHV3S53*01
782_1948	IGHG2C	IGHV3S53*01		783_1428	IGHG2B	IGHV3S53*01
782_1949	IGHG2C	IGHV3S53*01		783_1433	IGHG2B	IGHV3S53*01
782_1953	IGHG2C	IGHV3S53*01		783_1434	IGHG2B	IGHV3S53*01
782_1954	IGHG2C	IGHV3S53*01		783_1439	IGHG2B	IGHV3S53*01
782_1955	IGHG2C	IGHV3S53*01		783_1440	IGHG2B	IGHV3S53*01
782_1957	IGHG2C	IGHV3S53*01		783_1448	IGHG2B	IGHV3S53*01
782_1967	IGHG2C	IGHV3S53*01		783_1449	IGHG2C	IGHV3S53*01
782_1968	IGHG2C	IGHV3S53*01		783_1450	IGHG2B	IGHV3S53*01
782_1972	IGHG2C	IGHV3S53*01		783_1451	IGHG2B	IGHV3S53*01
782_1974	IGHG2C	IGHV3S53*01		783_1452	IGHG2B	IGHV3S53*01
782_1975	IGHG2C	IGHV3S53*01		783_1453	IGHG2B	IGHV3S53*01
782_1984	IGHG2C	IGHV3S53*01		783_1454	IGHG2B	IGHV3S53*01
782_1985	IGHG2C	IGHV3S53*01		783_1458	IGHG2B	IGHV3S53*01
782_1987	IGHG2C	IGHV3S53*01		783_1461	IGHG2C	IGHV3S53*01
782_1988	IGHG2C	IGHV3S53*01		783_1463	IGHG2C	IGHV3S53*01
782_1992	IGHG2C	IGHV3S53*01		783_1469	IGHG2B	IGHV3S53*01
782_1994	IGHG2C	IGHV3S53*01		783_1473	IGHG2B	IGHV3S53*01
782_1998	IGHG2C	IGHV3S53*01		783_1474	IGHG2B	IGHV3S53*01
782_1999	IGHG2B	IGHV3S53*01		783_1475	IGHG2B	IGHV3S53*01
782_2001	IGHG2C	IGHV3S53*01		783_1476	IGHG2B	IGHV3S53*01
782_2003	IGHG2C	IGHV3S53*01		783_1477	IGHG2B	IGHV3S53*01
782_2005	IGHG2B	IGHV3S53*01		783_1480	IGHG2B	IGHV3S53*01
782_2009	IGHG2C	IGHV3S53*01		783_1481	IGHG2B	IGHV3S53*01
782_2010	IGHG2C	IGHV3S53*01		783_1483	IGHG2B	IGHV3S53*01
782_2012	IGHG2C	IGHV3S53*01		783_1484	IGHG2C	IGHV3S53*01
782_2013	IGHG2C	IGHV3S53*01		783_1485	IGHG2B	IGHV3S53*01
782_2014	IGHG2C	IGHV3S53*01		783_1487	IGHG2C	IGHV3S53*01
782_2016	IGHG2C	IGHV3S53*01		783_1489	IGHG2B	IGHV3S53*01
782_2021	IGHG2C	IGHV3S53*01		783_1490	IGHG2B	IGHV3S53*01
782_2022	IGHG2C	IGHV3S53*01		783_1492	IGHG2B	IGHV3S53*01
782_2025	IGHG2C	IGHV3S53*01		783_1493	IGHG2C	IGHV3S53*01
782_2026	IGHG2C	IGHV3S53*01		783_1494	IGHG2C	IGHV3S53*01
782_2027	IGHG2C	IGHV3S53*01		783_1495	IGHG2B	IGHV3S53*01
782_2028	IGHG2C	IGHV3S53*01		783_1497	IGHG2B	IGHV3S53*01
782_2030	IGHG2C	IGHV3S53*01		783_1501	IGHG2B	IGHV3S53*01
782_2031	IGHG2C	IGHV3S53*01		783_1503	IGHG2C	IGHV3S53*01
782_2033	IGHG2B	IGHV3S53*01		783_1506	IGHG2B	IGHV3S53*01
782_2035	IGHG2C	IGHV3S53*01		783_1513	IGHG2B	IGHV3S53*01
782_2036	IGHG2C	IGHV3S53*01		783_1517	IGHG2C	IGHV3S53*01
782_2038	IGHG2B	IGHV3S53*01		783_1518	IGHG2B	IGHV3S53*01
782_2039	IGHG2C	IGHV3S53*01		783_1519	IGHG2B	IGHV3S53*01
782_2048	IGHG2C	IGHV3S53*01		783_1520	IGHG2B	IGHV3S53*01
782_2051	IGHG2B	IGHV3S53*01		783_1521	IGHG2B	IGHV3S53*01
782_2052	IGHG2C	IGHV3S53*01		783_1524	IGHG2B	IGHV3S53*01
782_2055	IGHG2C	IGHV3S53*01		783_1525	IGHG2B	IGHV3S53*01
782_2056	IGHG2C	IGHV3S53*01		783_1526	IGHG2C	IGHV3S53*01
782_2058	IGHG2C	IGHV3S53*01		783_1527	IGHG2C	IGHV3S53*01
782_2062	IGHG2C	IGHV3S53*01		783_1528	IGHG2B	IGHV3S53*01
782_2063	IGHG2C	IGHV3S53*01		783_1529	IGHG2C	IGHV3S53*01
782_2064	IGHG2C	IGHV3S53*01		783_1530	IGHG2B	IGHV3S53*01
782_2065	IGHG2C	IGHV3S53*01		783_1533	IGHG2B	IGHV3S53*01
782_2067	IGHG2C	IGHV3S53*01		783_1534	IGHG2B	IGHV3S53*01
782_2071	IGHG2B	IGHV3S53*01		783_1535	IGHG2B	IGHV3S53*01
782_2073	IGHG2C	IGHV3S53*01		783_1538	IGHG2C	IGHV3S53*01
782_2081	IGHG2C	IGHV3S53*01		783_1539	IGHG2B	IGHV3S53*01
782_2085	IGHG2C	IGHV3S53*01		783_1544	IGHG2C	IGHV3S53*01
782_2088	IGHG2C	IGHV3S53*01		783_1545	IGHG2B	IGHV3S53*01
782_2091	IGHG2C	IGHV3S53*01		783_1553	IGHG2C	IGHV3S53*01
782_2094	IGHG2C	IGHV3S53*01		783_1555	IGHG2B	IGHV3S53*01
782_2097	IGHG2C	IGHV3S53*01		783_1557	IGHG2B	IGHV3S53*01
782_2099	IGHG2C	IGHV3S53*01		783_1559	IGHG2B	IGHV3S53*01
782_2103	IGHG2B	IGHV3S53*01		783_1560	IGHG2B	IGHV3S53*01
782_2109	IGHG2C	IGHV3S53*01		783_1561	IGHG2C	IGHV3S53*01
782_2112	IGHG2C	IGHV3S53*01		783_1564	IGHG2B	IGHV3S53*01
782_2115	IGHG2C	IGHV3S53*01		783_1568	IGHG2C	IGHV3S53*01
782_2116	IGHG2C	IGHV3S53*01		783_1571	IGHG2C	IGHV3S53*01
782_2119	IGHG2C	IGHV3S53*01		783_1578	IGHG2B	IGHV3S53*01
782_2124	IGHG2C	IGHV3S53*01		783_1579	IGHG2B	IGHV3S53*01
782_2135	IGHG2C	IGHV3S53*01		783_1580	IGHG2B	IGHV3S53*01
782_2136	IGHG2C	IGHV3S53*01		783_1587	IGHG2C	IGHV3S53*01
782_2138	IGHG2C	IGHV3S53*01		783_1600	IGHG2B	IGHV3S53*01
782_2139	IGHG2C	IGHV3S53*01		783_1609	IGHG2B	IGHV3S53*01
782_2140	IGHG2C	IGHV3S53*01		783_1611	IGHG2B	IGHV3S53*01
782_2141	IGHG2C	IGHV3S53*01		783_1616	IGHG2B	IGHV3S53*01
782_2148	IGHG2C	IGHV3S53*01		783_1618	IGHG2B	IGHV3S53*01
782_2150	IGHG2C	IGHV3S53*01		783_1619	IGHG2C	IGHV3S53*01
782_2151	IGHG2C	IGHV3S53*01		783_1620	IGHG2B	IGHV3S53*01
782_2153	IGHG2C	IGHV3S53*01		783_1622	IGHG2B	IGHV3S53*01
782_2155	IGHG2C	IGHV3S53*01		783_1624	IGHG2C	IGHV3S53*01
782_2158	IGHG2C	IGHV3S53*01		783_1626	IGHG2B	IGHV3S53*01
782_2162	IGHG2C	IGHV3S53*01		783_1627	IGHG2B	IGHV3S53*01
782_2165	IGHG2C	IGHV3S53*01		783_1637	IGHG2B	IGHV3S53*01
782_2168	IGHG2C	IGHV3S53*01		783_1638	IGHG2C	IGHV3S53*01
782_2169	IGHG2C	IGHV3S53*01		783_1639	IGHG2B	IGHV3S53*01
782_2170	IGHG2C	IGHV3S53*01		783_1641	IGHG2B	IGHV3S53*01
782_2172	IGHG2C	IGHV3S53*01		783_1646	IGHG2B	IGHV3S53*01
782_2173	IGHG2C	IGHV3S53*01		783_1647	IGHG2B	IGHV3S53*01
782_2177	IGHG2C	IGHV3S53*01		783_1650	IGHG2B	IGHV3S53*01
782_2178	IGHG2C	IGHV3S53*01		783_1651	IGHG2B	IGHV3S53*01
782_2179	IGHG2C	IGHV3S53*01		783_1652	IGHG2B	IGHV3S53*01
782_2181	IGHG2C	IGHV3S53*01		783_1654	IGHG2B	IGHV3S53*01
782_2187	IGHG2C	IGHV3S53*01		783_1659	IGHG2B	IGHV3S53*01
782_2188	IGHG2C	IGHV3S53*01		783_1660	IGHG2B	IGHV3S53*01
782_2195	IGHG2C	IGHV3S53*01		783_1662	IGHG2B	IGHV3S53*01
782_2198	IGHG2C	IGHV3S53*01		783_1664	IGHG2B	IGHV3S53*01
782_2203	IGHG2C	IGHV3S53*01		783_1669	IGHG2B	IGHV3S53*01
782_2206	IGHG2C	IGHV3S53*01		783_1670	IGHG2B	IGHV3S53*01
782_2212	IGHG2C	IGHV3S53*01		783_1671	IGHG2B	IGHV3S53*01
782_2218	IGHG2C	IGHV3S53*01		783_1672	IGHG2C	IGHV3S53*01
782_2220	IGHG2B	IGHV3S53*01		783_1673	IGHG2B	IGHV3S53*01
782_2225	IGHG2C	IGHV3S53*01		783_1674	IGHG2C	IGHV3S53*01
782_2227	IGHG2C	IGHV3S53*01		783_1676	IGHG2C	IGHV3S53*01
782_2228	IGHG2C	IGHV3S53*01		783_1678	IGHG2C	IGHV3S53*01
782_2234	IGHG2C	IGHV3S53*01		783_1684	IGHG2B	IGHV3S53*01
782_2235	IGHG2C	IGHV3S53*01		783_1688	IGHG2B	IGHV3S53*01
782_2237	IGHG2C	IGHV3S53*01		783_1690	IGHG2B	IGHV3S53*01
782_2238	IGHG2C	IGHV3S53*01		783_1695	IGHG2B	IGHV3S53*01
782_2241	IGHG2C	IGHV3S53*01		783_1697	IGHG2B	IGHV3S53*01
782_2243	IGHG2B	IGHV3S53*01		783_1698	IGHG2B	IGHV3S53*01
782_2246	IGHG2C	IGHV3S53*01		783_1699	IGHG2C	IGHV3S53*01
782_2247	IGHG2C	IGHV3S53*01		783_1702	IGHG2B	IGHV3S53*01
782_2249	IGHG2C	IGHV3S53*01		783_1705	IGHG2B	IGHV3S53*01
782_2251	IGHG2C	IGHV3S53*01		783_1706	IGHG2B	IGHV3S53*01
782_2252	IGHG2C	IGHV3S53*01		783_1709	IGHG2B	IGHV3S53*01
782_2258	IGHG2C	IGHV3S53*01		783_1714	IGHG2B	IGHV3S53*01
782_2259	IGHG2C	IGHV3S53*01		783_1715	IGHG2C	IGHV3S53*01
782_2260	IGHG2C	IGHV3S53*01		783_1717	IGHG2B	IGHV3S53*01
782_2264	IGHG2C	IGHV3S53*01		783_1718	IGHG2B	IGHV3S53*01
782_2271	IGHG2C	IGHV3S53*01		783_1720	IGHG2B	IGHV3S53*01
782_2273	IGHG2C	IGHV3S53*01		783_1721	IGHG2B	IGHV3S53*01
782_2275	IGHG2C	IGHV3S53*01		783_1722	IGHG2C	IGHV3S53*01
782_2278	IGHG2C	IGHV3S53*01		783_1728	IGHG2C	IGHV3S53*01
782_2280	IGHG2C	IGHV3S53*01		783_1732	IGHG2B	IGHV3S53*01
782_2288	IGHG2C	IGHV3S53*01		783_1734	IGHG2C	IGHV3S53*01
782_2293	IGHG2C	IGHV3S53*01		783_1738	IGHG2C	IGHV3S53*01
782_2298	IGHG2C	IGHV3S53*01		783_1742	IGHG2C	IGHV3S53*01
782_2301	IGHG2B	IGHV3S53*01		783_1747	IGHG2C	IGHV3S53*01
782_2309	IGHG2C	IGHV3S53*01		783_1751	IGHG2B	IGHV3S53*01
782_2311	IGHG2C	IGHV3S53*01		783_1752	IGHG2B	IGHV3S53*01
782_2312	IGHG2B	IGHV3S53*01		783_1754	IGHG2B	IGHV3S53*01
782_2315	IGHG2B	IGHV3S53*01		783_1755	IGHG2C	IGHV3S53*01
782_2319	IGHG2C	IGHV3S53*01		783_1756	IGHG2B	IGHV3S53*01
782_2322	IGHG2C	IGHV3S53*01		783_1757	IGHG2B	IGHV3S53*01
782_2323	IGHG2C	IGHV3S53*01		783_1759	IGHG2B	IGHV3S53*01
782_2324	IGHG2C	IGHV3S53*01		783_1760	IGHG2B	IGHV3S53*01
782_2326	IGHG2C	IGHV3S53*01		783_1761	IGHG2B	IGHV3S53*01
782_2331	IGHG2C	IGHV3S53*01		783_1763	IGHG2C	IGHV3S53*01
782_2349	IGHG2B	IGHV3S53*01		783_1764	IGHG2B	IGHV3S53*01
782_2351	IGHG2C	IGHV3S53*01		783_1769	IGHG2B	IGHV3S53*01
782_2355	IGHG2C	IGHV3S53*01		783_1771	IGHG2C	IGHV3S53*01
782_2357	IGHG2C	IGHV3S53*01		783_1773	IGHG2B	IGHV3S53*01
782_2359	IGHG2C	IGHV3S53*01		783_1774	IGHG2B	IGHV3S53*01
782_2361	IGHG2C	IGHV3S53*01		783_1775	IGHG2B	IGHV3S53*01
782_2366	IGHG2C	IGHV3S53*01		783_1776	IGHG2B	IGHV3S53*01
782_2369	IGHG2C	IGHV3S53*01		783_1780	IGHG2B	IGHV3S53*01
782_2371	IGHG2C	IGHV3S53*01		783_1783	IGHG2C	IGHV3S53*01
782_2377	IGHG2C	IGHV3S53*01		783_1784	IGHG2B	IGHV3S53*01
782_2378	IGHG2C	IGHV3S53*01		783_1789	IGHG2C	IGHV3S53*01
782_2379	IGHG2C	IGHV3S53*01		783_1791	IGHG2C	IGHV3S53*01
782_2393	IGHG2C	IGHV3S53*01		783_1792	IGHG2C	IGHV3S53*01
782_2399	IGHG2C	IGHV3S53*01		783_1795	IGHG2B	IGHV3S53*01
782_2400	IGHG2C	IGHV3S53*01		783_1797	IGHG2B	IGHV3S53*01
782_2414	IGHG2C	IGHV3S53*01		783_1799	IGHG2C	IGHV3S53*01
782_2416	IGHG2C	IGHV3S53*01		783_1800	IGHG2C	IGHV3S53*01
782_2419	IGHG2C	IGHV3S53*01		783_1801	IGHG2B	IGHV3S53*01
782_2423	IGHG2B	IGHV3S53*01		783_1803	IGHG2B	IGHV3S53*01
782_2428	IGHG2C	IGHV3S53*01		783_1808	IGHG2B	IGHV3S53*01
782_2431	IGHG2C	IGHV3S53*01		783_1810	IGHG2C	IGHV3S53*01
782_2433	IGHG2C	IGHV3S53*01		783_1812	IGHG2B	IGHV3S53*01
782_2435	IGHG2C	IGHV3S53*01		783_1814	IGHG2B	IGHV3S53*01
782_2438	IGHG2C	IGHV3S53*01		783_1816	IGHG2B	IGHV3S53*01
782_2439	IGHG2C	IGHV3S53*01		783_1817	IGHG2B	IGHV3S53*01
782_2451	IGHG2C	IGHV3S53*01		783_1818	IGHG2B	IGHV3S53*01
782_2457	IGHG2C	IGHV3S53*01		783_1820	IGHG2B	IGHV3S53*01
782_2458	IGHG2C	IGHV3S53*01		783_1821	IGHG2C	IGHV3S53*01
782_2460	IGHG2C	IGHV3S53*01		783_1822	IGHG2B	IGHV3S53*01
782_2463	IGHG2B	IGHV3S53*01		783_1823	IGHG2B	IGHV3S53*01
782_2465	IGHG2C	IGHV3S53*01		783_1827	IGHG2B	IGHV3S53*01
782_2466	IGHG2C	IGHV3S53*01		783_1832	IGHG2C	IGHV3S53*01
782_2467	IGHG2C	IGHV3S53*01		783_1836	IGHG2B	IGHV3S53*01
782_2469	IGHG2B	IGHV3S53*01		783_1837	IGHG2B	IGHV3S53*01
782_2473	IGHG2C	IGHV3S53*01		783_1838	IGHG2B	IGHV3S53*01
782_2475	IGHG2C	IGHV3S53*01		783_1839	IGHG2B	IGHV3S53*01
782_2476	IGHG2C	IGHV3S53*01		783_1840	IGHG2B	IGHV3S53*01
782_2485	IGHG2C	IGHV3S53*01		783_1841	IGHG2B	IGHV3S53*01
782_2486	IGHG2C	IGHV3S53*01		783_1843	IGHG2B	IGHV3S53*01
782_2487	IGHG2C	IGHV3S53*01		783_1845	IGHG2B	IGHV3S53*01
782_2488	IGHG2C	IGHV3S53*01		783_1846	IGHG2B	IGHV3S53*01
782_2491	IGHG2C	IGHV3S53*01		783_1847	IGHG2B	IGHV3S53*01
782_2498	IGHG2B	IGHV3S53*01		783_1848	IGHG2C	IGHV3S53*01
782_2503	IGHG2C	IGHV3S53*01		783_1850	IGHG2B	IGHV3S53*01
782_2504	IGHG2C	IGHV3S53*01		783_1855	IGHG2B	IGHV3S53*01
782_2505	IGHG2C	IGHV3S53*01		783_1858	IGHG2B	IGHV3S53*01
782_2506	IGHG2C	IGHV3S53*01		783_1860	IGHG2B	IGHV3S53*01
782_2512	IGHG2C	IGHV3S53*01		783_1865	IGHG2C	IGHV3S53*01
782_2515	IGHG2C	IGHV3S53*01		783_1867	IGHG2B	IGHV3S53*01
782_2516	IGHG2C	IGHV3S53*01		783_1869	IGHG2B	IGHV3S53*01
782_2521	IGHG2B	IGHV3S53*01		783_1873	IGHG2B	IGHV3S53*01
782_2532	IGHG2C	IGHV3S53*01		783_1875	IGHG2C	IGHV3S53*01
782_2537	IGHG2C	IGHV3S53*01		783_1876	IGHG2B	IGHV3S53*01
782_2540	IGHG2C	IGHV3S53*01		783_1881	IGHG2B	IGHV3S53*01
782_2547	IGHG2C	IGHV3S53*01		783_1884	IGHG2C	IGHV3S53*01
782_2548	IGHG2C	IGHV3S53*01		783_1887	IGHG2B	IGHV3S53*01
782_2549	IGHG2B	IGHV3S53*01		783_1889	IGHG2B	IGHV3S53*01
782_2550	IGHG2B	IGHV3S53*01		783_1891	IGHG2B	IGHV3S53*01
782_2554	IGHG2C	IGHV3S53*01		783_1892	IGHG2B	IGHV3S53*01
782_2556	IGHG2C	IGHV3S53*01		783_1894	IGHG2C	IGHV3S53*01
782_2559	IGHG2C	IGHV3S53*01		783_1895	IGHG2B	IGHV3S53*01
782_2563	IGHG2C	IGHV3S53*01		783_1897	IGHG2B	IGHV3S53*01
782_2565	IGHG2C	IGHV3S53*01		783_1900	IGHG2B	IGHV3S53*01
782_2567	IGHG2C	IGHV3S53*01		783_1901	IGHG2B	IGHV3S53*01
782_2571	IGHG2C	IGHV3S53*01		783_1902	IGHG2B	IGHV3S53*01
782_2575	IGHG2C	IGHV3S53*01		783_1905	IGHG2C	IGHV3S53*01
782_2578	IGHG2C	IGHV3S53*01		783_1906	IGHG2B	IGHV3S53*01
782_2579	IGHG2C	IGHV3S53*01		783_1908	IGHG2B	IGHV3S53*01
782_2581	IGHG2C	IGHV3S53*01		783_1911	IGHG2B	IGHV3S53*01
782_2587	IGHG2B	IGHV3S53*01		783_1914	IGHG2C	IGHV3S53*01
782_2592	IGHG2C	IGHV3S53*01		783_1915	IGHG2B	IGHV3S53*01
782_2595	IGHG2C	IGHV3S53*01		783_1916	IGHG2C	IGHV3S53*01
782_2596	IGHG2C	IGHV3S53*01		783_1917	IGHG2B	IGHV3S53*01
782_2603	IGHG2C	IGHV3S53*01		783_1918	IGHG2B	IGHV3S53*01
782_2605	IGHG2C	IGHV3S53*01		783_1921	IGHG2C	IGHV3S53*01
782_2607	IGHG2C	IGHV3S53*01		783_1922	IGHG2B	IGHV3S53*01
782_2610	IGHG2C	IGHV3S53*01		783_1926	IGHG2B	IGHV3S53*01
782_2612	IGHG2C	IGHV3S53*01		783_1929	IGHG2B	IGHV3S53*01
782_2613	IGHG2C	IGHV3S53*01		783_1932	IGHG2C	IGHV3S53*01
782_2614	IGHG2C	IGHV3S53*01		783_1933	IGHG2B	IGHV3S53*01
782_2617	IGHG2C	IGHV3S53*01		783_1941	IGHG2B	IGHV3S53*01
782_2622	IGHG2C	IGHV3S53*01		783_1943	IGHG2B	IGHV3S53*01
782_2623	IGHG2B	IGHV3S53*01		783_1944	IGHG2C	IGHV3S53*01
782_2627	IGHG2C	IGHV3S53*01		783_1948	IGHG2B	IGHV3S53*01
782_2628	IGHG2B	IGHV3S53*01		783_1949	IGHG2B	IGHV3S53*01
782_2630	IGHG2C	IGHV3S53*01		783_1950	IGHG2B	IGHV3S53*01
782_2633	IGHG2C	IGHV3S53*01		783_1951	IGHG2B	IGHV3S53*01
782_2639	IGHG2B	IGHV3S53*01		783_1952	IGHG2B	IGHV3S53*01
782_2642	IGHG2C	IGHV3S53*01		783_1954	IGHG2B	IGHV3S53*01
782_2643	IGHG2C	IGHV3S53*01		783_1955	IGHG2B	IGHV3S53*01
782_2644	IGHG2C	IGHV3S53*01		783_1958	IGHG2B	IGHV3S53*01
782_2645	IGHG2B	IGHV3S53*01		783_1960	IGHG2B	IGHV3S53*01
782_2647	IGHG2B	IGHV3S53*01		783_1963	IGHG2B	IGHV3S53*01
782_2651	IGHG2C	IGHV3S53*01		783_1964	IGHG2B	IGHV3S53*01
782_2653	IGHG2C	IGHV3S53*01		783_1968	IGHG2C	IGHV3S53*01
782_2658	IGHG2C	IGHV3S53*01		783_1970	IGHG2B	IGHV3S53*01
782_2659	IGHG2C	IGHV3S53*01		783_1974	IGHG2C	IGHV3S53*01
782_2660	IGHG2C	IGHV3S53*01		783_1978	IGHG2B	IGHV3S53*01
782_2670	IGHG2C	IGHV3S53*01		783_1980	IGHG2B	IGHV3S53*01
782_2671	IGHG2C	IGHV3S53*01		783_1981	IGHG2B	IGHV3S53*01
782_2672	IGHG2C	IGHV3S53*01		783_1983	IGHG2B	IGHV3S53*01
782_2678	IGHG2C	IGHV3S53*01		783_1984	IGHG2B	IGHV3S53*01
782_2682	IGHG2C	IGHV3S53*01		783_1985	IGHG2B	IGHV3S53*01
782_2683	IGHG2C	IGHV3S53*01		783_1992	IGHG2C	IGHV3S53*01
782_2689	IGHG2C	IGHV3S53*01		783_1994	IGHG2C	IGHV3S53*01
782_2690	IGHG2C	IGHV3S53*01		783_1995	IGHG2B	IGHV3S53*01
782_2696	IGHG2C	IGHV3S53*01		783_1996	IGHG2B	IGHV3S53*01
782_2697	IGHG2C	IGHV3S53*01		783_1997	IGHG2B	IGHV3S53*01
782_2699	IGHG2C	IGHV3S53*01		783_1998	IGHG2B	IGHV3S53*01
782_2702	IGHG2C	IGHV3S53*01		783_2002	IGHG2B	IGHV3S53*01
782_2705	IGHG2C	IGHV3S53*01		783_2003	IGHG2B	IGHV3S53*01
782_2706	IGHG2C	IGHV3S53*01		783_2004	IGHG2B	IGHV3S53*01
782_2708	IGHG2C	IGHV3S53*01		783_2005	IGHG2C	IGHV3S53*01
782_2709	IGHG2C	IGHV3S53*01		783_2009	IGHG2B	IGHV3S53*01
782_2713	IGHG2B	IGHV3S53*01		783_2011	IGHG2B	IGHV3S53*01
782_2716	IGHG2C	IGHV3S53*01		783_2014	IGHG2B	IGHV3S53*01
782_2719	IGHG2C	IGHV3S53*01		783_2015	IGHG2C	IGHV3S53*01
782_2730	IGHG2C	IGHV3S53*01		783_2016	IGHG2B	IGHV3S53*01
782_2731	IGHG2C	IGHV3S53*01		783_2018	IGHG2B	IGHV3S53*01
782_2734	IGHG2B	IGHV3S53*01		783_2019	IGHG2B	IGHV3S53*01
782_2739	IGHG2C	IGHV3S53*01		783_2020	IGHG2B	IGHV3S53*01
782_2743	IGHG2C	IGHV3S53*01		783_2024	IGHG2B	IGHV3S53*01
782_2745	IGHG2C	IGHV3S53*01		783_2027	IGHG2B	IGHV3S53*01
782_2746	IGHG2C	IGHV3S53*01		783_2028	IGHG2B	IGHV3S53*01
782_2749	IGHG2B	IGHV3S53*01		783_2029	IGHG2B	IGHV3S53*01
782_2753	IGHG2C	IGHV3S53*01		783_2031	IGHG2B	IGHV3S53*01
782_2759	IGHG2C	IGHV3S53*01		783_2033	IGHG2B	IGHV3S53*01
782_2760	IGHG2C	IGHV3S53*01		783_2034	IGHG2B	IGHV3S53*01
782_2761	IGHG2C	IGHV3S53*01		783_2035	IGHG2B	IGHV3S53*01
782_2762	IGHG2B	IGHV3S53*01		783_2036	IGHG2B	IGHV3S53*01
782_2763	IGHG2C	IGHV3S53*01		783_2037	IGHG2B	IGHV3S53*01
782_2764	IGHG2B	IGHV3S53*01		783_2038	IGHG2B	IGHV3S53*01
782_2766	IGHG2C	IGHV3S53*01		783_2039	IGHG2B	IGHV3S53*01
782_2769	IGHG2C	IGHV3S53*01		783_2041	IGHG2B	IGHV3S53*01
782_2783	IGHG2C	IGHV3S53*01		783_2045	IGHG2B	IGHV3S53*01
782_2788	IGHG2C	IGHV3S53*01		783_2046	IGHG2B	IGHV3S53*01
782_2794	IGHG2C	IGHV3S53*01		783_2047	IGHG2C	IGHV3S53*01
782_2801	IGHG2C	IGHV3S53*01		783_2050	IGHG2B	IGHV3S53*01
782_2802	IGHG2C	IGHV3S53*01		783_2053	IGHG2B	IGHV3S53*01
782_2803	IGHG2C	IGHV3S53*01		783_2054	IGHG2B	IGHV3S53*01
782_2804	IGHG2C	IGHV3S53*01		783_2055	IGHG2B	IGHV3S53*01
782_2805	IGHG2C	IGHV3S53*01		783_2056	IGHG2B	IGHV3S53*01
782_2808	IGHG2B	IGHV3S53*01		783_2057	IGHG2B	IGHV3S53*01
782_2816	IGHG2C	IGHV3S53*01		783_2059	IGHG2B	IGHV3S53*01
782_2823	IGHG2C	IGHV3S53*01		783_2060	IGHG2B	IGHV3S53*01
782_2826	IGHG2C	IGHV3S53*01		783_2061	IGHG2B	IGHV3S53*01
782_2834	IGHG2C	IGHV3S53*01		783_2062	IGHG2B	IGHV3S53*01
782_2836	IGHG2C	IGHV3S53*01		783_2064	IGHG2B	IGHV3S53*01
782_2837	IGHG2C	IGHV3S53*01		783_2066	IGHG2B	IGHV3S53*01
782_2840	IGHG2C	IGHV3S53*01		783_2070	IGHG2C	IGHV3S53*01
782_2841	IGHG2B	IGHV3S53*01		783_2071	IGHG2B	IGHV3S53*01
782_2844	IGHG2C	IGHV3S53*01		783_2072	IGHG2B	IGHV3S53*01
782_2847	IGHG2C	IGHV3S53*01		783_2073	IGHG2B	IGHV3S53*01
782_2850	IGHG2C	IGHV3S53*01		783_2074	IGHG2B	IGHV3S53*01
782_2851	IGHG2B	IGHV3S53*01		783_2075	IGHG2C	IGHV3S53*01
782_2852	IGHG2C	IGHV3S53*01		783_2081	IGHG2B	IGHV3S53*01
782_2856	IGHG2C	IGHV3S53*01		783_2084	IGHG2B	IGHV3S53*01
782_2857	IGHG2C	IGHV3S53*01		783_2086	IGHG2B	IGHV3S53*01
782_2858	IGHG2C	IGHV3S53*01		783_2087	IGHG2C	IGHV3S53*01
782_2860	IGHG2C	IGHV3S53*01		783_2090	IGHG2B	IGHV3S53*01
782_2864	IGHG2C	IGHV3S53*01		783_2092	IGHG2C	IGHV3S53*01
782_2867	IGHG2C	IGHV3S53*01		783_2095	IGHG2B	IGHV3S53*01
782_2874	IGHG2C	IGHV3S53*01		783_2097	IGHG2B	IGHV3S53*01
782_2881	IGHG2C	IGHV3S53*01		783_2098	IGHG2C	IGHV3S53*01
782_2886	IGHG2C	IGHV3S53*01		783_2102	IGHG2B	IGHV3S53*01
782_2887	IGHG2B	IGHV3S53*01		783_2104	IGHG2B	IGHV3S53*01
782_2890	IGHG2C	IGHV3S53*01		783_2105	IGHG2B	IGHV3S53*01
782_2897	IGHG2C	IGHV3S53*01		783_2106	IGHG2B	IGHV3S53*01
782_2898	IGHG2C	IGHV3S53*01		783_2110	IGHG2B	IGHV3S53*01
782_2903	IGHG2C	IGHV3S53*01		783_2112	IGHG2C	IGHV3S53*01
782_2904	IGHG2C	IGHV3S53*01		783_2116	IGHG2B	IGHV3S53*01
782_2911	IGHG2B	IGHV3S53*01		783_2117	IGHG2C	IGHV3S53*01
782_2916	IGHG2C	IGHV3S53*01		783_2126	IGHG2B	IGHV3S53*01
782_2921	IGHG2C	IGHV3S53*01		783_2127	IGHG2B	IGHV3S53*01
782_2923	IGHG2C	IGHV3S53*01		783_2129	IGHG2B	IGHV3S53*01
782_2924	IGHG2C	IGHV3S53*01		783_2131	IGHG2B	IGHV3S53*01
782_2926	IGHG2C	IGHV3S53*01		783_2133	IGHG2B	IGHV3S53*01
782_2929	IGHG2C	IGHV3S53*01		783_2134	IGHG2B	IGHV3S53*01
782_2944	IGHG2C	IGHV3S53*01		783_2135	IGHG2B	IGHV3S53*01
782_2945	IGHG2C	IGHV3S53*01		783_2136	IGHG2B	IGHV3S53*01
782_2950	IGHG2C	IGHV3S53*01		783_2139	IGHG2B	IGHV3S53*01
782_2953	IGHG2C	IGHV3S53*01		783_2144	IGHG2B	IGHV3S53*01
782_2955	IGHG2C	IGHV3S53*01		783_2147	IGHG2B	IGHV3S53*01
782_2956	IGHG2C	IGHV3S53*01		783_2148	IGHG2B	IGHV3S53*01
782_2960	IGHG2C	IGHV3S53*01		783_2149	IGHG2B	IGHV3S53*01
782_2964	IGHG2C	IGHV3S53*01		783_2152	IGHG2B	IGHV3S53*01
782_2967	IGHG2C	IGHV3S53*01		783_2153	IGHG2B	IGHV3S53*01
782_2969	IGHG2C	IGHV3S53*01		783_2154	IGHG2B	IGHV3S53*01
782_2978	IGHG2C	IGHV3S53*01		783_2155	IGHG2B	IGHV3S53*01
782_2979	IGHG2C	IGHV3S53*01		783_2158	IGHG2B	IGHV3S53*01
782_2980	IGHG2C	IGHV3S53*01		783_2159	IGHG2B	IGHV3S53*01
782_2984	IGHG2B	IGHV3S53*01		783_2161	IGHG2B	IGHV3S53*01
782_2988	IGHG2C	IGHV3S53*01		783_2163	IGHG2B	IGHV3S53*01
782_2990	IGHG2C	IGHV3S53*01		783_2164	IGHG2B	IGHV3S53*01
782_2991	IGHG2C	IGHV3S53*01		783_2166	IGHG2C	IGHV3S53*01
782_2992	IGHG2C	IGHV3S53*01		783_2167	IGHG2B	IGHV3S53*01
782_2993	IGHG2C	IGHV3S53*01		783_2168	IGHG2C	IGHV3S53*01
782_2995	IGHG2C	IGHV3S53*01		783_2170	IGHG2B	IGHV3S53*01
782_2996	IGHG2C	IGHV3S53*01		783_2175	IGHG2B	IGHV3S53*01
782_3001	IGHG2B	IGHV3S53*01		783_2176	IGHG2B	IGHV3S53*01
782_3004	IGHG2C	IGHV3S53*01		783_2179	IGHG2B	IGHV3S53*01
782_3005	IGHG2C	IGHV3S53*01		783_2180	IGHG2B	IGHV3S53*01
782_3012	IGHG2C	IGHV3S53*01		783_2182	IGHG2C	IGHV3S53*01
782_3022	IGHG2C	IGHV3S53*01		783_2183	IGHG2B	IGHV3S53*01
782_3024	IGHG2B	IGHV3S53*01		783_2193	IGHG2C	IGHV3S53*01
782_3026	IGHG2C	IGHV3S53*01		783_2194	IGHG2C	IGHV3S53*01
782_3028	IGHG2C	IGHV3S53*01		783_2196	IGHG2C	IGHV3S53*01
782_3038	IGHG2C	IGHV3S53*01		783_2197	IGHG2B	IGHV3S53*01
782_3041	IGHG2B	IGHV3S53*01		783_2199	IGHG2B	IGHV3S53*01
782_3046	IGHG2C	IGHV3S53*01		783_2200	IGHG2B	IGHV3S53*01
782_3047	IGHG2C	IGHV3S53*01		783_2201	IGHG2C	IGHV3S53*01
782_3051	IGHG2C	IGHV3S53*01		783_2202	IGHG2C	IGHV3S53*01
782_3058	IGHG2C	IGHV3S53*01		783_2211	IGHG2B	IGHV3S53*01
782_3061	IGHG2C	IGHV3S53*01		783_2212	IGHG2C	IGHV3S53*01
782_3064	IGHG2C	IGHV3S53*01		783_2214	IGHG2B	IGHV3S53*01
782_3068	IGHG2C	IGHV3S53*01		783_2216	IGHG2B	IGHV3S53*01
782_3069	IGHG2B	IGHV3S53*01		783_2219	IGHG2B	IGHV3S53*01
782_3072	IGHG2C	IGHV3S53*01		783_2222	IGHG2B	IGHV3S53*01
782_3076	IGHG2C	IGHV3S53*01		783_2223	IGHG2B	IGHV3S53*01
782_3081	IGHG2C	IGHV3S53*01		783_2225	IGHG2B	IGHV3S53*01
782_3085	IGHG2C	IGHV3S53*01		783_2226	IGHG2B	IGHV3S53*01
782_3086	IGHG2C	IGHV3S53*01		783_2228	IGHG2B	IGHV3S53*01
782_3089	IGHG2C	IGHV3S53*01		783_2229	IGHG2B	IGHV3S53*01
782_3093	IGHG2C	IGHV3S53*01		783_2231	IGHG2B	IGHV3S53*01
782_3095	IGHG2C	IGHV3S53*01		783_2232	IGHG2C	IGHV3S53*01
782_3097	IGHG2C	IGHV3S53*01		783_2237	IGHG2C	IGHV3S53*01
782_3099	IGHG2C	IGHV3S53*01		783_2238	IGHG2B	IGHV3S53*01
782_3101	IGHG2C	IGHV3S53*01		783_2243	IGHG2B	IGHV3S53*01
782_3111	IGHG2C	IGHV3S53*01		783_2245	IGHG2C	IGHV3S53*01
782_3116	IGHG2B	IGHV3S53*01		783_2248	IGHG2B	IGHV3S53*01
782_3122	IGHG2C	IGHV3S53*01		783_2252	IGHG2B	IGHV3S53*01
782_3126	IGHG2C	IGHV3S53*01		783_2253	IGHG2B	IGHV3S53*01
782_3127	IGHG2B	IGHV3S53*01		783_2254	IGHG2B	IGHV3S53*01
782_3131	IGHG2C	IGHV3S53*01		783_2256	IGHG2B	IGHV3S53*01
782_3139	IGHG2C	IGHV3S53*01		783_2258	IGHG2B	IGHV3S53*01
782_3144	IGHG2C	IGHV3S53*01		783_2260	IGHG2B	IGHV3S53*01
782_3145	IGHG2C	IGHV3S53*01		783_2263	IGHG2B	IGHV3S53*01
782_3152	IGHG2C	IGHV3S53*01		783_2264	IGHG2B	IGHV3S53*01
782_3154	IGHG2C	IGHV3S53*01		783_2265	IGHG2B	IGHV3S53*01
782_3155	IGHG2C	IGHV3S53*01		783_2266	IGHG2B	IGHV3S53*01
782_3156	IGHG2B	IGHV3S53*01		783_2269	IGHG2C	IGHV3S53*01
782_3159	IGHG2B	IGHV3S53*01		783_2270	IGHG2C	IGHV3S53*01
782_3160	IGHG2B	IGHV3S53*01		783_2272	IGHG2B	IGHV3S53*01
782_3161	IGHG2B	IGHV3S53*01		783_2274	IGHG2B	IGHV3S53*01
782_3174	IGHG2C	IGHV3S53*01		783_2275	IGHG2B	IGHV3S53*01
782_3175	IGHG2C	IGHV3S53*01		783_2282	IGHG2C	IGHV3S53*01
782_3176	IGHG2C	IGHV3S53*01		783_2283	IGHG2B	IGHV3S53*01
782_3177	IGHG2C	IGHV3S53*01		783_2285	IGHG2C	IGHV3S53*01
782_3182	IGHG2C	IGHV3S53*01		783_2289	IGHG2B	IGHV3S53*01
782_3185	IGHG2C	IGHV3S53*01		783_2291	IGHG2B	IGHV3S53*01
782_3186	IGHG2C	IGHV3S53*01		783_2292	IGHG2B	IGHV3S53*01
782_3187	IGHG2C	IGHV3S53*01		783_2302	IGHG2C	IGHV3S53*01
782_3188	IGHG2C	IGHV3S53*01		783_2303	IGHG2B	IGHV3S53*01
782_3191	IGHG2B	IGHV3S53*01		783_2304	IGHG2B	IGHV3S53*01
782_3192	IGHG2C	IGHV3S53*01		783_2305	IGHG2C	IGHV3S53*01
782_3193	IGHG2C	IGHV3S53*01		783_2306	IGHG2B	IGHV3S53*01
782_3204	IGHG2C	IGHV3S53*01		783_2307	IGHG2B	IGHV3S53*01
782_3206	IGHG2C	IGHV3S53*01		783_2308	IGHG2B	IGHV3S53*01
782_3220	IGHG2C	IGHV3S53*01		783_2309	IGHG2C	IGHV3S53*01
782_3221	IGHG2C	IGHV3S53*01		783_2310	IGHG2B	IGHV3S53*01
782_3227	IGHG2B	IGHV3S53*01		783_2311	IGHG2B	IGHV3S53*01
782_3228	IGHG2C	IGHV3S53*01		783_2314	IGHG2B	IGHV3S53*01
782_3229	IGHG2B	IGHV3S53*01		783_2315	IGHG2B	IGHV3S53*01
782_3230	IGHG2C	IGHV3S53*01		783_2317	IGHG2B	IGHV3S53*01
782_3232	IGHG2B	IGHV3S53*01		783_2318	IGHG2B	IGHV3S53*01
782_3237	IGHG2C	IGHV3S53*01		783_2319	IGHG2C	IGHV3S53*01
782_3239	IGHG2C	IGHV3S53*01		783_2320	IGHG2C	IGHV3S53*01
782_3242	IGHG2C	IGHV3S53*01		783_2321	IGHG2B	IGHV3S53*01
782_3249	IGHG2C	IGHV3S53*01		783_2323	IGHG2B	IGHV3S53*01
782_3250	IGHG2B	IGHV3S53*01		783_2329	IGHG2B	IGHV3S53*01
782_3252	IGHG2C	IGHV3S53*01		783_2332	IGHG2B	IGHV3S53*01
782_3253	IGHG2C	IGHV3S53*01		783_2333	IGHG2B	IGHV3S53*01
782_3254	IGHG2C	IGHV3S53*01		783_2338	IGHG2B	IGHV3S53*01
782_3256	IGHG2C	IGHV3S53*01		783_2339	IGHG2B	IGHV3S53*01
782_3257	IGHG2C	IGHV3S53*01		783_2345	IGHG2B	IGHV3S53*01
782_3259	IGHG2C	IGHV3S53*01		783_2348	IGHG2B	IGHV3S53*01
782_3262	IGHG2B	IGHV3S53*01		783_2349	IGHG2B	IGHV3S53*01
782_3273	IGHG2C	IGHV3S53*01		783_2350	IGHG2C	IGHV3S53*01
782_3278	IGHG2C	IGHV3S53*01		783_2352	IGHG2B	IGHV3S53*01
782_3279	IGHG2C	IGHV3S53*01		783_2353	IGHG2B	IGHV3S53*01
782_3289	IGHG2C	IGHV3S53*01		783_2356	IGHG2B	IGHV3S53*01
782_3291	IGHG2C	IGHV3S53*01		783_2357	IGHG2B	IGHV3S53*01
782_3293	IGHG2C	IGHV3S53*01		783_2358	IGHG2B	IGHV3S53*01
782_3296	IGHG2C	IGHV3S53*01		783_2359	IGHG2B	IGHV3S53*01
782_3300	IGHG2B	IGHV3S53*01		783_2362	IGHG2B	IGHV3S53*01
782_3303	IGHG2C	IGHV3S53*01		783_2363	IGHG2B	IGHV3S53*01
782_3310	IGHG2B	IGHV3S53*01		783_2364	IGHG2C	IGHV3S53*01
782_3317	IGHG2C	IGHV3S53*01		783_2366	IGHG2B	IGHV3S53*01
782_3318	IGHG2C	IGHV3S53*01		783_2368	IGHG2B	IGHV3S53*01
782_3319	IGHG2C	IGHV3S53*01		783_2369	IGHG2B	IGHV3S53*01
782_3320	IGHG2C	IGHV3S53*01		783_2371	IGHG2B	IGHV3S53*01
782_3329	IGHG2C	IGHV3S53*01		783_2372	IGHG2B	IGHV3S53*01
782_3332	IGHG2C	IGHV3S53*01		783_2373	IGHG2B	IGHV3S53*01
782_3333	IGHG2C	IGHV3S53*01		783_2374	IGHG2B	IGHV3S53*01
782_3336	IGHG2C	IGHV3S53*01		783_2376	IGHG2B	IGHV3S53*01
782_3337	IGHG2C	IGHV3S53*01		783_2378	IGHG2C	IGHV3S53*01
782_3340	IGHG2B	IGHV3S53*01		783_2379	IGHG2B	IGHV3S53*01
782_3341	IGHG2C	IGHV3S53*01		783_2380	IGHG2B	IGHV3S53*01
782_3350	IGHG2C	IGHV3S53*01		783_2386	IGHG2B	IGHV3S53*01
782_3351	IGHG2C	IGHV3S53*01		783_2388	IGHG2C	IGHV3S53*01
782_3361	IGHG2B	IGHV3S53*01		783_2389	IGHG2B	IGHV3S53*01
782_3362	IGHG2C	IGHV3S53*01		783_2391	IGHG2C	IGHV3S53*01
782_3366	IGHG2B	IGHV3S53*01		783_2393	IGHG2B	IGHV3S53*01
782_3370	IGHG2C	IGHV3S53*01		783_2397	IGHG2B	IGHV3S53*01
782_3372	IGHG2C	IGHV3S53*01		783_2400	IGHG2B	IGHV3S53*01
782_3373	IGHG2C	IGHV3S53*01		783_2401	IGHG2B	IGHV3S53*01
782_3378	IGHG2C	IGHV3S53*01		783_2403	IGHG2B	IGHV3S53*01
782_3379	IGHG2C	IGHV3S53*01		783_2404	IGHG2B	IGHV3S53*01
782_3391	IGHG2C	IGHV3S53*01		783_2405	IGHG2C	IGHV3S53*01
782_3402	IGHG2C	IGHV3S53*01		783_2408	IGHG2B	IGHV3S53*01
782_3403	IGHG2C	IGHV3S53*01		783_2410	IGHG2B	IGHV3S53*01
782_3404	IGHG2C	IGHV3S53*01		783_2411	IGHG2C	IGHV3S53*01
782_3407	IGHG2C	IGHV3S53*01		783_2412	IGHG2B	IGHV3S53*01
782_3410	IGHG2C	IGHV3S53*01		783_2415	IGHG2B	IGHV3S53*01
782_3417	IGHG2C	IGHV3S53*01		783_2417	IGHG2B	IGHV3S53*01
782_3418	IGHG2C	IGHV3S53*01		783_2418	IGHG2B	IGHV3S53*01
782_3422	IGHG2C	IGHV3S53*01		783_2422	IGHG2B	IGHV3S53*01
782_3427	IGHG2C	IGHV3S53*01		783_2424	IGHG2C	IGHV3S53*01
782_3433	IGHG2C	IGHV3S53*01		783_2430	IGHG2C	IGHV3S53*01
782_3434	IGHG2C	IGHV3S53*01		783_2431	IGHG2B	IGHV3S53*01
782_3435	IGHG2C	IGHV3S53*01		783_2437	IGHG2B	IGHV3S53*01
782_3439	IGHG2C	IGHV3S53*01		783_2439	IGHG2B	IGHV3S53*01
782_3440	IGHG2C	IGHV3S53*01		783_2440	IGHG2B	IGHV3S53*01
782_3447	IGHG2C	IGHV3S53*01		783_2442	IGHG2B	IGHV3S53*01
782_3448	IGHG2C	IGHV3S53*01		783_2445	IGHG2B	IGHV3S53*01
782_3455	IGHG2B	IGHV3S53*01		783_2447	IGHG2B	IGHV3S53*01
782_3456	IGHG2B	IGHV3S53*01		783_2448	IGHG2B	IGHV3S53*01
782_3463	IGHG2C	IGHV3S53*01		783_2449	IGHG2B	IGHV3S53*01
782_3464	IGHG2C	IGHV3S53*01		783_2456	IGHG2B	IGHV3S53*01
782_3472	IGHG2C	IGHV3S53*01		783_2460	IGHG2B	IGHV3S53*01
782_3473	IGHG2C	IGHV3S53*01		783_2461	IGHG2B	IGHV3S53*01
782_3478	IGHG2B	IGHV3S53*01		783_2463	IGHG2B	IGHV3S53*01
782_3482	IGHG2C	IGHV3S53*01		783_2465	IGHG2B	IGHV3S53*01
782_3483	IGHG2B	IGHV3S53*01		783_2469	IGHG2B	IGHV3S53*01
782_3485	IGHG2C	IGHV3S53*01		783_2470	IGHG2B	IGHV3S53*01
782_3488	IGHG2C	IGHV3S53*01		783_2480	IGHG2B	IGHV3S53*01
782_3490	IGHG2C	IGHV3S53*01		783_2486	IGHG2B	IGHV3S53*01
782_3491	IGHG2C	IGHV3S53*01		783_2488	IGHG2B	IGHV3S53*01
782_3500	IGHG2C	IGHV3S53*01		783_2492	IGHG2B	IGHV3S53*01
782_3501	IGHG2C	IGHV3S53*01		783_2496	IGHG2C	IGHV3S53*01
782_3506	IGHG2C	IGHV3S53*01		783_2497	IGHG2B	IGHV3S53*01
782_3512	IGHG2C	IGHV3S53*01		783_2500	IGHG2B	IGHV3S53*01
782_3513	IGHG2C	IGHV3S53*01		783_2502	IGHG2B	IGHV3S53*01
782_3519	IGHG2B	IGHV3S53*01		783_2507	IGHG2B	IGHV3S53*01
782_3523	IGHG2C	IGHV3S53*01		783_2508	IGHG2B	IGHV3S53*01
782_3526	IGHG2C	IGHV3S53*01		783_2509	IGHG2C	IGHV3S53*01
782_3535	IGHG2C	IGHV3S53*01		783_2510	IGHG2B	IGHV3S53*01
782_3536	IGHG2C	IGHV3S53*01		783_2513	IGHG2B	IGHV3S53*01
782_3544	IGHG2C	IGHV3S53*01		783_2516	IGHG2B	IGHV3S53*01
782_3548	IGHG2B	IGHV3S53*01		783_2518	IGHG2C	IGHV3S53*01
782_3556	IGHG2C	IGHV3S53*01		783_2519	IGHG2B	IGHV3S53*01
782_3558	IGHG2B	IGHV3S53*01		783_2520	IGHG2B	IGHV3S53*01
782_3559	IGHG2B	IGHV3S53*01		783_2525	IGHG2B	IGHV3S53*01
782_3562	IGHG2C	IGHV3S53*01		783_2527	IGHG2C	IGHV3S53*01
782_3564	IGHG2C	IGHV3S53*01		783_2529	IGHG2B	IGHV3S53*01
782_3571	IGHG2C	IGHV3S53*01		783_2530	IGHG2B	IGHV3S53*01
782_3572	IGHG2C	IGHV3S53*01		783_2531	IGHG2B	IGHV3S53*01
782_3579	IGHG2C	IGHV3S53*01		783_2534	IGHG2B	IGHV3S53*01
782_3580	IGHG2B	IGHV3S53*01		783_2536	IGHG2B	IGHV3S53*01
782_3581	IGHG2C	IGHV3S53*01		783_2538	IGHG2B	IGHV3S53*01
782_3583	IGHG2B	IGHV3S53*01		783_2539	IGHG2B	IGHV3S53*01
782_3584	IGHG2C	IGHV3S53*01		783_2542	IGHG2B	IGHV3S53*01
782_3598	IGHG2C	IGHV3S53*01		783_2545	IGHG2B	IGHV3S53*01
782_3600	IGHG2C	IGHV3S53*01		783_2547	IGHG2B	IGHV3S53*01
782_3602	IGHG2C	IGHV3S53*01		783_2551	IGHG2B	IGHV3S53*01
782_3604	IGHG2C	IGHV3S53*01		783_2553	IGHG2B	IGHV3S53*01
782_3605	IGHG2C	IGHV3S53*01		783_2555	IGHG2B	IGHV3S53*01
782_3609	IGHG2C	IGHV3S53*01		783_2556	IGHG2B	IGHV3S53*01
782_3612	IGHG2B	IGHV3S53*01		783_2558	IGHG2B	IGHV3S53*01
782_3615	IGHG2C	IGHV3S53*01		783_2560	IGHG2B	IGHV3S53*01
782_3616	IGHG2C	IGHV3S53*01		783_2561	IGHG2C	IGHV3S53*01
782_3617	IGHG2C	IGHV3S53*01		783_2562	IGHG2B	IGHV3S53*01
782_3620	IGHG2C	IGHV3S53*01		783_2564	IGHG2B	IGHV3S53*01
782_3621	IGHG2C	IGHV3S53*01		783_2569	IGHG2B	IGHV3S53*01
782_3628	IGHG2C	IGHV3S53*01		783_2570	IGHG2B	IGHV3S53*01
782_3635	IGHG2C	IGHV3S53*01		783_2572	IGHG2B	IGHV3S53*01
782_3637	IGHG2C	IGHV3S53*01		783_2575	IGHG2B	IGHV3S53*01
782_3639	IGHG2B	IGHV3S53*01		783_2577	IGHG2B	IGHV3S53*01
782_3643	IGHG2C	IGHV3S53*01		783_2578	IGHG2B	IGHV3S53*01
782_3644	IGHG2C	IGHV3S53*01		783_2582	IGHG2B	IGHV3S53*01
782_3645	IGHG2C	IGHV3S53*01		783_2585	IGHG2B	IGHV3S53*01
782_3649	IGHG2C	IGHV3S53*01		783_2586	IGHG2B	IGHV3S53*01
782_3654	IGHG2C	IGHV3S53*01		783_2589	IGHG2B	IGHV3S53*01
782_3655	IGHG2C	IGHV3S53*01		783_2590	IGHG2B	IGHV3S53*01
782_3664	IGHG2C	IGHV3S53*01		783_2595	IGHG2B	IGHV3S53*01
782_3671	IGHG2C	IGHV3S53*01		783_2600	IGHG2B	IGHV3S53*01
782_3673	IGHG2C	IGHV3S53*01		783_2601	IGHG2B	IGHV3S53*01
782_3674	IGHG2C	IGHV3S53*01		783_2603	IGHG2B	IGHV3S53*01
782_3682	IGHG2C	IGHV3S53*01		783_2604	IGHG2B	IGHV3S53*01
782_3683	IGHG2C	IGHV3S53*01		783_2605	IGHG2B	IGHV3S53*01
782_3688	IGHG2C	IGHV3S53*01		783_2608	IGHG2C	IGHV3S53*01
782_3692	IGHG2B	IGHV3S53*01		783_2609	IGHG2B	IGHV3S53*01
782_3697	IGHG2C	IGHV3S53*01		783_2610	IGHG2B	IGHV3S53*01
782_3700	IGHG2C	IGHV3S53*01		783_2611	IGHG2B	IGHV3S53*01
782_3704	IGHG2C	IGHV3S53*01		783_2612	IGHG2B	IGHV3S53*01
782_3707	IGHG2C	IGHV3S53*01		783_2613	IGHG2B	IGHV3S53*01
782_3712	IGHG2B	IGHV3S53*01		783_2615	IGHG2C	IGHV3S53*01
782_3720	IGHG2C	IGHV3S53*01		783_2617	IGHG2B	IGHV3S53*01
782_3725	IGHG2C	IGHV3S53*01		783_2618	IGHG2B	IGHV3S53*01
782_3726	IGHG2B	IGHV3S53*01		783_2622	IGHG2B	IGHV3S53*01
782_3734	IGHG2B	IGHV3S53*01		783_2629	IGHG2C	IGHV3S53*01
782_3736	IGHG2B	IGHV3S53*01		783_2631	IGHG2B	IGHV3S53*01
782_3738	IGHG2C	IGHV3S53*01		783_2632	IGHG2B	IGHV3S53*01
782_3749	IGHG2C	IGHV3S53*01		783_2638	IGHG2B	IGHV3S53*01
782_3751	IGHG2C	IGHV3S53*01		783_2641	IGHG2B	IGHV3S53*01
782_3756	IGHG2C	IGHV3S53*01		783_2644	IGHG2B	IGHV3S53*01
782_3757	IGHG2C	IGHV3S53*01		783_2645	IGHG2B	IGHV3S53*01
782_3761	IGHG2B	IGHV3S53*01		783_2647	IGHG2C	IGHV3S53*01
782_3768	IGHG2C	IGHV3S53*01		783_2648	IGHG2B	IGHV3S53*01
782_3770	IGHG2B	IGHV3S53*01		783_2653	IGHG2B	IGHV3S53*01
782_3776	IGHG2C	IGHV3S53*01		783_2655	IGHG2B	IGHV3S53*01
782_3779	IGHG2C	IGHV3S53*01		783_2658	IGHG2B	IGHV3S53*01
782_3780	IGHG2B	IGHV3S53*01		783_2660	IGHG2B	IGHV3S53*01
782_3784	IGHG2C	IGHV3S53*01		783_2664	IGHG2B	IGHV3S53*01
782_3786	IGHG2C	IGHV3S53*01		783_2666	IGHG2C	IGHV3S53*01
782_3789	IGHG2B	IGHV3S53*01		783_2667	IGHG2B	IGHV3S53*01
782_3790	IGHG2C	IGHV3S53*01		783_2668	IGHG2B	IGHV3S53*01
782_3799	IGHG2B	IGHV3S53*01		783_2670	IGHG2B	IGHV3S53*01
782_3802	IGHG2C	IGHV3S53*01		783_2679	IGHG2B	IGHV3S53*01
782_3804	IGHG2C	IGHV3S53*01		783_2682	IGHG2C	IGHV3S53*01
782_3808	IGHG2C	IGHV3S53*01		783_2683	IGHG2B	IGHV3S53*01
782_3815	IGHG2C	IGHV3S53*01		783_2685	IGHG2C	IGHV3S53*01
782_3816	IGHG2C	IGHV3S53*01		783_2689	IGHG2B	IGHV3S53*01
782_3819	IGHG2C	IGHV3S53*01		783_2693	IGHG2C	IGHV3S53*01
782_3820	IGHG2C	IGHV3S53*01		783_2694	IGHG2B	IGHV3S53*01
782_3825	IGHG2B	IGHV3S53*01		783_2695	IGHG2B	IGHV3S53*01
782_3827	IGHG2C	IGHV3S53*01		783_2703	IGHG2B	IGHV3S53*01
782_3831	IGHG2C	IGHV3S53*01		783_2704	IGHG2C	IGHV3S53*01
782_3835	IGHG2C	IGHV3S53*01		783_2705	IGHG2C	IGHV3S53*01
782_3838	IGHG2B	IGHV3S53*01		783_2706	IGHG2B	IGHV3S53*01
782_3839	IGHG2C	IGHV3S53*01		783_2708	IGHG2B	IGHV3S53*01
782_3840	IGHG2C	IGHV3S53*01		783_2718	IGHG2B	IGHV3S53*01
782_3847	IGHG2C	IGHV3S53*01		783_2719	IGHG2C	IGHV3S53*01
782_3853	IGHG2C	IGHV3S53*01		783_2721	IGHG2C	IGHV3S53*01
782_3855	IGHG2B	IGHV3S53*01		783_2723	IGHG2B	IGHV3S53*01
782_3859	IGHG2C	IGHV3S53*01		783_2725	IGHG2C	IGHV3S53*01
782_3867	IGHG2C	IGHV3S53*01		783_2728	IGHG2B	IGHV3S53*01
782_3871	IGHG2C	IGHV3S53*01		783_2730	IGHG2C	IGHV3S53*01
782_3872	IGHG2C	IGHV3S53*01		783_2732	IGHG2B	IGHV3S53*01
782_3873	IGHG2C	IGHV3S53*01		783_2734	IGHG2B	IGHV3S53*01
782_3874	IGHG2C	IGHV3S53*01		783_2735	IGHG2B	IGHV3S53*01
782_3877	IGHG2B	IGHV3S53*01		783_2736	IGHG2B	IGHV3S53*01
782_3878	IGHG2B	IGHV3S53*01		783_2737	IGHG2C	IGHV3S53*01
782_3882	IGHG2C	IGHV3S53*01		783_2739	IGHG2C	IGHV3S53*01
782_3885	IGHG2C	IGHV3S53*01		783_2741	IGHG2B	IGHV3S53*01
782_3888	IGHG2B	IGHV3S53*01		783_2744	IGHG2B	IGHV3S53*01
782_3891	IGHG2B	IGHV3S53*01		783_2746	IGHG2B	IGHV3S53*01
782_3892	IGHG2B	IGHV3S53*01		783_2747	IGHG2B	IGHV3S53*01
782_3894	IGHG2C	IGHV3S53*01		783_2748	IGHG2B	IGHV3S53*01
782_3901	IGHG2C	IGHV3S53*01		783_2749	IGHG2B	IGHV3S53*01
782_3904	IGHG2C	IGHV3S53*01		783_2750	IGHG2B	IGHV3S53*01
782_3906	IGHG2C	IGHV3S53*01		783_2751	IGHG2C	IGHV3S53*01
782_3915	IGHG2C	IGHV3S53*01		783_2752	IGHG2C	IGHV3S53*01
782_3919	IGHG2C	IGHV3S53*01		783_2754	IGHG2C	IGHV3S53*01
782_3923	IGHG2C	IGHV3S53*01		783_2761	IGHG2B	IGHV3S53*01
782_3927	IGHG2C	IGHV3S53*01		783_2762	IGHG2B	IGHV3S53*01
782_3929	IGHG2C	IGHV3S53*01		783_2763	IGHG2B	IGHV3S53*01
782_3932	IGHG2B	IGHV3S53*01		783_2765	IGHG2B	IGHV3S53*01
782_3939	IGHG2B	IGHV3S53*01		783_2766	IGHG2B	IGHV3S53*01
782_3944	IGHG2C	IGHV3S53*01		783_2768	IGHG2C	IGHV3S53*01
782_3948	IGHG2B	IGHV3S53*01		783_2770	IGHG2B	IGHV3S53*01
782_3953	IGHG2B	IGHV3S53*01		783_2773	IGHG2B	IGHV3S53*01
782_3954	IGHG2B	IGHV3S53*01		783_2775	IGHG2B	IGHV3S53*01
782_3956	IGHG2C	IGHV3S53*01		783_2779	IGHG2C	IGHV3S53*01
782_3960	IGHG2C	IGHV3S53*01		783_2781	IGHG2B	IGHV3S53*01
782_3961	IGHG2C	IGHV3S53*01		783_2784	IGHG2B	IGHV3S53*01
782_3971	IGHG2B	IGHV3S53*01		783_2786	IGHG2B	IGHV3S53*01
782_3975	IGHG2C	IGHV3S53*01		783_2787	IGHG2B	IGHV3S53*01
782_3976	IGHG2C	IGHV3S53*01		783_2789	IGHG2B	IGHV3S53*01
782_3977	IGHG2C	IGHV3S53*01		783_2790	IGHG2B	IGHV3S53*01
782_3982	IGHG2C	IGHV3S53*01		783_2791	IGHG2B	IGHV3S53*01
782_3991	IGHG2B	IGHV3S53*01		783_2795	IGHG2B	IGHV3S53*01
782_4009	IGHG2C	IGHV3S53*01		783_2797	IGHG2B	IGHV3S53*01
782_4010	IGHG2C	IGHV3S53*01		783_2801	IGHG2B	IGHV3S53*01
782_4015	IGHG2B	IGHV3S53*01		783_2803	IGHG2B	IGHV3S53*01
782_4017	IGHG2B	IGHV3S53*01		783_2806	IGHG2B	IGHV3S53*01
782_4021	IGHG2C	IGHV3S53*01		783_2807	IGHG2B	IGHV3S53*01
782_4029	IGHG2C	IGHV3S53*01		783_2810	IGHG2B	IGHV3S53*01
782_4031	IGHG2B	IGHV3S53*01		783_2811	IGHG2C	IGHV3S53*01
782_4032	IGHG2C	IGHV3S53*01		783_2812	IGHG2B	IGHV3S53*01
782_4033	IGHG2B	IGHV3S53*01		783_2818	IGHG2B	IGHV3S53*01
782_4034	IGHG2C	IGHV3S53*01		783_2819	IGHG2B	IGHV3S53*01
782_4035	IGHG2C	IGHV3S53*01		783_2822	IGHG2B	IGHV3S53*01
782_4037	IGHG2C	IGHV3S53*01		783_2824	IGHG2B	IGHV3S53*01
782_4038	IGHG2C	IGHV3S53*01		783_2825	IGHG2B	IGHV3S53*01
782_4047	IGHG2C	IGHV3S53*01		783_2826	IGHG2B	IGHV3S53*01
782_4053	IGHG2C	IGHV3S53*01		783_2828	IGHG2B	IGHV3S53*01
782_4056	IGHG2C	IGHV3S53*01		783_2830	IGHG2B	IGHV3S53*01
782_4057	IGHG2B	IGHV3S53*01		783_2831	IGHG2B	IGHV3S53*01
782_4058	IGHG2B	IGHV3S53*01		783_2834	IGHG2C	IGHV3S53*01
782_4062	IGHG2B	IGHV3S53*01		783_2837	IGHG2B	IGHV3S53*01
782_4064	IGHG2B	IGHV3S53*01		783_2840	IGHG2B	IGHV3S53*01
782_4065	IGHG2B	IGHV3S53*01		783_2841	IGHG2B	IGHV3S53*01
782_4068	IGHG2C	IGHV3S53*01		783_2842	IGHG2B	IGHV3S53*01
782_4071	IGHG2C	IGHV3S53*01		783_2843	IGHG2B	IGHV3S53*01
782_4076	IGHG2C	IGHV3S53*01		783_2847	IGHG2C	IGHV3S53*01
782_4077	IGHG2C	IGHV3S53*01		783_2849	IGHG2B	IGHV3S53*01
782_4078	IGHG2C	IGHV3S53*01		783_2853	IGHG2B	IGHV3S53*01
782_4081	IGHG2C	IGHV3S53*01		783_2855	IGHG2B	IGHV3S53*01
782_4082	IGHG2C	IGHV3S53*01		783_2857	IGHG2B	IGHV3S53*01
782_4087	IGHG2C	IGHV3S53*01		783_2858	IGHG2B	IGHV3S53*01
782_4088	IGHG2C	IGHV3S53*01		783_2860	IGHG2B	IGHV3S53*01
782_4094	IGHG2C	IGHV3S53*01		783_2861	IGHG2C	IGHV3S53*01
782_4098	IGHG2B	IGHV3S53*01		783_2862	IGHG2B	IGHV3S53*01
782_4102	IGHG2B	IGHV3S53*01		783_2865	IGHG2C	IGHV3S53*01
782_4104	IGHG2B	IGHV3S53*01		783_2867	IGHG2B	IGHV3S53*01
782_4107	IGHG2B	IGHV3S53*01		783_2869	IGHG2B	IGHV3S53*01
782_4109	IGHG2C	IGHV3S53*01		783_2872	IGHG2B	IGHV3S53*01
782_4110	IGHG2C	IGHV3S53*01		783_2873	IGHG2B	IGHV3S53*01
782_4112	IGHG2C	IGHV3S53*01		783_2875	IGHG2B	IGHV3S53*01
782_4122	IGHG2C	IGHV3S53*01		783_2877	IGHG2B	IGHV3S53*01
782_4123	IGHG2C	IGHV3S53*01		783_2880	IGHG2B	IGHV3S53*01
782_4126	IGHG2B	IGHV3S53*01		783_2882	IGHG2B	IGHV3S53*01
782_4128	IGHG2C	IGHV3S53*01		783_2884	IGHG2B	IGHV3S53*01
782_4130	IGHG2C	IGHV3S53*01		783_2886	IGHG2B	IGHV3S53*01
782_4135	IGHG2C	IGHV3S53*01		783_2887	IGHG2B	IGHV3S53*01
782_4138	IGHG2C	IGHV3S53*01		783_2890	IGHG2C	IGHV3S53*01
782_4146	IGHG2B	IGHV3S53*01		783_2892	IGHG2B	IGHV3S53*01
782_4147	IGHG2C	IGHV3S53*01		783_2893	IGHG2C	IGHV3S53*01
782_4150	IGHG2C	IGHV3S53*01		783_2895	IGHG2B	IGHV3S53*01
782_4151	IGHG2C	IGHV3S53*01		783_2897	IGHG2C	IGHV3S53*01
782_4158	IGHG2C	IGHV3S53*01		783_2901	IGHG2B	IGHV3S53*01
782_4159	IGHG2C	IGHV3S53*01		783_2902	IGHG2B	IGHV3S53*01
782_4160	IGHG2C	IGHV3S53*01		783_2903	IGHG2B	IGHV3S53*01
782_4162	IGHG2C	IGHV3S53*01		783_2906	IGHG2C	IGHV3S53*01
782_4168	IGHG2C	IGHV3S53*01		783_2907	IGHG2B	IGHV3S53*01
782_4170	IGHG2C	IGHV3S53*01		783_2908	IGHG2B	IGHV3S53*01
782_4182	IGHG2C	IGHV3S53*01		783_2911	IGHG2B	IGHV3S53*01
782_4184	IGHG2C	IGHV3S53*01		783_2912	IGHG2B	IGHV3S53*01
782_4185	IGHG2C	IGHV3S53*01		783_2915	IGHG2C	IGHV3S53*01
782_4188	IGHG2C	IGHV3S53*01		783_2916	IGHG2B	IGHV3S53*01
782_4189	IGHG2C	IGHV3S53*01		783_2918	IGHG2B	IGHV3S53*01
782_4194	IGHG2C	IGHV3S53*01		783_2919	IGHG2B	IGHV3S53*01
782_4201	IGHG2B	IGHV3S53*01		783_2920	IGHG2B	IGHV3S53*01
782_4202	IGHG2C	IGHV3S53*01		783_2922	IGHG2B	IGHV3S53*01
782_4208	IGHG2C	IGHV3S53*01		783_2924	IGHG2B	IGHV3S53*01
782_4209	IGHG2B	IGHV3S53*01		783_2930	IGHG2B	IGHV3S53*01
782_4211	IGHG2C	IGHV3S53*01		783_2934	IGHG2B	IGHV3S53*01
782_4215	IGHG2C	IGHV3S53*01		783_2936	IGHG2B	IGHV3S53*01
782_4217	IGHG2C	IGHV3S53*01		783_2937	IGHG2C	IGHV3S53*01
782_4221	IGHG2C	IGHV3S53*01		783_2939	IGHG2B	IGHV3S53*01
782_4222	IGHG2C	IGHV3S53*01		783_2945	IGHG2B	IGHV3S53*01
782_4226	IGHG2C	IGHV3S53*01		783_2948	IGHG2B	IGHV3S53*01
782_4227	IGHG2C	IGHV3S53*01		783_2950	IGHG2B	IGHV3S53*01
782_4228	IGHG2B	IGHV3S53*01		783_2951	IGHG2B	IGHV3S53*01
782_4229	IGHG2C	IGHV3S53*01		783_2955	IGHG2B	IGHV3S53*01
782_4241	IGHG2C	IGHV3S53*01		783_2956	IGHG2B	IGHV3S53*01
782_4242	IGHG2C	IGHV3S53*01		783_2958	IGHG2B	IGHV3S53*01
782_4248	IGHG2C	IGHV3S53*01		783_2961	IGHG2B	IGHV3S53*01
782_4250	IGHG2C	IGHV3S53*01		783_2962	IGHG2B	IGHV3S53*01
782_4254	IGHG2B	IGHV3S53*01		783_2963	IGHG2B	IGHV3S53*01
782_4259	IGHG2C	IGHV3S53*01		783_2967	IGHG2B	IGHV3S53*01
782_4260	IGHG2B	IGHV3S53*01		783_2968	IGHG2B	IGHV3S53*01
782_4275	IGHG2C	IGHV3S53*01		783_2969	IGHG2B	IGHV3S53*01
782_4285	IGHG2B	IGHV3S53*01		783_2970	IGHG2B	IGHV3S53*01
782_4287	IGHG2C	IGHV3S53*01		783_2971	IGHG2B	IGHV3S53*01
782_4297	IGHG2C	IGHV3S53*01		783_2972	IGHG2B	IGHV3S53*01
782_4301	IGHG2C	IGHV3S53*01		783_2975	IGHG2B	IGHV3S53*01
782_4314	IGHG2B	IGHV3S53*01		783_2976	IGHG2B	IGHV3S53*01
782_4315	IGHG2C	IGHV3S53*01		783_2981	IGHG2B	IGHV3S53*01
782_4319	IGHG2C	IGHV3S53*01		783_2983	IGHG2B	IGHV3S53*01
782_4320	IGHG2C	IGHV3S53*01		783_2989	IGHG2B	IGHV3S53*01
782_4324	IGHG2C	IGHV3S53*01		783_2990	IGHG2B	IGHV3S53*01
782_4327	IGHG2C	IGHV3S53*01		783_2992	IGHG2B	IGHV3S53*01
782_4329	IGHG2B	IGHV3S53*01		783_2997	IGHG2B	IGHV3S53*01
782_4331	IGHG2C	IGHV3S53*01		783_2998	IGHG2B	IGHV3S53*01
782_4336	IGHG2C	IGHV3S53*01		783_3004	IGHG2B	IGHV3S53*01
782_4338	IGHG2B	IGHV3S53*01		783_3005	IGHG2B	IGHV3S53*01
782_4341	IGHG2B	IGHV3S53*01		783_3007	IGHG2C	IGHV3S53*01
782_4351	IGHG2C	IGHV3S53*01		783_3010	IGHG2B	IGHV3S53*01
782_4353	IGHG2B	IGHV3S53*01		783_3013	IGHG2B	IGHV3S53*01
782_4355	IGHG2B	IGHV3S53*01		783_3014	IGHG2C	IGHV3S53*01
782_4356	IGHG2C	IGHV3S53*01		783_3017	IGHG2B	IGHV3S53*01
782_4359	IGHG2B	IGHV3S53*01		783_3018	IGHG2C	IGHV3S53*01
782_4364	IGHG2C	IGHV3S53*01		783_3019	IGHG2B	IGHV3S53*01
782_4365	IGHG2C	IGHV3S53*01		783_3023	IGHG2B	IGHV3S53*01
782_4368	IGHG2C	IGHV3S53*01		783_3028	IGHG2B	IGHV3S53*01
782_4371	IGHG2B	IGHV3S53*01		783_3034	IGHG2B	IGHV3S53*01
782_4375	IGHG2C	IGHV3S53*01		783_3039	IGHG2C	IGHV3S53*01
782_4376	IGHG2B	IGHV3S53*01		783_3041	IGHG2B	IGHV3S53*01
782_4377	IGHG2B	IGHV3S53*01		783_3042	IGHG2B	IGHV3S53*01
782_4392	IGHG2C	IGHV3S53*01		783_3043	IGHG2B	IGHV3S53*01
782_4394	IGHG2B	IGHV3S53*01		783_3044	IGHG2C	IGHV3S53*01
782_4400	IGHG2C	IGHV3S53*01		783_3046	IGHG2B	IGHV3S53*01
782_4401	IGHG2C	IGHV3S53*01		783_3049	IGHG2B	IGHV3S53*01
782_4404	IGHG2C	IGHV3S53*01		783_3051	IGHG2B	IGHV3S53*01
782_4406	IGHG2C	IGHV3S53*01		783_3052	IGHG2B	IGHV3S53*01
782_4407	IGHG2C	IGHV3S53*01		783_3055	IGHG2B	IGHV3S53*01
782_4421	IGHG2C	IGHV3S53*01		783_3056	IGHG2B	IGHV3S53*01
782_4422	IGHG2C	IGHV3S53*01		783_3059	IGHG2B	IGHV3S53*01
782_4423	IGHG2B	IGHV3S53*01		783_3061	IGHG2B	IGHV3S53*01
782_4427	IGHG2C	IGHV3S53*01		783_3062	IGHG2B	IGHV3S53*01
782_4428	IGHG2C	IGHV3S53*01		783_3063	IGHG2B	IGHV3S53*01
782_4429	IGHG2C	IGHV3S53*01		783_3075	IGHG2B	IGHV3S53*01
782_4430	IGHG2C	IGHV3S53*01		783_3076	IGHG2B	IGHV3S53*01
782_4446	IGHG2C	IGHV3S53*01		783_3077	IGHG2B	IGHV3S53*01
782_4449	IGHG2B	IGHV3S53*01		783_3078	IGHG2B	IGHV3S53*01
782_4450	IGHG2C	IGHV3S53*01		783_3080	IGHG2B	IGHV3S53*01
782_4452	IGHG2C	IGHV3S53*01		783_3082	IGHG2B	IGHV3S53*01
782_4453	IGHG2C	IGHV3S53*01		783_3084	IGHG2B	IGHV3S53*01
782_4455	IGHG2C	IGHV3S53*01		783_3088	IGHG2B	IGHV3S53*01
782_4456	IGHG2C	IGHV3S53*01		783_3091	IGHG2B	IGHV3S53*01
782_4458	IGHG2C	IGHV3S53*01		783_3092	IGHG2B	IGHV3S53*01
782_4461	IGHG2C	IGHV3S53*01		783_3095	IGHG2B	IGHV3S53*01
782_4462	IGHG2C	IGHV3S53*01		783_3098	IGHG2B	IGHV3S53*01
782_4466	IGHG2C	IGHV3S53*01		783_3100	IGHG2C	IGHV3S53*01
782_4468	IGHG2B	IGHV3S53*01		783_3104	IGHG2B	IGHV3S53*01
782_4471	IGHG2C	IGHV3S53*01		783_3107	IGHG2B	IGHV3S53*01
782_4472	IGHG2B	IGHV3S53*01		783_3113	IGHG2B	IGHV3S53*01
782_4474	IGHG2C	IGHV3S53*01		783_3114	IGHG2B	IGHV3S53*01
782_4482	IGHG2C	IGHV3S53*01		783_3115	IGHG2B	IGHV3S53*01
782_4488	IGHG2B	IGHV3S53*01		783_3116	IGHG2B	IGHV3S53*01
782_4499	IGHG2C	IGHV3S53*01		783_3117	IGHG2B	IGHV3S53*01
782_4506	IGHG2C	IGHV3S53*01		783_3120	IGHG2B	IGHV3S53*01
782_4508	IGHG2B	IGHV3S53*01		783_3127	IGHG2B	IGHV3S53*01
782_4512	IGHG2C	IGHV3S53*01		783_3129	IGHG2B	IGHV3S53*01
782_4516	IGHG2C	IGHV3S53*01		783_3130	IGHG2B	IGHV3S53*01
782_4518	IGHG2B	IGHV3S53*01		783_3135	IGHG2B	IGHV3S53*01
782_4523	IGHG2C	IGHV3S53*01		783_3136	IGHG2B	IGHV3S53*01
782_4524	IGHG2C	IGHV3S53*01		783_3139	IGHG2B	IGHV3S53*01
782_4532	IGHG2C	IGHV3S53*01		783_3141	IGHG2B	IGHV3S53*01
782_4534	IGHG2C	IGHV3S53*01		783_3142	IGHG2B	IGHV3S53*01
782_4538	IGHG2C	IGHV3S53*01		783_3143	IGHG2B	IGHV3S53*01
782_4540	IGHG2C	IGHV3S53*01		783_3144	IGHG2B	IGHV3S53*01
782_4553	IGHG2B	IGHV3S53*01		783_3145	IGHG2B	IGHV3S53*01
782_4559	IGHG2C	IGHV3S53*01		783_3148	IGHG2B	IGHV3S53*01
782_4560	IGHG2C	IGHV3S53*01		783_3149	IGHG2B	IGHV3S53*01
782_4562	IGHG2B	IGHV3S53*01		783_3152	IGHG2C	IGHV3S53*01
782_4566	IGHG2C	IGHV3S53*01		783_3154	IGHG2B	IGHV3S53*01
782_4570	IGHG2C	IGHV3S53*01		783_3156	IGHG2C	IGHV3S53*01
782_4575	IGHG2C	IGHV3S53*01		783_3158	IGHG2C	IGHV3S53*01
782_4578	IGHG2C	IGHV3S53*01		783_3159	IGHG2B	IGHV3S53*01
782_4588	IGHG2C	IGHV3S53*01		783_3161	IGHG2B	IGHV3S53*01
782_4591	IGHG2C	IGHV3S53*01		783_3162	IGHG2B	IGHV3S53*01
782_4596	IGHG2C	IGHV3S53*01		783_3164	IGHG2B	IGHV3S53*01
782_4598	IGHG2C	IGHV3S53*01		783_3165	IGHG2B	IGHV3S53*01
782_4604	IGHG2B	IGHV3S53*01		783_3166	IGHG2C	IGHV3S53*01
782_4607	IGHG2B	IGHV3S53*01		783_3168	IGHG2B	IGHV3S53*01
782_4609	IGHG2C	IGHV3S53*01		783_3169	IGHG2B	IGHV3S53*01
782_4610	IGHG2C	IGHV3S53*01		783_3170	IGHG2B	IGHV3S53*01
782_4611	IGHG2C	IGHV3S53*01		783_3171	IGHG2B	IGHV3S53*01
782_4613	IGHG2C	IGHV3S53*01		783_3191	IGHG2B	IGHV3S53*01
782_4615	IGHG2C	IGHV3S53*01		783_3192	IGHG2B	IGHV3S53*01
782_4617	IGHG2C	IGHV3S53*01		783_3193	IGHG2B	IGHV3S53*01
782_4624	IGHG2C	IGHV3S53*01		783_3195	IGHG2B	IGHV3S53*01
782_4626	IGHG2C	IGHV3S53*01		783_3197	IGHG2B	IGHV3S53*01
782_4629	IGHG2C	IGHV3S53*01		783_3204	IGHG2B	IGHV3S53*01
782_4630	IGHG2C	IGHV3S53*01		783_3205	IGHG2B	IGHV3S53*01
782_4635	IGHG2B	IGHV3S53*01		783_3208	IGHG2B	IGHV3S53*01
782_4636	IGHG2B	IGHV3S53*01		783_3209	IGHG2B	IGHV3S53*01
782_4637	IGHG2C	IGHV3S53*01		783_3210	IGHG2B	IGHV3S53*01
782_4638	IGHG2C	IGHV3S53*01		783_3211	IGHG2B	IGHV3S53*01
782_4640	IGHG2C	IGHV3S53*01		783_3213	IGHG2C	IGHV3S53*01
782_4641	IGHG2C	IGHV3S53*01		783_3215	IGHG2B	IGHV3S53*01
782_4651	IGHG2C	IGHV3S53*01		783_3217	IGHG2C	IGHV3S53*01
782_4653	IGHG2C	IGHV3S53*01		783_3218	IGHG2B	IGHV3S53*01
782_4655	IGHG2B	IGHV3S53*01		783_3224	IGHG2B	IGHV3S53*01
782_4658	IGHG2C	IGHV3S53*01		783_3226	IGHG2B	IGHV3S53*01
782_4660	IGHG2C	IGHV3S53*01		783_3233	IGHG2B	IGHV3S53*01
782_4663	IGHG2C	IGHV3S53*01		783_3235	IGHG2B	IGHV3S53*01
782_4664	IGHG2C	IGHV3S53*01		783_3236	IGHG2B	IGHV3S53*01
782_4671	IGHG2C	IGHV3S53*01		783_3237	IGHG2B	IGHV3S53*01
782_4673	IGHG2C	IGHV3S53*01		783_3238	IGHG2B	IGHV3S53*01
782_4674	IGHG2C	IGHV3S53*01		783_3239	IGHG2B	IGHV3S53*01
782_4680	IGHG2C	IGHV3S53*01		783_3240	IGHG2B	IGHV3S53*01
782_4681	IGHG2C	IGHV3S53*01		783_3244	IGHG2B	IGHV3S53*01
782_4687	IGHG2C	IGHV3S53*01		783_3245	IGHG2B	IGHV3S53*01
782_4694	IGHG2C	IGHV3S53*01		783_3248	IGHG2C	IGHV3S53*01
782_4696	IGHG2C	IGHV3S53*01		783_3249	IGHG2B	IGHV3S53*01
782_4698	IGHG2C	IGHV3S53*01		783_3252	IGHG2C	IGHV3S53*01
782_4699	IGHG2C	IGHV3S53*01		783_3254	IGHG2B	IGHV3S53*01
782_4704	IGHG2C	IGHV3S53*01		783_3257	IGHG2C	IGHV3S53*01
782_4707	IGHG2C	IGHV3S53*01		783_3259	IGHG2B	IGHV3S53*01
782_4713	IGHG2C	IGHV3S53*01		783_3261	IGHG2C	IGHV3S53*01
782_4717	IGHG2C	IGHV3S53*01		783_3263	IGHG2B	IGHV3S53*01
782_4718	IGHG2C	IGHV3S53*01		783_3264	IGHG2C	IGHV3S53*01
782_4719	IGHG2C	IGHV3S53*01		783_3265	IGHG2B	IGHV3S53*01
782_4721	IGHG2C	IGHV3S53*01		783_3267	IGHG2B	IGHV3S53*01
782_4734	IGHG2C	IGHV3S53*01		783_3268	IGHG2B	IGHV3S53*01
782_4737	IGHG2C	IGHV3S53*01		783_3269	IGHG2B	IGHV3S53*01
782_4742	IGHG2C	IGHV3S53*01		783_3273	IGHG2B	IGHV3S53*01
782_4745	IGHG2C	IGHV3S53*01		783_3275	IGHG2B	IGHV3S53*01
782_4749	IGHG2C	IGHV3S53*01		783_3276	IGHG2B	IGHV3S53*01
782_4750	IGHG2C	IGHV3S53*01		783_3278	IGHG2B	IGHV3S53*01
782_4753	IGHG2C	IGHV3S53*01		783_3280	IGHG2C	IGHV3S53*01
782_4754	IGHG2C	IGHV3S53*01		783_3282	IGHG2B	IGHV3S53*01
782_4757	IGHG2C	IGHV3S53*01		783_3286	IGHG2B	IGHV3S53*01
782_4762	IGHG2B	IGHV3S53*01		783_3287	IGHG2B	IGHV3S53*01
782_4763	IGHG2C	IGHV3S53*01		783_3288	IGHG2B	IGHV3S53*01
782_4767	IGHG2B	IGHV3S53*01		783_3289	IGHG2B	IGHV3S53*01
782_4769	IGHG2C	IGHV3S53*01		783_3291	IGHG2B	IGHV3S53*01
782_4772	IGHG2B	IGHV3S53*01		783_3292	IGHG2B	IGHV3S53*01
782_4775	IGHG2C	IGHV3S53*01		783_3294	IGHG2B	IGHV3S53*01
782_4778	IGHG2C	IGHV3S53*01		783_3300	IGHG2B	IGHV3S53*01
782_4781	IGHG2C	IGHV3S53*01		783_3302	IGHG2C	IGHV3S53*01
782_4783	IGHG2C	IGHV3S53*01		783_3305	IGHG2B	IGHV3S53*01
782_4786	IGHG2C	IGHV3S53*01		783_3307	IGHG2B	IGHV3S53*01
782_4791	IGHG2C	IGHV3S53*01		783_3308	IGHG2B	IGHV3S53*01
782_4795	IGHG2C	IGHV3S53*01		783_3312	IGHG2B	IGHV3S53*01
782_4809	IGHG2C	IGHV3S53*01		783_3313	IGHG2B	IGHV3S53*01
782_4816	IGHG2B	IGHV3S53*01		783_3315	IGHG2B	IGHV3S53*01
782_4821	IGHG2C	IGHV3S53*01		783_3316	IGHG2B	IGHV3S53*01
782_4825	IGHG2B	IGHV3S53*01		783_3322	IGHG2B	IGHV3S53*01
782_4835	IGHG2C	IGHV3S53*01		783_3324	IGHG2B	IGHV3S53*01
782_4837	IGHG2C	IGHV3S53*01		783_3326	IGHG2B	IGHV3S53*01
782_4839	IGHG2C	IGHV3S53*01		783_3328	IGHG2C	IGHV3S53*01
782_4841	IGHG2B	IGHV3S53*01		783_3329	IGHG2B	IGHV3S53*01
782_4844	IGHG2C	IGHV3S53*01		783_3332	IGHG2B	IGHV3S53*01
782_4848	IGHG2B	IGHV3S53*01		783_3334	IGHG2B	IGHV3S53*01
782_4852	IGHG2C	IGHV3S53*01		783_3337	IGHG2B	IGHV3S53*01
782_4857	IGHG2B	IGHV3S53*01		783_3338	IGHG2B	IGHV3S53*01
782_4859	IGHG2C	IGHV3S53*01		783_3339	IGHG2B	IGHV3S53*01
782_4860	IGHG2B	IGHV3S53*01		783_3341	IGHG2B	IGHV3S53*01
782_4863	IGHG2C	IGHV3S53*01		783_3342	IGHG2B	IGHV3S53*01
782_4864	IGHG2C	IGHV3S53*01		783_3343	IGHG2C	IGHV3S53*01
782_4868	IGHG2C	IGHV3S53*01		783_3345	IGHG2B	IGHV3S53*01
782_4869	IGHG2C	IGHV3S53*01		783_3348	IGHG2B	IGHV3S53*01
782_4870	IGHG2C	IGHV3S53*01		783_3349	IGHG2B	IGHV3S53*01
782_4871	IGHG2C	IGHV3S53*01		783_3350	IGHG2B	IGHV3S53*01
782_4873	IGHG2B	IGHV3S53*01		783_3351	IGHG2B	IGHV3S53*01
782_4874	IGHG2B	IGHV3S53*01		783_3352	IGHG2B	IGHV3S53*01
782_4875	IGHG2C	IGHV3S53*01		783_3354	IGHG2B	IGHV3S53*01
782_4885	IGHG2C	IGHV3S53*01		783_3358	IGHG2B	IGHV3S53*01
782_4889	IGHG2C	IGHV3S53*01		783_3359	IGHG2B	IGHV3S53*01
782_4896	IGHG2C	IGHV3S53*01		783_3360	IGHG2B	IGHV3S53*01
782_4898	IGHG2C	IGHV3S53*01		783_3361	IGHG2B	IGHV3S53*01
782_4900	IGHG2B	IGHV3S53*01		783_3362	IGHG2B	IGHV3S53*01
782_4902	IGHG2C	IGHV3S53*01		783_3363	IGHG2C	IGHV3S53*01
782_4906	IGHG2C	IGHV3S53*01		783_3367	IGHG2B	IGHV3S53*01
782_4907	IGHG2C	IGHV3S53*01		783_3368	IGHG2B	IGHV3S53*01
782_4910	IGHG2B	IGHV3S53*01		783_3369	IGHG2B	IGHV3S53*01
782_4914	IGHG2C	IGHV3S53*01		783_3371	IGHG2B	IGHV3S53*01
782_4917	IGHG2C	IGHV3S53*01		783_3377	IGHG2B	IGHV3S53*01
782_4921	IGHG2C	IGHV3S53*01		783_3379	IGHG2B	IGHV3S53*01
782_4922	IGHG2C	IGHV3S53*01		783_3381	IGHG2B	IGHV3S53*01
782_4923	IGHG2C	IGHV3S53*01		783_3382	IGHG2B	IGHV3S53*01
782_4934	IGHG2C	IGHV3S53*01		783_3383	IGHG2B	IGHV3S53*01
782_4936	IGHG2B	IGHV3S53*01		783_3385	IGHG2B	IGHV3S53*01
782_4940	IGHG2C	IGHV3S53*01		783_3387	IGHG2C	IGHV3S53*01
782_4943	IGHG2C	IGHV3S53*01		783_3388	IGHG2C	IGHV3S53*01
782_4946	IGHG2C	IGHV3S53*01		783_3390	IGHG2B	IGHV3S53*01
782_4947	IGHG2C	IGHV3S53*01		783_3392	IGHG2B	IGHV3S53*01
782_4949	IGHG2B	IGHV3S53*01		783_3393	IGHG2C	IGHV3S53*01
782_4956	IGHG2C	IGHV3S53*01		783_3401	IGHG2B	IGHV3S53*01
782_4957	IGHG2B	IGHV3S53*01		783_3404	IGHG2B	IGHV3S53*01
782_4963	IGHG2C	IGHV3S53*01		783_3405	IGHG2B	IGHV3S53*01
782_4964	IGHG2C	IGHV3S53*01		783_3406	IGHG2C	IGHV3S53*01
782_4966	IGHG2C	IGHV3S53*01		783_3407	IGHG2B	IGHV3S53*01
782_4968	IGHG2C	IGHV3S53*01		783_3412	IGHG2B	IGHV3S53*01
782_4970	IGHG2B	IGHV3S53*01		783_3413	IGHG2B	IGHV3S53*01
782_4975	IGHG2B	IGHV3S53*01		783_3414	IGHG2C	IGHV3S53*01
782_4977	IGHG2B	IGHV3S53*01		783_3418	IGHG2B	IGHV3S53*01
782_4978	IGHG2C	IGHV3S53*01		783_3420	IGHG2B	IGHV3S53*01
782_4980	IGHG2C	IGHV3S53*01		783_3424	IGHG2B	IGHV3S53*01
782_4982	IGHG2B	IGHV3S53*01		783_3426	IGHG2C	IGHV3S53*01
782_4984	IGHG2B	IGHV3S53*01		783_3428	IGHG2B	IGHV3S53*01
782_4985	IGHG2C	IGHV3S53*01		783_3430	IGHG2C	IGHV3S53*01
782_4986	IGHG2C	IGHV3S53*01		783_3431	IGHG2B	IGHV3S53*01
782_4988	IGHG2C	IGHV3S53*01		783_3433	IGHG2C	IGHV3S53*01
782_4994	IGHG2C	IGHV3S53*01		783_3434	IGHG2B	IGHV3S53*01
782_4995	IGHG2C	IGHV3S53*01		783_3438	IGHG2B	IGHV3S53*01
782_4998	IGHG2C	IGHV3S53*01		783_3439	IGHG2B	IGHV3S53*01
782_5001	IGHG2C	IGHV3S53*01		783_3440	IGHG2B	IGHV3S53*01
782_5003	IGHG2C	IGHV3S53*01		783_3442	IGHG2B	IGHV3S53*01
782_5010	IGHG2C	IGHV3S53*01		783_3444	IGHG2B	IGHV3S53*01
782_5013	IGHG2C	IGHV3S53*01		783_3447	IGHG2B	IGHV3S53*01
782_5014	IGHG2B	IGHV3S53*01		783_3449	IGHG2C	IGHV3S53*01
782_5015	IGHG2C	IGHV3S53*01		783_3450	IGHG2B	IGHV3S53*01
782_5019	IGHG2C	IGHV3S53*01		783_3452	IGHG2B	IGHV3S53*01
782_5022	IGHG2C	IGHV3S53*01		783_3453	IGHG2B	IGHV3S53*01
782_5025	IGHG2C	IGHV3S53*01		783_3454	IGHG2B	IGHV3S53*01
782_5027	IGHG2C	IGHV3S53*01		783_3455	IGHG2C	IGHV3S53*01
782_5030	IGHG2C	IGHV3S53*01		783_3458	IGHG2B	IGHV3S53*01
782_5034	IGHG2B	IGHV3S53*01		783_3460	IGHG2B	IGHV3S53*01
782_5036	IGHG2B	IGHV3S53*01		783_3461	IGHG2B	IGHV3S53*01
782_5037	IGHG2C	IGHV3S53*01		783_3465	IGHG2C	IGHV3S53*01
782_5039	IGHG2B	IGHV3S53*01		783_3467	IGHG2B	IGHV3S53*01
782_5046	IGHG2C	IGHV3S53*01		783_3468	IGHG2B	IGHV3S53*01
782_5048	IGHG2C	IGHV3S53*01		783_3469	IGHG2C	IGHV3S53*01
782_5050	IGHG2C	IGHV3S53*01		783_3470	IGHG2B	IGHV3S53*01
782_5052	IGHG2B	IGHV3S53*01		783_3471	IGHG2B	IGHV3S53*01
782_5053	IGHG2B	IGHV3S53*01		783_3473	IGHG2C	IGHV3S53*01
782_5058	IGHG2B	IGHV3S53*01		783_3475	IGHG2B	IGHV3S53*01
782_5059	IGHG2C	IGHV3S53*01		783_3476	IGHG2B	IGHV3S53*01
782_5061	IGHG2B	IGHV3S53*01		783_3480	IGHG2B	IGHV3S53*01
782_5064	IGHG2C	IGHV3S53*01		783_3481	IGHG2B	IGHV3S53*01
782_5072	IGHG2C	IGHV3S53*01		783_3482	IGHG2C	IGHV3S53*01
782_5076	IGHG2C	IGHV3S53*01		783_3483	IGHG2B	IGHV3S53*01
782_5078	IGHG2C	IGHV3S53*01		783_3486	IGHG2B	IGHV3S53*01
782_5082	IGHG2B	IGHV3S53*01		783_3488	IGHG2B	IGHV3S53*01
782_5089	IGHG2C	IGHV3S53*01		783_3489	IGHG2B	IGHV3S53*01
782_5092	IGHG2C	IGHV3S53*01		783_3490	IGHG2C	IGHV3S53*01
782_5093	IGHG2B	IGHV3S53*01		783_3491	IGHG2B	IGHV3S53*01
782_5096	IGHG2C	IGHV3S53*01		783_3492	IGHG2B	IGHV3S53*01
782_5101	IGHG2C	IGHV3S53*01		783_3493	IGHG2C	IGHV3S53*01
782_5106	IGHG2B	IGHV3S53*01		783_3494	IGHG2B	IGHV3S53*01
782_5110	IGHG2B	IGHV3S53*01		783_3495	IGHG2B	IGHV3S53*01
782_5113	IGHG2B	IGHV3S53*01		783_3496	IGHG2B	IGHV3S53*01
782_5118	IGHG2C	IGHV3S53*01		783_3497	IGHG2B	IGHV3S53*01
782_5119	IGHG2C	IGHV3S53*01		783_3500	IGHG2C	IGHV3S53*01
782_5124	IGHG2C	IGHV3S53*01		783_3503	IGHG2C	IGHV3S53*01
782_5125	IGHG2C	IGHV3S53*01		783_3504	IGHG2B	IGHV3S53*01
782_5134	IGHG2C	IGHV3S53*01		783_3505	IGHG2B	IGHV3S53*01
782_5135	IGHG2C	IGHV3S53*01		783_3506	IGHG2C	IGHV3S53*01
782_5137	IGHG2C	IGHV3S53*01		783_3507	IGHG2B	IGHV3S53*01
782_5138	IGHG2C	IGHV3S53*01		783_3508	IGHG2B	IGHV3S53*01
782_5139	IGHG2B	IGHV3S53*01		783_3509	IGHG2B	IGHV3S53*01
782_5145	IGHG2B	IGHV3S53*01		783_3511	IGHG2B	IGHV3S53*01
782_5148	IGHG2C	IGHV3S53*01		783_3512	IGHG2C	IGHV3S53*01
782_5151	IGHG2C	IGHV3S53*01		783_3515	IGHG2B	IGHV3S53*01
782_5154	IGHG2B	IGHV3S53*01		783_3524	IGHG2B	IGHV3S53*01
782_5158	IGHG2B	IGHV3S53*01		783_3527	IGHG2B	IGHV3S53*01
782_5168	IGHG2C	IGHV3S53*01		783_3529	IGHG2B	IGHV3S53*01
782_5175	IGHG2C	IGHV3S53*01		783_3531	IGHG2B	IGHV3S53*01
782_5178	IGHG2C	IGHV3S53*01		783_3532	IGHG2B	IGHV3S53*01
782_5184	IGHG2C	IGHV3S53*01		783_3534	IGHG2B	IGHV3S53*01
782_5191	IGHG2C	IGHV3S53*01		783_3535	IGHG2B	IGHV3S53*01
782_5192	IGHG2C	IGHV3S53*01		783_3536	IGHG2B	IGHV3S53*01
782_5195	IGHG2C	IGHV3S53*01		783_3538	IGHG2C	IGHV3S53*01
782_5198	IGHG2C	IGHV3S53*01		783_3539	IGHG2B	IGHV3S53*01
782_5200	IGHG2C	IGHV3S53*01		783_3540	IGHG2B	IGHV3S53*01
782_5205	IGHG2B	IGHV3S53*01		783_3543	IGHG2C	IGHV3S53*01
782_5207	IGHG2C	IGHV3S53*01		783_3544	IGHG2B	IGHV3S53*01
782_5209	IGHG2C	IGHV3S53*01		783_3548	IGHG2B	IGHV3S53*01
782_5211	IGHG2C	IGHV3S53*01		783_3552	IGHG2B	IGHV3S53*01
782_5212	IGHG2B	IGHV3S53*01		783_3554	IGHG2C	IGHV3S53*01
782_5213	IGHG2B	IGHV3S53*01		783_3557	IGHG2B	IGHV3S53*01
782_5215	IGHG2B	IGHV3S53*01		783_3559	IGHG2B	IGHV3S53*01
782_5219	IGHG2B	IGHV3S53*01		783_3561	IGHG2B	IGHV3S53*01
782_5222	IGHG2B	IGHV3S53*01		783_3564	IGHG2B	IGHV3S53*01
782_5229	IGHG2B	IGHV3S53*01		783_3565	IGHG2C	IGHV3S53*01
782_5233	IGHG2B	IGHV3S53*01		783_3566	IGHG2B	IGHV3S53*01
782_5234	IGHG2B	IGHV3S53*01		783_3570	IGHG2B	IGHV3S53*01
782_5243	IGHG2C	IGHV3S53*01		783_3573	IGHG2C	IGHV3S53*01
782_5248	IGHG2B	IGHV3S53*01		783_3575	IGHG2B	IGHV3S53*01
782_5249	IGHG2C	IGHV3S53*01		783_3577	IGHG2C	IGHV3S53*01
782_5253	IGHG2C	IGHV3S53*01		783_3578	IGHG2B	IGHV3S53*01
782_5254	IGHG2C	IGHV3S53*01		783_3579	IGHG2B	IGHV3S53*01
782_5261	IGHG2C	IGHV3S53*01		783_3580	IGHG2B	IGHV3S53*01
782_5263	IGHG2C	IGHV3S53*01		783_3582	IGHG2B	IGHV3S53*01
782_5272	IGHG2C	IGHV3S53*01		783_3585	IGHG2B	IGHV3S53*01
782_5275	IGHG2C	IGHV3S53*01		783_3586	IGHG2B	IGHV3S53*01
782_5280	IGHG2C	IGHV3S53*01		783_3588	IGHG2B	IGHV3S53*01
782_5282	IGHG2C	IGHV3S53*01		783_3589	IGHG2C	IGHV3S53*01
782_5287	IGHG2C	IGHV3S53*01		783_3590	IGHG2B	IGHV3S53*01
782_5288	IGHG2B	IGHV3S53*01		783_3591	IGHG2B	IGHV3S53*01
782_5292	IGHG2C	IGHV3S53*01		783_3592	IGHG2B	IGHV3S53*01
782_5295	IGHG2B	IGHV3S53*01		783_3595	IGHG2B	IGHV3S53*01
782_5298	IGHG2B	IGHV3S53*01		783_3603	IGHG2B	IGHV3S53*01
782_5301	IGHG2C	IGHV3S53*01		783_3608	IGHG2C	IGHV3S53*01
782_5302	IGHG2C	IGHV3S53*01		783_3609	IGHG2B	IGHV3S53*01
782_5304	IGHG2B	IGHV3S53*01		783_3616	IGHG2C	IGHV3S53*01
782_5309	IGHG2C	IGHV3S53*01		783_3618	IGHG2B	IGHV3S53*01
782_5313	IGHG2C	IGHV3S53*01		783_3622	IGHG2B	IGHV3S53*01
782_5326	IGHG2C	IGHV3S53*01		783_3623	IGHG2B	IGHV3S53*01
782_5327	IGHG2C	IGHV3S53*01		783_3624	IGHG2B	IGHV3S53*01
782_5329	IGHG2C	IGHV3S53*01		783_3629	IGHG2B	IGHV3S53*01
782_5330	IGHG2C	IGHV3S53*01		783_3630	IGHG2B	IGHV3S53*01
782_5332	IGHG2B	IGHV3S53*01		783_3632	IGHG2B	IGHV3S53*01
782_5335	IGHG2B	IGHV3S53*01		783_3634	IGHG2C	IGHV3S53*01
782_5337	IGHG2B	IGHV3S53*01		783_3635	IGHG2B	IGHV3S53*01
782_5340	IGHG2C	IGHV3S53*01		783_3636	IGHG2B	IGHV3S53*01
782_5341	IGHG2C	IGHV3S53*01		783_3638	IGHG2C	IGHV3S53*01
782_5346	IGHG2C	IGHV3S53*01		783_3644	IGHG2B	IGHV3S53*01
782_5350	IGHG2C	IGHV3S53*01		783_3645	IGHG2B	IGHV3S53*01
782_5351	IGHG2C	IGHV3S53*01		783_3646	IGHG2B	IGHV3S53*01
782_5356	IGHG2C	IGHV3S53*01		783_3647	IGHG2B	IGHV3S53*01
782_5360	IGHG2C	IGHV3S53*01		783_3648	IGHG2B	IGHV3S53*01
782_5362	IGHG2C	IGHV3S53*01		783_3650	IGHG2B	IGHV3S53*01
782_5363	IGHG2B	IGHV3S53*01		783_3654	IGHG2B	IGHV3S53*01
782_5365	IGHG2C	IGHV3S53*01		783_3655	IGHG2B	IGHV3S53*01
782_5368	IGHG2B	IGHV3S53*01		783_3658	IGHG2B	IGHV3S53*01
782_5369	IGHG2C	IGHV3S53*01		783_3663	IGHG2C	IGHV3S53*01
782_5371	IGHG2C	IGHV3S53*01		783_3664	IGHG2B	IGHV3S53*01
782_5375	IGHG2C	IGHV3S53*01		783_3665	IGHG2B	IGHV3S53*01
782_5388	IGHG2C	IGHV3S53*01		783_3666	IGHG2B	IGHV3S53*01
782_5395	IGHG2C	IGHV3S53*01		783_3671	IGHG2B	IGHV3S53*01
782_5396	IGHG2C	IGHV3S53*01		783_3673	IGHG2B	IGHV3S53*01
782_5400	IGHG2C	IGHV3S53*01		783_3675	IGHG2B	IGHV3S53*01
782_5407	IGHG2C	IGHV3S53*01		783_3679	IGHG2B	IGHV3S53*01
782_5408	IGHG2B	IGHV3S53*01		783_3682	IGHG2B	IGHV3S53*01
782_5413	IGHG2C	IGHV3S53*01		783_3683	IGHG2B	IGHV3S53*01
782_5426	IGHG2C	IGHV3S53*01		783_3684	IGHG2C	IGHV3S53*01
782_5428	IGHG2C	IGHV3S53*01		783_3690	IGHG2B	IGHV3S53*01
782_5430	IGHG2C	IGHV3S53*01		783_3691	IGHG2B	IGHV3S53*01
782_5447	IGHG2C	IGHV3S53*01		783_3692	IGHG2B	IGHV3S53*01
782_5449	IGHG2C	IGHV3S53*01		783_3693	IGHG2B	IGHV3S53*01
782_5452	IGHG2C	IGHV3S53*01		783_3694	IGHG2B	IGHV3S53*01
782_5461	IGHG2C	IGHV3S53*01		783_3695	IGHG2B	IGHV3S53*01
782_5464	IGHG2C	IGHV3S53*01		783_3696	IGHG2C	IGHV3S53*01
782_5466	IGHG2C	IGHV3S53*01		783_3697	IGHG2B	IGHV3S53*01
782_5478	IGHG2B	IGHV3S53*01		783_3698	IGHG2C	IGHV3S53*01
782_5484	IGHG2C	IGHV3S53*01		783_3701	IGHG2C	IGHV3S53*01
782_5490	IGHG2B	IGHV3S53*01		783_3704	IGHG2B	IGHV3S53*01
782_5491	IGHG2C	IGHV3S53*01		783_3710	IGHG2B	IGHV3S53*01
782_5494	IGHG2B	IGHV3S53*01		783_3711	IGHG2B	IGHV3S53*01
782_5495	IGHG2B	IGHV3S53*01		783_3712	IGHG2C	IGHV3S53*01
782_5498	IGHG2C	IGHV3S53*01		783_3715	IGHG2B	IGHV3S53*01
782_5502	IGHG2B	IGHV3S53*01		783_3719	IGHG2B	IGHV3S53*01
782_5506	IGHG2B	IGHV3S53*01		783_3722	IGHG2B	IGHV3S53*01
782_5508	IGHG2C	IGHV3S53*01		783_3731	IGHG2B	IGHV3S53*01
782_5514	IGHG2B	IGHV3S53*01		783_3734	IGHG2B	IGHV3S53*01
782_5519	IGHG2C	IGHV3S53*01		783_3735	IGHG2B	IGHV3S53*01
782_5524	IGHG2B	IGHV3S53*01		783_3738	IGHG2B	IGHV3S53*01
782_5526	IGHG2C	IGHV3S53*01		783_3742	IGHG2B	IGHV3S53*01
782_5532	IGHG2B	IGHV3S53*01		783_3743	IGHG2C	IGHV3S53*01
782_5539	IGHG2C	IGHV3S53*01		783_3746	IGHG2B	IGHV3S53*01
782_5540	IGHG2C	IGHV3S53*01		783_3752	IGHG2B	IGHV3S53*01
782_5547	IGHG2C	IGHV3S53*01		783_3753	IGHG2B	IGHV3S53*01
782_5548	IGHG2C	IGHV3S53*01		783_3758	IGHG2B	IGHV3S53*01
782_5550	IGHG2C	IGHV3S53*01		783_3759	IGHG2C	IGHV3S53*01
782_5552	IGHG2B	IGHV3S53*01		783_3760	IGHG2B	IGHV3S53*01
782_5554	IGHG2C	IGHV3S53*01		783_3761	IGHG2B	IGHV3S53*01
782_5558	IGHG2C	IGHV3S53*01		783_3763	IGHG2B	IGHV3S53*01
782_5559	IGHG2B	IGHV3S53*01		783_3764	IGHG2B	IGHV3S53*01
782_5564	IGHG2C	IGHV3S53*01		783_3765	IGHG2C	IGHV3S53*01
782_5565	IGHG2C	IGHV3S53*01		783_3766	IGHG2C	IGHV3S53*01
782_5566	IGHG2C	IGHV3S53*01		783_3767	IGHG2B	IGHV3S53*01
782_5570	IGHG2B	IGHV3S53*01		783_3769	IGHG2B	IGHV3S53*01
782_5574	IGHG2C	IGHV3S53*01		783_3771	IGHG2C	IGHV3S53*01
782_5577	IGHG2C	IGHV3S53*01		783_3775	IGHG2B	IGHV3S53*01
782_5579	IGHG2C	IGHV3S53*01		783_3777	IGHG2B	IGHV3S53*01
782_5583	IGHG2C	IGHV3S53*01		783_3781	IGHG2C	IGHV3S53*01
782_5586	IGHG2C	IGHV3S53*01		783_3782	IGHG2B	IGHV3S53*01
782_5596	IGHG2B	IGHV3S53*01		783_3783	IGHG2C	IGHV3S53*01
782_5599	IGHG2B	IGHV3S53*01		783_3786	IGHG2B	IGHV3S53*01
782_5601	IGHG2B	IGHV3S53*01		783_3787	IGHG2B	IGHV3S53*01
782_5602	IGHG2C	IGHV3S53*01		783_3788	IGHG2B	IGHV3S53*01
782_5607	IGHG2B	IGHV3S53*01		783_3789	IGHG2B	IGHV3S53*01
782_5608	IGHG2C	IGHV3S53*01		783_3796	IGHG2B	IGHV3S53*01
782_5611	IGHG2C	IGHV3S53*01		783_3797	IGHG2C	IGHV3S53*01
782_5613	IGHG2B	IGHV3S53*01		783_3798	IGHG2B	IGHV3S53*01
782_5619	IGHG2B	IGHV3S53*01		783_3800	IGHG2B	IGHV3S53*01
782_5620	IGHG2C	IGHV3S53*01		783_3801	IGHG2B	IGHV3S53*01
782_5624	IGHG2C	IGHV3S53*01		783_3802	IGHG2B	IGHV3S53*01
782_5626	IGHG2C	IGHV3S53*01		783_3805	IGHG2B	IGHV3S53*01
782_5628	IGHG2C	IGHV3S53*01		783_3806	IGHG2C	IGHV3S53*01
782_5629	IGHG2B	IGHV3S53*01		783_3807	IGHG2B	IGHV3S53*01
782_5630	IGHG2B	IGHV3S53*01		783_3809	IGHG2B	IGHV3S53*01
782_5633	IGHG2C	IGHV3S53*01		783_3811	IGHG2B	IGHV3S53*01
782_5636	IGHG2B	IGHV3S53*01		783_3815	IGHG2B	IGHV3S53*01
782_5637	IGHG2C	IGHV3S53*01		783_3817	IGHG2B	IGHV3S53*01
782_5643	IGHG2C	IGHV3S53*01		783_3818	IGHG2B	IGHV3S53*01
782_5647	IGHG2C	IGHV3S53*01		783_3822	IGHG2B	IGHV3S53*01
782_5652	IGHG2B	IGHV3S53*01		783_3823	IGHG2B	IGHV3S53*01
782_5654	IGHG2C	IGHV3S53*01		783_3824	IGHG2B	IGHV3S53*01
782_5660	IGHG2C	IGHV3S53*01		783_3826	IGHG2B	IGHV3S53*01
782_5662	IGHG2C	IGHV3S53*01		783_3828	IGHG2B	IGHV3S53*01
782_5669	IGHG2B	IGHV3S53*01		783_3832	IGHG2B	IGHV3S53*01
782_5670	IGHG2C	IGHV3S53*01		783_3833	IGHG2B	IGHV3S53*01
782_5678	IGHG2B	IGHV3S53*01		783_3836	IGHG2B	IGHV3S53*01
782_5683	IGHG2B	IGHV3S53*01		783_3838	IGHG2B	IGHV3S53*01
782_5685	IGHG2C	IGHV3S53*01		783_3840	IGHG2C	IGHV3S53*01
782_5696	IGHG2B	IGHV3S53*01		783_3842	IGHG2B	IGHV3S53*01
782_5702	IGHG2C	IGHV3S53*01		783_3844	IGHG2B	IGHV3S53*01
782_5704	IGHG2B	IGHV3S53*01		783_3846	IGHG2B	IGHV3S53*01
782_5705	IGHG2B	IGHV3S53*01		783_3849	IGHG2B	IGHV3S53*01
782_5707	IGHG2B	IGHV3S53*01		783_3852	IGHG2B	IGHV3S53*01
782_5709	IGHG2B	IGHV3S53*01		783_3856	IGHG2B	IGHV3S53*01
782_5710	IGHG2C	IGHV3S53*01		783_3860	IGHG2B	IGHV3S53*01
782_5711	IGHG2C	IGHV3S53*01		783_3863	IGHG2B	IGHV3S53*01
782_5714	IGHG2B	IGHV3S53*01		783_3864	IGHG2B	IGHV3S53*01
782_5723	IGHG2C	IGHV3S53*01		783_3867	IGHG2B	IGHV3S53*01
782_5726	IGHG2B	IGHV3S53*01		783_3870	IGHG2B	IGHV3S53*01
782_5729	IGHG2C	IGHV3S53*01		783_3871	IGHG2B	IGHV3S53*01
782_5730	IGHG2C	IGHV3S53*01		783_3873	IGHG2C	IGHV3S53*01
782_5731	IGHG2C	IGHV3S53*01		783_3875	IGHG2B	IGHV3S53*01
782_5734	IGHG2C	IGHV3S53*01		783_3876	IGHG2B	IGHV3S53*01
782_5744	IGHG2B	IGHV3S53*01		783_3880	IGHG2C	IGHV3S53*01
782_5745	IGHG2C	IGHV3S53*01		783_3881	IGHG2B	IGHV3S53*01
782_5746	IGHG2C	IGHV3S53*01		783_3883	IGHG2B	IGHV3S53*01
782_5747	IGHG2C	IGHV3S53*01		783_3887	IGHG2B	IGHV3S53*01
782_5750	IGHG2B	IGHV3S53*01		783_3889	IGHG2B	IGHV3S53*01
782_5757	IGHG2C	IGHV3S53*01		783_3891	IGHG2B	IGHV3S53*01
782_5762	IGHG2C	IGHV3S53*01		783_3893	IGHG2B	IGHV3S53*01
782_5776	IGHG2C	IGHV3S53*01		783_3894	IGHG2C	IGHV3S53*01
782_5778	IGHG2C	IGHV3S53*01		783_3895	IGHG2B	IGHV3S53*01
782_5782	IGHG2C	IGHV3S53*01		783_3899	IGHG2B	IGHV3S53*01
782_5787	IGHG2B	IGHV3S53*01		783_3900	IGHG2C	IGHV3S53*01
782_5790	IGHG2B	IGHV3S53*01		783_3902	IGHG2B	IGHV3S53*01
782_5792	IGHG2C	IGHV3S53*01		783_3904	IGHG2C	IGHV3S53*01
782_5796	IGHG2B	IGHV3S53*01		783_3905	IGHG2C	IGHV3S53*01
782_5799	IGHG2C	IGHV3S53*01		783_3906	IGHG2B	IGHV3S53*01
782_5812	IGHG2C	IGHV3S53*01		783_3909	IGHG2B	IGHV3S53*01
782_5815	IGHG2B	IGHV3S53*01		783_3910	IGHG2C	IGHV3S53*01
782_5817	IGHG2C	IGHV3S53*01		783_3911	IGHG2B	IGHV3S53*01
782_5819	IGHG2C	IGHV3S53*01		783_3912	IGHG2B	IGHV3S53*01
782_5820	IGHG2C	IGHV3S53*01		783_3913	IGHG2B	IGHV3S53*01
782_5827	IGHG2C	IGHV3S53*01		783_3914	IGHG2B	IGHV3S53*01
782_5828	IGHG2C	IGHV3S53*01		783_3916	IGHG2B	IGHV3S53*01
782_5833	IGHG2C	IGHV3S53*01		783_3917	IGHG2C	IGHV3S53*01
782_5837	IGHG2C	IGHV3S53*01		783_3918	IGHG2B	IGHV3S53*01
782_5839	IGHG2C	IGHV3S53*01		783_3921	IGHG2B	IGHV3S53*01
782_5842	IGHG2C	IGHV3S53*01		783_3922	IGHG2B	IGHV3S53*01
782_5850	IGHG2C	IGHV3S53*01		783_3925	IGHG2B	IGHV3S53*01
782_5854	IGHG2C	IGHV3S53*01		783_3927	IGHG2B	IGHV3S53*01
782_5863	IGHG2C	IGHV3S53*01		783_3930	IGHG2B	IGHV3S53*01
782_5864	IGHG2C	IGHV3S53*01		783_3931	IGHG2C	IGHV3S53*01
782_5865	IGHG2B	IGHV3S53*01		783_3933	IGHG2B	IGHV3S53*01
782_5873	IGHG2C	IGHV3S53*01		783_3934	IGHG2B	IGHV3S53*01
782_5885	IGHG2C	IGHV3S53*01		783_3935	IGHG2C	IGHV3S53*01
782_5892	IGHG2C	IGHV3S53*01		783_3937	IGHG2B	IGHV3S53*01
782_5893	IGHG2C	IGHV3S53*01		783_3938	IGHG2B	IGHV3S53*01
782_5895	IGHG2C	IGHV3S53*01		783_3942	IGHG2C	IGHV3S53*01
782_5902	IGHG2C	IGHV3S53*01		783_3947	IGHG2B	IGHV3S53*01
782_5904	IGHG2C	IGHV3S53*01		783_3948	IGHG2B	IGHV3S53*01
782_5905	IGHG2B	IGHV3S53*01		783_3949	IGHG2B	IGHV3S53*01
782_5906	IGHG2C	IGHV3S53*01		783_3951	IGHG2B	IGHV3S53*01
782_5909	IGHG2C	IGHV3S53*01		783_3953	IGHG2C	IGHV3S53*01
782_5912	IGHG2C	IGHV3S53*01		783_3955	IGHG2B	IGHV3S53*01
782_5913	IGHG2C	IGHV3S53*01		783_3959	IGHG2B	IGHV3S53*01
782_5915	IGHG2B	IGHV3S53*01		783_3962	IGHG2B	IGHV3S53*01
782_5920	IGHG2C	IGHV3S53*01		783_3963	IGHG2C	IGHV3S53*01
782_5924	IGHG2C	IGHV3S53*01		783_3964	IGHG2C	IGHV3S53*01
782_5926	IGHG2C	IGHV3S53*01		783_3965	IGHG2B	IGHV3S53*01
782_5933	IGHG2C	IGHV3S53*01		783_3969	IGHG2B	IGHV3S53*01
782_5935	IGHG2B	IGHV3S53*01		783_3970	IGHG2B	IGHV3S53*01
782_5936	IGHG2C	IGHV3S53*01		783_3975	IGHG2C	IGHV3S53*01
782_5937	IGHG2B	IGHV3S53*01		783_3976	IGHG2B	IGHV3S53*01
782_5950	IGHG2C	IGHV3S53*01		783_3978	IGHG2C	IGHV3S53*01
782_5951	IGHG2C	IGHV3S53*01		783_3985	IGHG2B	IGHV3S53*01
782_5955	IGHG2C	IGHV3S53*01		783_3995	IGHG2B	IGHV3S53*01
782_5956	IGHG2C	IGHV3S53*01		783_3996	IGHG2B	IGHV3S53*01
782_5960	IGHG2B	IGHV3S53*01		783_3997	IGHG2B	IGHV3S53*01
782_5967	IGHG2B	IGHV3S53*01		783_4002	IGHG2C	IGHV3S53*01
782_5980	IGHG2B	IGHV3S53*01		783_4005	IGHG2C	IGHV3S53*01
782_5981	IGHG2C	IGHV3S53*01		783_4009	IGHG2B	IGHV3S53*01
782_5983	IGHG2C	IGHV3S53*01		783_4011	IGHG2B	IGHV3S53*01
782_5984	IGHG2C	IGHV3S53*01		783_4012	IGHG2B	IGHV3S53*01
782_5985	IGHG2C	IGHV3S53*01		783_4014	IGHG2B	IGHV3S53*01
782_5988	IGHG2B	IGHV3S53*01		783_4016	IGHG2C	IGHV3S53*01
782_5989	IGHG2C	IGHV3S53*01		783_4017	IGHG2B	IGHV3S53*01
782_5996	IGHG2C	IGHV3S53*01		783_4018	IGHG2B	IGHV3S53*01
782_6000	IGHG2B	IGHV3S53*01		783_4019	IGHG2B	IGHV3S53*01
782_6004	IGHG2C	IGHV3S53*01		783_4021	IGHG2C	IGHV3S53*01
782_6009	IGHG2C	IGHV3S53*01		783_4026	IGHG2C	IGHV3S53*01
782_6014	IGHG2C	IGHV3S53*01		783_4027	IGHG2B	IGHV3S53*01
782_6016	IGHG2C	IGHV3S53*01		783_4028	IGHG2B	IGHV3S53*01
782_6017	IGHG2C	IGHV3S53*01		783_4031	IGHG2C	IGHV3S53*01
782_6018	IGHG2B	IGHV3S53*01		783_4032	IGHG2C	IGHV3S53*01
782_6021	IGHG2C	IGHV3S53*01		783_4033	IGHG2B	IGHV3S53*01
782_6024	IGHG2C	IGHV3S53*01		783_4034	IGHG2B	IGHV3S53*01
782_6027	IGHG2C	IGHV3S53*01		783_4035	IGHG2B	IGHV3S53*01
782_6031	IGHG2B	IGHV3S53*01		783_4038	IGHG2B	IGHV3S53*01
782_6033	IGHG2C	IGHV3S53*01		783_4042	IGHG2B	IGHV3S53*01
782_6035	IGHG2C	IGHV3S53*01		783_4043	IGHG2B	IGHV3S53*01
782_6060	IGHG2C	IGHV3S53*01		783_4044	IGHG2B	IGHV3S53*01
782_6061	IGHG2C	IGHV3S53*01		783_4045	IGHG2C	IGHV3S53*01
782_6063	IGHG2C	IGHV3S53*01		783_4046	IGHG2C	IGHV3S53*01
782_6067	IGHG2C	IGHV3S53*01		783_4047	IGHG2B	IGHV3S53*01
782_6068	IGHG2B	IGHV3S53*01		783_4048	IGHG2C	IGHV3S53*01
782_6071	IGHG2C	IGHV3S53*01		783_4051	IGHG2B	IGHV3S53*01
782_6074	IGHG2B	IGHV3S53*01		783_4056	IGHG2B	IGHV3S53*01
782_6080	IGHG2C	IGHV3S53*01		783_4057	IGHG2C	IGHV3S53*01
782_6081	IGHG2C	IGHV3S53*01		783_4058	IGHG2B	IGHV3S53*01
782_6084	IGHG2C	IGHV3S53*01		783_4059	IGHG2B	IGHV3S53*01
782_6085	IGHG2B	IGHV3S53*01		783_4060	IGHG2B	IGHV3S53*01
782_6091	IGHG2B	IGHV3S53*01		783_4061	IGHG2B	IGHV3S53*01
782_6092	IGHG2C	IGHV3S53*01		783_4062	IGHG2B	IGHV3S53*01
782_6095	IGHG2B	IGHV3S53*01		783_4064	IGHG2B	IGHV3S53*01
782_6097	IGHG2C	IGHV3S53*01		783_4066	IGHG2B	IGHV3S53*01
782_6100	IGHG2C	IGHV3S53*01		783_4068	IGHG2B	IGHV3S53*01
782_6103	IGHG2C	IGHV3S53*01		783_4074	IGHG2B	IGHV3S53*01
782_6104	IGHG2C	IGHV3S53*01		783_4075	IGHG2B	IGHV3S53*01
782_6111	IGHG2C	IGHV3S53*01		783_4076	IGHG2B	IGHV3S53*01
782_6112	IGHG2C	IGHV3S53*01		783_4077	IGHG2C	IGHV3S53*01
782_6119	IGHG2C	IGHV3S53*01		783_4078	IGHG2C	IGHV3S53*01
782_6130	IGHG2C	IGHV3S53*01		783_4080	IGHG2B	IGHV3S53*01
782_6135	IGHG2C	IGHV3S53*01		783_4082	IGHG2B	IGHV3S53*01
782_6136	IGHG2C	IGHV3S53*01		783_4087	IGHG2C	IGHV3S53*01
782_6137	IGHG2B	IGHV3S53*01		783_4090	IGHG2B	IGHV3S53*01
782_6138	IGHG2C	IGHV3S53*01		783_4091	IGHG2B	IGHV3S53*01
782_6140	IGHG2C	IGHV3S53*01		783_4092	IGHG2B	IGHV3S53*01
782_6145	IGHG2B	IGHV3S53*01		783_4095	IGHG2B	IGHV3S53*01
782_6155	IGHG2C	IGHV3S53*01		783_4098	IGHG2B	IGHV3S53*01
782_6169	IGHG2C	IGHV3S53*01		783_4099	IGHG2B	IGHV3S53*01
782_6173	IGHG2B	IGHV3S53*01		783_4100	IGHG2C	IGHV3S53*01
782_6179	IGHG2B	IGHV3S53*01		783_4102	IGHG2B	IGHV3S53*01
782_6183	IGHG2B	IGHV3S53*01		783_4103	IGHG2B	IGHV3S53*01
782_6184	IGHG2C	IGHV3S53*01		783_4108	IGHG2B	IGHV3S53*01
782_6185	IGHG2C	IGHV3S53*01		783_4109	IGHG2B	IGHV3S53*01
782_6187	IGHG2B	IGHV3S53*01		783_4111	IGHG2B	IGHV3S53*01
782_6192	IGHG2B	IGHV3S53*01		783_4112	IGHG2B	IGHV3S53*01
782_6193	IGHG2B	IGHV3S53*01		783_4113	IGHG2B	IGHV3S53*01
782_6195	IGHG2C	IGHV3S53*01		783_4114	IGHG2B	IGHV3S53*01
782_6198	IGHG2C	IGHV3S53*01		783_4116	IGHG2B	IGHV3S53*01
782_6206	IGHG2C	IGHV3S53*01		783_4117	IGHG2B	IGHV3S53*01
782_6209	IGHG2C	IGHV3S53*01		783_4118	IGHG2B	IGHV3S53*01
782_6220	IGHG2C	IGHV3S53*01		783_4119	IGHG2B	IGHV3S53*01
782_6225	IGHG2B	IGHV3S53*01		783_4120	IGHG2C	IGHV3S53*01
782_6233	IGHG2C	IGHV3S53*01		783_4122	IGHG2C	IGHV3S53*01
782_6250	IGHG2C	IGHV3S53*01		783_4124	IGHG2B	IGHV3S53*01
782_6252	IGHG2C	IGHV3S53*01		783_4125	IGHG2B	IGHV3S53*01
782_6253	IGHG2C	IGHV3S53*01		783_4126	IGHG2C	IGHV3S53*01
782_6254	IGHG2C	IGHV3S53*01		783_4127	IGHG2B	IGHV3S53*01
782_6255	IGHG2C	IGHV3S53*01		783_4132	IGHG2C	IGHV3S53*01
782_6256	IGHG2C	IGHV3S53*01		783_4134	IGHG2B	IGHV3S53*01
782_6258	IGHG2B	IGHV3S53*01		783_4135	IGHG2C	IGHV3S53*01
782_6259	IGHG2C	IGHV3S53*01		783_4140	IGHG2B	IGHV3S53*01
782_6262	IGHG2C	IGHV3S53*01		783_4141	IGHG2B	IGHV3S53*01
782_6273	IGHG2C	IGHV3S53*01		783_4142	IGHG2B	IGHV3S53*01
782_6277	IGHG2B	IGHV3S53*01		783_4145	IGHG2B	IGHV3S53*01
782_6278	IGHG2C	IGHV3S53*01		783_4146	IGHG2B	IGHV3S53*01
782_6279	IGHG2C	IGHV3S53*01		783_4147	IGHG2B	IGHV3S53*01
782_6280	IGHG2C	IGHV3S53*01		783_4148	IGHG2C	IGHV3S53*01
782_6288	IGHG2C	IGHV3S53*01		783_4149	IGHG2C	IGHV3S53*01
782_6291	IGHG2C	IGHV3S53*01		783_4150	IGHG2B	IGHV3S53*01
782_6292	IGHG2B	IGHV3S53*01		783_4151	IGHG2B	IGHV3S53*01
782_6296	IGHG2B	IGHV3S53*01		783_4152	IGHG2B	IGHV3S53*01
782_6301	IGHG2B	IGHV3S53*01		783_4158	IGHG2B	IGHV3S53*01
782_6305	IGHG2C	IGHV3S53*01		783_4161	IGHG2B	IGHV3S53*01
782_6310	IGHG2C	IGHV3S53*01		783_4162	IGHG2B	IGHV3S53*01
782_6313	IGHG2B	IGHV3S53*01		783_4163	IGHG2B	IGHV3S53*01
782_6315	IGHG2B	IGHV3S53*01		783_4164	IGHG2B	IGHV3S53*01
782_6317	IGHG2C	IGHV3S53*01		783_4165	IGHG2B	IGHV3S53*01
782_6318	IGHG2B	IGHV3S53*01		783_4166	IGHG2B	IGHV3S53*01
782_6324	IGHG2C	IGHV3S53*01		783_4169	IGHG2B	IGHV3S53*01
782_6325	IGHG2B	IGHV3S53*01		783_4171	IGHG2B	IGHV3S53*01
782_6326	IGHG2B	IGHV3S53*01		783_4177	IGHG2B	IGHV3S53*01
782_6330	IGHG2C	IGHV3S53*01		783_4179	IGHG2C	IGHV3S53*01
782_6336	IGHG2B	IGHV3S53*01		783_4182	IGHG2B	IGHV3S53*01
782_6338	IGHG2B	IGHV3S53*01		783_4183	IGHG2B	IGHV3S53*01
782_6339	IGHG2C	IGHV3S53*01		783_4184	IGHG2B	IGHV3S53*01
782_6340	IGHG2B	IGHV3S53*01		783_4186	IGHG2B	IGHV3S53*01
782_6341	IGHG2C	IGHV3S53*01		783_4187	IGHG2C	IGHV3S53*01
782_6342	IGHG2C	IGHV3S53*01		783_4190	IGHG2C	IGHV3S53*01
782_6345	IGHG2B	IGHV3S53*01		783_4191	IGHG2B	IGHV3S53*01
782_6346	IGHG2C	IGHV3S53*01		783_4196	IGHG2B	IGHV3S53*01
782_6351	IGHG2C	IGHV3S53*01		783_4197	IGHG2B	IGHV3S53*01
782_6354	IGHG2B	IGHV3S53*01		783_4198	IGHG2B	IGHV3S53*01
782_6355	IGHG2C	IGHV3S53*01		783_4201	IGHG2B	IGHV3S53*01
782_6357	IGHG2C	IGHV3S53*01		783_4202	IGHG2B	IGHV3S53*01
782_6358	IGHG2B	IGHV3S53*01		783_4203	IGHG2B	IGHV3S53*01
782_6361	IGHG2B	IGHV3S53*01		783_4204	IGHG2B	IGHV3S53*01
782_6365	IGHG2B	IGHV3S53*01		783_4205	IGHG2C	IGHV3S53*01
782_6366	IGHG2C	IGHV3S53*01		783_4206	IGHG2B	IGHV3S53*01
782_6368	IGHG2B	IGHV3S53*01		783_4207	IGHG2B	IGHV3S53*01
782_6369	IGHG2C	IGHV3S53*01		783_4208	IGHG2B	IGHV3S53*01
782_6370	IGHG2B	IGHV3S53*01		783_4210	IGHG2B	IGHV3S53*01
782_6375	IGHG2C	IGHV3S53*01		783_4211	IGHG2B	IGHV3S53*01
782_6379	IGHG2C	IGHV3S53*01		783_4212	IGHG2C	IGHV3S53*01
782_6382	IGHG2C	IGHV3S53*01		783_4215	IGHG2C	IGHV3S53*01
782_6385	IGHG2C	IGHV3S53*01		783_4219	IGHG2B	IGHV3S53*01
782_6387	IGHG2C	IGHV3S53*01		783_4220	IGHG2B	IGHV3S53*01
782_6388	IGHG2B	IGHV3S53*01		783_4224	IGHG2B	IGHV3S53*01
782_6392	IGHG2B	IGHV3S53*01		783_4227	IGHG2B	IGHV3S53*01
782_6393	IGHG2B	IGHV3S53*01		783_4228	IGHG2B	IGHV3S53*01
782_6394	IGHG2C	IGHV3S53*01		783_4230	IGHG2B	IGHV3S53*01
782_6398	IGHG2B	IGHV3S53*01		783_4231	IGHG2B	IGHV3S53*01
782_6400	IGHG2C	IGHV3S53*01		783_4232	IGHG2B	IGHV3S53*01
782_6410	IGHG2B	IGHV3S53*01		783_4233	IGHG2B	IGHV3S53*01
782_6411	IGHG2B	IGHV3S53*01		783_4236	IGHG2B	IGHV3S53*01
782_6412	IGHG2C	IGHV3S53*01		783_4240	IGHG2B	IGHV3S53*01
782_6414	IGHG2C	IGHV3S53*01		783_4242	IGHG2B	IGHV3S53*01
782_6416	IGHG2C	IGHV3S53*01		783_4244	IGHG2B	IGHV3S53*01
782_6419	IGHG2B	IGHV3S53*01		783_4246	IGHG2B	IGHV3S53*01
782_6421	IGHG2B	IGHV3S53*01		783_4249	IGHG2B	IGHV3S53*01
782_6423	IGHG2B	IGHV3S53*01		783_4252	IGHG2B	IGHV3S53*01
782_6425	IGHG2C	IGHV3S53*01		783_4256	IGHG2B	IGHV3S53*01
782_6432	IGHG2B	IGHV3S53*01		783_4257	IGHG2B	IGHV3S53*01
782_6434	IGHG2B	IGHV3S53*01		783_4258	IGHG2B	IGHV3S53*01
782_6436	IGHG2C	IGHV3S53*01		783_4259	IGHG2B	IGHV3S53*01
782_6438	IGHG2B	IGHV3S53*01		783_4262	IGHG2B	IGHV3S53*01
782_6439	IGHG2C	IGHV3S53*01		783_4263	IGHG2C	IGHV3S53*01
782_6440	IGHG2C	IGHV3S53*01		783_4266	IGHG2C	IGHV3S53*01
782_6442	IGHG2C	IGHV3S53*01		783_4267	IGHG2C	IGHV3S53*01
782_6448	IGHG2B	IGHV3S53*01		783_4270	IGHG2B	IGHV3S53*01
782_6449	IGHG2B	IGHV3S53*01		783_4271	IGHG2B	IGHV3S53*01
782_6452	IGHG2B	IGHV3S53*01		783_4275	IGHG2B	IGHV3S53*01
782_6453	IGHG2B	IGHV3S53*01		783_4281	IGHG2B	IGHV3S53*01
782_6464	IGHG2C	IGHV3S53*01		783_4284	IGHG2B	IGHV3S53*01
782_6466	IGHG2C	IGHV3S53*01		783_4286	IGHG2B	IGHV3S53*01
782_6474	IGHG2C	IGHV3S53*01		783_4287	IGHG2B	IGHV3S53*01
782_6484	IGHG2C	IGHV3S53*01		783_4288	IGHG2B	IGHV3S53*01
782_6502	IGHG2C	IGHV3S53*01		783_4290	IGHG2B	IGHV3S53*01
782_6503	IGHG2C	IGHV3S53*01		783_4293	IGHG2B	IGHV3S53*01
782_6504	IGHG2C	IGHV3S53*01		783_4295	IGHG2B	IGHV3S53*01
782_6505	IGHG2B	IGHV3S53*01		783_4297	IGHG2C	IGHV3S53*01
782_6507	IGHG2C	IGHV3S53*01		783_4298	IGHG2B	IGHV3S53*01
782_6512	IGHG2C	IGHV3S53*01		783_4301	IGHG2B	IGHV3S53*01
782_6513	IGHG2B	IGHV3S53*01		783_4302	IGHG2B	IGHV3S53*01
782_6517	IGHG2C	IGHV3S53*01		783_4303	IGHG2C	IGHV3S53*01
782_6519	IGHG2C	IGHV3S53*01		783_4307	IGHG2B	IGHV3S53*01
782_6520	IGHG2C	IGHV3S53*01		783_4310	IGHG2C	IGHV3S53*01
782_6523	IGHG2C	IGHV3S53*01		783_4313	IGHG2C	IGHV3S53*01
782_6529	IGHG2C	IGHV3S53*01		783_4317	IGHG2B	IGHV3S53*01
782_6534	IGHG2B	IGHV3S53*01		783_4318	IGHG2B	IGHV3S53*01
782_6540	IGHG2B	IGHV3S53*01		783_4320	IGHG2B	IGHV3S53*01
782_6541	IGHG2C	IGHV3S53*01		783_4325	IGHG2B	IGHV3S53*01
782_6543	IGHG2C	IGHV3S53*01		783_4330	IGHG2C	IGHV3S53*01
782_6545	IGHG2C	IGHV3S53*01		783_4331	IGHG2B	IGHV3S53*01
782_6549	IGHG2B	IGHV3S53*01		783_4332	IGHG2B	IGHV3S53*01
782_6551	IGHG2B	IGHV3S53*01		783_4333	IGHG2B	IGHV3S53*01
782_6556	IGHG2C	IGHV3S53*01		783_4334	IGHG2B	IGHV3S53*01
782_6558	IGHG2C	IGHV3S53*01		783_4336	IGHG2B	IGHV3S53*01
782_6568	IGHG2B	IGHV3S53*01		783_4337	IGHG2B	IGHV3S53*01
782_6575	IGHG2C	IGHV3S53*01		783_4338	IGHG2B	IGHV3S53*01
782_6576	IGHG2C	IGHV3S53*01		783_4340	IGHG2B	IGHV3S53*01
782_6580	IGHG2B	IGHV3S53*01		783_4341	IGHG2B	IGHV3S53*01
782_6581	IGHG2C	IGHV3S53*01		783_4342	IGHG2B	IGHV3S53*01
782_6585	IGHG2C	IGHV3S53*01		783_4344	IGHG2B	IGHV3S53*01
782_6587	IGHG2C	IGHV3S53*01		783_4347	IGHG2B	IGHV3S53*01
782_6591	IGHG2C	IGHV3S53*01		783_4348	IGHG2C	IGHV3S53*01
782_6599	IGHG2C	IGHV3S53*01		783_4353	IGHG2B	IGHV3S53*01
782_6603	IGHG2C	IGHV3S53*01		783_4354	IGHG2B	IGHV3S53*01
782_6614	IGHG2C	IGHV3S53*01		783_4355	IGHG2B	IGHV3S53*01
782_6620	IGHG2B	IGHV3S53*01		783_4356	IGHG2B	IGHV3S53*01
782_6622	IGHG2C	IGHV3S53*01		783_4357	IGHG2C	IGHV3S53*01
782_6625	IGHG2C	IGHV3S53*01		783_4359	IGHG2B	IGHV3S53*01
782_6628	IGHG2C	IGHV3S53*01		783_4362	IGHG2B	IGHV3S53*01
782_6630	IGHG2C	IGHV3S53*01		783_4369	IGHG2B	IGHV3S53*01
782_6631	IGHG2B	IGHV3S53*01		783_4372	IGHG2B	IGHV3S53*01
782_6639	IGHG2C	IGHV3S53*01		783_4373	IGHG2B	IGHV3S53*01
782_6642	IGHG2C	IGHV3S53*01		783_4374	IGHG2B	IGHV3S53*01
782_6644	IGHG2B	IGHV3S53*01		783_4377	IGHG2B	IGHV3S53*01
782_6646	IGHG2C	IGHV3S53*01		783_4379	IGHG2C	IGHV3S53*01
782_6649	IGHG2B	IGHV3S53*01		783_4380	IGHG2C	IGHV3S53*01
782_6650	IGHG2C	IGHV3S53*01		783_4383	IGHG2B	IGHV3S53*01
782_6659	IGHG2B	IGHV3S53*01		783_4386	IGHG2B	IGHV3S53*01
782_6661	IGHG2C	IGHV3S53*01		783_4388	IGHG2B	IGHV3S53*01
782_6662	IGHG2C	IGHV3S53*01		783_4389	IGHG2B	IGHV3S53*01
782_6666	IGHG2B	IGHV3S53*01		783_4390	IGHG2B	IGHV3S53*01
782_6672	IGHG2B	IGHV3S53*01		783_4391	IGHG2B	IGHV3S53*01
782_6673	IGHG2C	IGHV3S53*01		783_4392	IGHG2B	IGHV3S53*01
782_6675	IGHG2C	IGHV3S53*01		783_4394	IGHG2B	IGHV3S53*01
782_6678	IGHG2C	IGHV3S53*01		783_4395	IGHG2C	IGHV3S53*01
782_6679	IGHG2B	IGHV3S53*01		783_4396	IGHG2B	IGHV3S53*01
782_6680	IGHG2C	IGHV3S53*01		783_4404	IGHG2B	IGHV3S53*01
782_6686	IGHG2C	IGHV3S53*01		783_4405	IGHG2B	IGHV3S53*01
782_6688	IGHG2C	IGHV3S53*01		783_4406	IGHG2B	IGHV3S53*01
782_6690	IGHG2B	IGHV3S53*01		783_4407	IGHG2B	IGHV3S53*01
782_6691	IGHG2B	IGHV3S53*01		783_4408	IGHG2C	IGHV3S53*01
782_6694	IGHG2B	IGHV3S53*01		783_4416	IGHG2B	IGHV3S53*01
782_6704	IGHG2B	IGHV3S53*01		783_4419	IGHG2B	IGHV3S53*01
782_6706	IGHG2C	IGHV3S53*01		783_4421	IGHG2B	IGHV3S53*01
782_6707	IGHG2C	IGHV3S53*01		783_4424	IGHG2B	IGHV3S53*01
782_6713	IGHG2B	IGHV3S53*01		783_4426	IGHG2B	IGHV3S53*01
782_6715	IGHG2B	IGHV3S53*01		783_4427	IGHG2B	IGHV3S53*01
782_6718	IGHG2C	IGHV3S53*01		783_4430	IGHG2B	IGHV3S53*01
782_6720	IGHG2B	IGHV3S53*01		783_4436	IGHG2B	IGHV3S53*01
782_6722	IGHG2C	IGHV3S53*01		783_4440	IGHG2C	IGHV3S53*01
782_6726	IGHG2C	IGHV3S53*01		783_4442	IGHG2B	IGHV3S53*01
782_6735	IGHG2B	IGHV3S53*01		783_4449	IGHG2B	IGHV3S53*01
782_6736	IGHG2C	IGHV3S53*01		783_4451	IGHG2B	IGHV3S53*01
782_6739	IGHG2C	IGHV3S53*01		783_4452	IGHG2B	IGHV3S53*01
782_6740	IGHG2B	IGHV3S53*01		783_4454	IGHG2C	IGHV3S53*01
782_6743	IGHG2B	IGHV3S53*01		783_4458	IGHG2B	IGHV3S53*01
782_6752	IGHG2C	IGHV3S53*01		783_4460	IGHG2C	IGHV3S53*01
782_6757	IGHG2B	IGHV3S53*01		783_4461	IGHG2B	IGHV3S53*01
782_6762	IGHG2C	IGHV3S53*01		783_4464	IGHG2B	IGHV3S53*01
782_6763	IGHG2C	IGHV3S53*01		783_4465	IGHG2B	IGHV3S53*01
782_6764	IGHG2C	IGHV3S53*01		783_4467	IGHG2B	IGHV3S53*01
782_6768	IGHG2C	IGHV3S53*01		783_4468	IGHG2B	IGHV3S53*01
782_6773	IGHG2B	IGHV3S53*01		783_4471	IGHG2B	IGHV3S53*01
782_6774	IGHG2C	IGHV3S53*01		783_4479	IGHG2B	IGHV3S53*01
782_6777	IGHG2B	IGHV3S53*01		783_4480	IGHG2B	IGHV3S53*01
782_6779	IGHG2C	IGHV3S53*01		783_4482	IGHG2B	IGHV3S53*01
782_6785	IGHG2C	IGHV3S53*01		783_4483	IGHG2B	IGHV3S53*01
782_6787	IGHG2C	IGHV3S53*01		783_4484	IGHG2B	IGHV3S53*01
782_6790	IGHG2C	IGHV3S53*01		783_4486	IGHG2C	IGHV3S53*01
782_6796	IGHG2C	IGHV3S53*01		783_4487	IGHG2B	IGHV3S53*01
782_6808	IGHG2C	IGHV3S53*01		783_4488	IGHG2B	IGHV3S53*01
782_6809	IGHG2C	IGHV3S53*01		783_4491	IGHG2C	IGHV3S53*01
782_6810	IGHG2C	IGHV3S53*01		783_4492	IGHG2B	IGHV3S53*01
782_6813	IGHG2B	IGHV3S53*01		783_4498	IGHG2B	IGHV3S53*01
782_6820	IGHG2C	IGHV3S53*01		783_4504	IGHG2B	IGHV3S53*01
782_6822	IGHG2C	IGHV3S53*01		783_4507	IGHG2B	IGHV3S53*01
782_6826	IGHG2C	IGHV3S53*01		783_4509	IGHG2B	IGHV3S53*01
782_6828	IGHG2B	IGHV3S53*01		783_4511	IGHG2B	IGHV3S53*01
782_6832	IGHG2C	IGHV3S53*01		783_4517	IGHG2B	IGHV3S53*01
782_6837	IGHG2C	IGHV3S53*01		783_4519	IGHG2B	IGHV3S53*01
782_6841	IGHG2C	IGHV3S53*01		783_4521	IGHG2B	IGHV3S53*01
782_6843	IGHG2C	IGHV3S53*01		783_4522	IGHG2C	IGHV3S53*01
782_6850	IGHG2B	IGHV3S53*01		783_4524	IGHG2B	IGHV3S53*01
782_6853	IGHG2C	IGHV3S53*01		783_4526	IGHG2B	IGHV3S53*01
782_6856	IGHG2C	IGHV3S53*01		783_4531	IGHG2B	IGHV3S53*01
782_6860	IGHG2B	IGHV3S53*01		783_4532	IGHG2B	IGHV3S53*01
782_6863	IGHG2C	IGHV3S53*01		783_4533	IGHG2B	IGHV3S53*01
782_6865	IGHG2C	IGHV3S53*01		783_4535	IGHG2B	IGHV3S53*01
782_6866	IGHG2B	IGHV3S53*01		783_4537	IGHG2B	IGHV3S53*01
782_6867	IGHG2C	IGHV3S53*01		783_4541	IGHG2B	IGHV3S53*01
782_6868	IGHG2B	IGHV3S53*01		783_4544	IGHG2B	IGHV3S53*01
782_6869	IGHG2C	IGHV3S53*01		783_4548	IGHG2B	IGHV3S53*01
782_6872	IGHG2B	IGHV3S53*01		783_4551	IGHG2B	IGHV3S53*01
782_6875	IGHG2C	IGHV3S53*01		783_4554	IGHG2C	IGHV3S53*01
782_6879	IGHG2C	IGHV3S53*01		783_4557	IGHG2C	IGHV3S53*01
782_6880	IGHG2B	IGHV3S53*01		783_4559	IGHG2B	IGHV3S53*01
782_6881	IGHG2C	IGHV3S53*01		783_4562	IGHG2B	IGHV3S53*01
782_6886	IGHG2C	IGHV3S53*01		783_4565	IGHG2B	IGHV3S53*01
782_6893	IGHG2C	IGHV3S53*01		783_4566	IGHG2B	IGHV3S53*01
782_6898	IGHG2B	IGHV3S53*01		783_4568	IGHG2B	IGHV3S53*01
782_6899	IGHG2B	IGHV3S53*01		783_4570	IGHG2B	IGHV3S53*01
782_6903	IGHG2C	IGHV3S53*01		783_4571	IGHG2B	IGHV3S53*01
782_6906	IGHG2B	IGHV3S53*01		783_4572	IGHG2B	IGHV3S53*01
782_6920	IGHG2C	IGHV3S53*01		783_4574	IGHG2C	IGHV3S53*01
782_6922	IGHG2C	IGHV3S53*01		783_4575	IGHG2B	IGHV3S53*01
782_6923	IGHG2C	IGHV3S53*01		783_4577	IGHG2B	IGHV3S53*01
782_6924	IGHG2C	IGHV3S53*01		783_4578	IGHG2B	IGHV3S53*01
782_6939	IGHG2C	IGHV3S53*01		783_4579	IGHG2B	IGHV3S53*01
782_6944	IGHG2C	IGHV3S53*01		783_4584	IGHG2B	IGHV3S53*01
782_6950	IGHG2C	IGHV3S53*01		783_4586	IGHG2B	IGHV3S53*01
782_6951	IGHG2C	IGHV3S53*01		783_4591	IGHG2B	IGHV3S53*01
782_6954	IGHG2C	IGHV3S53*01		783_4592	IGHG2B	IGHV3S53*01
782_6957	IGHG2B	IGHV3S53*01		783_4593	IGHG2C	IGHV3S53*01
782_6959	IGHG2C	IGHV3S53*01		783_4594	IGHG2B	IGHV3S53*01
782_6960	IGHG2C	IGHV3S53*01		783_4597	IGHG2B	IGHV3S53*01
782_6963	IGHG2C	IGHV3S53*01		783_4598	IGHG2C	IGHV3S53*01
782_6966	IGHG2B	IGHV3S53*01		783_4599	IGHG2B	IGHV3S53*01
782_6970	IGHG2B	IGHV3S53*01		783_4602	IGHG2C	IGHV3S53*01
782_6972	IGHG2C	IGHV3S53*01		783_4605	IGHG2B	IGHV3S53*01
782_6973	IGHG2B	IGHV3S53*01		783_4607	IGHG2B	IGHV3S53*01
782_6977	IGHG2C	IGHV3S53*01		783_4609	IGHG2C	IGHV3S53*01
782_6978	IGHG2C	IGHV3S53*01		783_4614	IGHG2B	IGHV3S53*01
782_6981	IGHG2B	IGHV3S53*01		783_4615	IGHG2B	IGHV3S53*01
782_6982	IGHG2B	IGHV3S53*01		783_4616	IGHG2B	IGHV3S53*01
782_6987	IGHG2C	IGHV3S53*01		783_4619	IGHG2C	IGHV3S53*01
782_6988	IGHG2C	IGHV3S53*01		783_4622	IGHG2B	IGHV3S53*01
782_6996	IGHG2B	IGHV3S53*01		783_4624	IGHG2B	IGHV3S53*01
782_6999	IGHG2C	IGHV3S53*01		783_4629	IGHG2C	IGHV3S53*01
782_7004	IGHG2C	IGHV3S53*01		783_4630	IGHG2B	IGHV3S53*01
782_7006	IGHG2C	IGHV3S53*01		783_4631	IGHG2C	IGHV3S53*01
782_7007	IGHG2C	IGHV3S53*01		783_4634	IGHG2B	IGHV3S53*01
782_7011	IGHG2B	IGHV3S53*01		783_4635	IGHG2B	IGHV3S53*01
782_7018	IGHG2B	IGHV3S53*01		783_4636	IGHG2B	IGHV3S53*01
782_7022	IGHG2C	IGHV3S53*01		783_4638	IGHG2B	IGHV3S53*01
782_7023	IGHG2C	IGHV3S53*01		783_4639	IGHG2C	IGHV3S53*01
782_7026	IGHG2C	IGHV3S53*01		783_4641	IGHG2B	IGHV3S53*01
782_7031	IGHG2C	IGHV3S53*01		783_4642	IGHG2C	IGHV3S53*01
782_7036	IGHG2C	IGHV3S53*01		783_4644	IGHG2B	IGHV3S53*01
782_7039	IGHG2C	IGHV3S53*01		783_4645	IGHG2B	IGHV3S53*01
782_7040	IGHG2C	IGHV3S53*01		783_4646	IGHG2B	IGHV3S53*01
782_7043	IGHG2B	IGHV3S53*01		783_4652	IGHG2B	IGHV3S53*01
782_7044	IGHG2C	IGHV3S53*01		783_4654	IGHG2B	IGHV3S53*01
782_7050	IGHG2B	IGHV3S53*01		783_4655	IGHG2C	IGHV3S53*01
782_7052	IGHG2C	IGHV3S53*01		783_4659	IGHG2B	IGHV3S53*01
782_7055	IGHG2C	IGHV3S53*01		783_4660	IGHG2B	IGHV3S53*01
782_7059	IGHG2C	IGHV3S53*01		783_4663	IGHG2B	IGHV3S53*01
782_7067	IGHG2C	IGHV3S53*01		783_4665	IGHG2B	IGHV3S53*01
782_7068	IGHG2B	IGHV3S53*01		783_4670	IGHG2B	IGHV3S53*01
782_7070	IGHG2B	IGHV3S53*01		783_4678	IGHG2B	IGHV3S53*01
782_7071	IGHG2C	IGHV3S53*01		783_4682	IGHG2B	IGHV3S53*01
782_7075	IGHG2C	IGHV3S53*01		783_4683	IGHG2C	IGHV3S53*01
782_7078	IGHG2C	IGHV3S53*01		783_4684	IGHG2C	IGHV3S53*01
782_7081	IGHG2C	IGHV3S53*01		783_4693	IGHG2B	IGHV3S53*01
782_7085	IGHG2C	IGHV3S53*01		783_4694	IGHG2B	IGHV3S53*01
782_7088	IGHG2C	IGHV3S53*01		783_4698	IGHG2B	IGHV3S53*01
782_7092	IGHG2C	IGHV3S53*01		783_4700	IGHG2B	IGHV3S53*01
782_7097	IGHG2C	IGHV3S53*01		783_4702	IGHG2B	IGHV3S53*01
782_7104	IGHG2B	IGHV3S53*01		783_4704	IGHG2B	IGHV3S53*01
782_7113	IGHG2C	IGHV3S53*01		783_4707	IGHG2B	IGHV3S53*01
782_7119	IGHG2C	IGHV3S53*01		783_4710	IGHG2B	IGHV3S53*01
782_7122	IGHG2C	IGHV3S53*01		783_4711	IGHG2B	IGHV3S53*01
782_7134	IGHG2B	IGHV3S53*01		783_4712	IGHG2B	IGHV3S53*01
782_7135	IGHG2C	IGHV3S53*01		783_4713	IGHG2C	IGHV3S53*01
782_7136	IGHG2C	IGHV3S53*01		783_4714	IGHG2B	IGHV3S53*01
782_7145	IGHG2B	IGHV3S53*01		783_4716	IGHG2B	IGHV3S53*01
782_7146	IGHG2C	IGHV3S53*01		783_4717	IGHG2B	IGHV3S53*01
782_7151	IGHG2C	IGHV3S53*01		783_4718	IGHG2B	IGHV3S53*01
782_7153	IGHG2B	IGHV3S53*01		783_4719	IGHG2B	IGHV3S53*01
782_7160	IGHG2C	IGHV3S53*01		783_4720	IGHG2C	IGHV3S53*01
782_7162	IGHG2C	IGHV3S53*01		783_4721	IGHG2B	IGHV3S53*01
782_7168	IGHG2B	IGHV3S53*01		783_4722	IGHG2B	IGHV3S53*01
782_7171	IGHG2B	IGHV3S53*01		783_4725	IGHG2B	IGHV3S53*01
782_7172	IGHG2C	IGHV3S53*01		783_4727	IGHG2B	IGHV3S53*01
782_7174	IGHG2C	IGHV3S53*01		783_4729	IGHG2B	IGHV3S53*01
782_7184	IGHG2B	IGHV3S53*01		783_4730	IGHG2B	IGHV3S53*01
782_7185	IGHG2C	IGHV3S53*01		783_4731	IGHG2B	IGHV3S53*01
782_7187	IGHG2C	IGHV3S53*01		783_4732	IGHG2B	IGHV3S53*01
782_7191	IGHG2B	IGHV3S53*01		783_4733	IGHG2B	IGHV3S53*01
782_7193	IGHG2C	IGHV3S53*01		783_4734	IGHG2B	IGHV3S53*01
782_7195	IGHG2B	IGHV3S53*01		783_4738	IGHG2B	IGHV3S53*01
782_7199	IGHG2B	IGHV3S53*01		783_4743	IGHG2C	IGHV3S53*01
782_7208	IGHG2C	IGHV3S53*01		783_4746	IGHG2B	IGHV3S53*01
782_7210	IGHG2C	IGHV3S53*01		783_4748	IGHG2B	IGHV3S53*01
782_7212	IGHG2C	IGHV3S53*01		783_4752	IGHG2C	IGHV3S53*01
782_7218	IGHG2C	IGHV3S53*01		783_4753	IGHG2B	IGHV3S53*01
782_7225	IGHG2C	IGHV3S53*01		783_4755	IGHG2B	IGHV3S53*01
782_7226	IGHG2B	IGHV3S53*01		783_4757	IGHG2B	IGHV3S53*01
782_7235	IGHG2C	IGHV3S53*01		783_4762	IGHG2B	IGHV3S53*01
782_7238	IGHG2C	IGHV3S53*01		783_4767	IGHG2C	IGHV3S53*01
782_7240	IGHG2B	IGHV3S53*01		783_4768	IGHG2B	IGHV3S53*01
782_7244	IGHG2C	IGHV3S53*01		783_4772	IGHG2C	IGHV3S53*01
782_7245	IGHG2C	IGHV3S53*01		783_4776	IGHG2B	IGHV3S53*01
782_7247	IGHG2B	IGHV3S53*01		783_4779	IGHG2B	IGHV3S53*01
782_7259	IGHG2C	IGHV3S53*01		783_4781	IGHG2B	IGHV3S53*01
782_7260	IGHG2C	IGHV3S53*01		783_4788	IGHG2B	IGHV3S53*01
782_7262	IGHG2B	IGHV3S53*01		783_4789	IGHG2B	IGHV3S53*01
782_7267	IGHG2C	IGHV3S53*01		783_4791	IGHG2B	IGHV3S53*01
782_7274	IGHG2C	IGHV3S53*01		783_4795	IGHG2B	IGHV3S53*01
782_7275	IGHG2C	IGHV3S53*01		783_4796	IGHG2B	IGHV3S53*01
782_7276	IGHG2B	IGHV3S53*01		783_4797	IGHG2C	IGHV3S53*01
782_7279	IGHG2C	IGHV3S53*01		783_4798	IGHG2B	IGHV3S53*01
782_7281	IGHG2C	IGHV3S53*01		783_4800	IGHG2B	IGHV3S53*01
782_7283	IGHG2C	IGHV3S53*01		783_4801	IGHG2C	IGHV3S53*01
782_7285	IGHG2C	IGHV3S53*01		783_4802	IGHG2B	IGHV3S53*01
782_7286	IGHG2C	IGHV3S53*01		783_4806	IGHG2B	IGHV3S53*01
782_7294	IGHG2B	IGHV3S53*01		783_4807	IGHG2B	IGHV3S53*01
782_7295	IGHG2B	IGHV3S53*01		783_4809	IGHG2C	IGHV3S53*01
782_7297	IGHG2B	IGHV3S53*01		783_4810	IGHG2B	IGHV3S53*01
782_7299	IGHG2B	IGHV3S53*01		783_4813	IGHG2C	IGHV3S53*01
782_7301	IGHG2C	IGHV3S53*01		783_4814	IGHG2B	IGHV3S53*01
782_7304	IGHG2B	IGHV3S53*01		783_4815	IGHG2B	IGHV3S53*01
782_7305	IGHG2C	IGHV3S53*01		783_4816	IGHG2B	IGHV3S53*01
782_7306	IGHG2B	IGHV3S53*01		783_4817	IGHG2B	IGHV3S53*01
782_7318	IGHG2B	IGHV3S53*01		783_4818	IGHG2B	IGHV3S53*01
782_7323	IGHG2B	IGHV3S53*01		783_4820	IGHG2B	IGHV3S53*01
782_7325	IGHG2C	IGHV3S53*01		783_4821	IGHG2C	IGHV3S53*01
782_7327	IGHG2B	IGHV3S53*01		783_4822	IGHG2B	IGHV3S53*01
782_7329	IGHG2C	IGHV3S53*01		783_4823	IGHG2B	IGHV3S53*01
782_7333	IGHG2B	IGHV3S53*01		783_4824	IGHG2B	IGHV3S53*01
782_7339	IGHG2B	IGHV3S53*01		783_4825	IGHG2B	IGHV3S53*01
782_7345	IGHG2B	IGHV3S53*01		783_4828	IGHG2B	IGHV3S53*01
782_7354	IGHG2C	IGHV3S53*01		783_4829	IGHG2B	IGHV3S53*01
782_7355	IGHG2C	IGHV3S53*01		783_4830	IGHG2B	IGHV3S53*01
782_7356	IGHG2C	IGHV3S53*01		783_4832	IGHG2C	IGHV3S53*01
782_7364	IGHG2C	IGHV3S53*01		783_4833	IGHG2B	IGHV3S53*01
782_7367	IGHG2B	IGHV3S53*01		783_4838	IGHG2B	IGHV3S53*01
782_7368	IGHG2B	IGHV3S53*01		783_4839	IGHG2B	IGHV3S53*01
782_7369	IGHG2B	IGHV3S53*01		783_4840	IGHG2B	IGHV3S53*01
782_7378	IGHG2C	IGHV3S53*01		783_4841	IGHG2C	IGHV3S53*01
782_7381	IGHG2B	IGHV3S53*01		783_4845	IGHG2B	IGHV3S53*01
782_7382	IGHG2C	IGHV3S53*01		783_4847	IGHG2B	IGHV3S53*01
782_7385	IGHG2B	IGHV3S53*01		783_4849	IGHG2C	IGHV3S53*01
782_7386	IGHG2B	IGHV3S53*01		783_4854	IGHG2B	IGHV3S53*01
782_7390	IGHG2C	IGHV3S53*01		783_4864	IGHG2B	IGHV3S53*01
782_7393	IGHG2C	IGHV3S53*01		783_4866	IGHG2B	IGHV3S53*01
782_7406	IGHG2C	IGHV3S53*01		783_4867	IGHG2B	IGHV3S53*01
782_7407	IGHG2C	IGHV3S53*01		783_4868	IGHG2C	IGHV3S53*01
782_7409	IGHG2B	IGHV3S53*01		783_4869	IGHG2C	IGHV3S53*01
782_7414	IGHG2C	IGHV3S53*01		783_4870	IGHG2B	IGHV3S53*01
782_7420	IGHG2B	IGHV3S53*01		783_4872	IGHG2B	IGHV3S53*01
782_7426	IGHG2C	IGHV3S53*01		783_4873	IGHG2B	IGHV3S53*01
782_7430	IGHG2C	IGHV3S53*01		783_4875	IGHG2C	IGHV3S53*01
782_7432	IGHG2B	IGHV3S53*01		783_4877	IGHG2B	IGHV3S53*01
782_7433	IGHG2B	IGHV3S53*01		783_4878	IGHG2B	IGHV3S53*01
782_7438	IGHG2C	IGHV3S53*01		783_4879	IGHG2B	IGHV3S53*01
782_7439	IGHG2C	IGHV3S53*01		783_4880	IGHG2B	IGHV3S53*01
782_7443	IGHG2C	IGHV3S53*01		783_4881	IGHG2B	IGHV3S53*01
782_7445	IGHG2B	IGHV3S53*01		783_4882	IGHG2B	IGHV3S53*01
782_7448	IGHG2C	IGHV3S53*01		783_4885	IGHG2B	IGHV3S53*01
782_7455	IGHG2C	IGHV3S53*01		783_4886	IGHG2B	IGHV3S53*01
782_7457	IGHG2C	IGHV3S53*01		783_4888	IGHG2B	IGHV3S53*01
782_7463	IGHG2B	IGHV3S53*01		783_4892	IGHG2B	IGHV3S53*01
782_7469	IGHG2B	IGHV3S53*01		783_4893	IGHG2B	IGHV3S53*01
782_7470	IGHG2C	IGHV3S53*01		783_4895	IGHG2B	IGHV3S53*01
782_7478	IGHG2C	IGHV3S53*01		783_4897	IGHG2B	IGHV3S53*01
782_7482	IGHG2B	IGHV3S53*01		783_4899	IGHG2B	IGHV3S53*01
782_7483	IGHG2C	IGHV3S53*01		783_4900	IGHG2B	IGHV3S53*01
782_7485	IGHG2C	IGHV3S53*01		783_4904	IGHG2B	IGHV3S53*01
782_7490	IGHG2B	IGHV3S53*01		783_4907	IGHG2B	IGHV3S53*01
782_7498	IGHG2C	IGHV3S53*01		783_4908	IGHG2B	IGHV3S53*01
782_7501	IGHG2C	IGHV3S53*01		783_4910	IGHG2B	IGHV3S53*01
782_7506	IGHG2B	IGHV3S53*01		783_4911	IGHG2B	IGHV3S53*01
782_7513	IGHG2B	IGHV3S53*01		783_4921	IGHG2C	IGHV3S53*01
782_7514	IGHG2B	IGHV3S53*01		783_4922	IGHG2B	IGHV3S53*01
782_7515	IGHG2C	IGHV3S53*01		783_4923	IGHG2B	IGHV3S53*01
782_7529	IGHG2B	IGHV3S53*01		783_4926	IGHG2B	IGHV3S53*01
782_7536	IGHG2C	IGHV3S53*01		783_4927	IGHG2B	IGHV3S53*01
782_7537	IGHG2B	IGHV3S53*01		783_4929	IGHG2B	IGHV3S53*01
782_7543	IGHG2B	IGHV3S53*01		783_4931	IGHG2B	IGHV3S53*01
782_7547	IGHG2C	IGHV3S53*01		783_4933	IGHG2C	IGHV3S53*01
782_7552	IGHG2C	IGHV3S53*01		783_4935	IGHG2B	IGHV3S53*01
782_7554	IGHG2C	IGHV3S53*01		783_4936	IGHG2B	IGHV3S53*01
782_7557	IGHG2C	IGHV3S53*01		783_4937	IGHG2C	IGHV3S53*01
782_7559	IGHG2C	IGHV3S53*01		783_4938	IGHG2B	IGHV3S53*01
782_7560	IGHG2C	IGHV3S53*01		783_4939	IGHG2C	IGHV3S53*01
782_7561	IGHG2B	IGHV3S53*01		783_4941	IGHG2B	IGHV3S53*01
782_7566	IGHG2C	IGHV3S53*01		783_4942	IGHG2B	IGHV3S53*01
782_7569	IGHG2C	IGHV3S53*01		783_4943	IGHG2B	IGHV3S53*01
782_7572	IGHG2B	IGHV3S53*01		783_4949	IGHG2B	IGHV3S53*01
782_7575	IGHG2C	IGHV3S53*01		783_4950	IGHG2B	IGHV3S53*01
782_7578	IGHG2C	IGHV3S53*01		783_4953	IGHG2B	IGHV3S53*01
782_7579	IGHG2C	IGHV3S53*01		783_4956	IGHG2C	IGHV3S53*01
782_7581	IGHG2C	IGHV3S53*01		783_4958	IGHG2B	IGHV3S53*01
782_7583	IGHG2B	IGHV3S53*01		783_4959	IGHG2B	IGHV3S53*01
782_7585	IGHG2C	IGHV3S53*01		783_4960	IGHG2B	IGHV3S53*01
782_7587	IGHG2B	IGHV3S53*01		783_4961	IGHG2B	IGHV3S53*01
782_7594	IGHG2C	IGHV3S53*01		783_4963	IGHG2B	IGHV3S53*01
782_7598	IGHG2B	IGHV3S53*01		783_4964	IGHG2B	IGHV3S53*01
782_7607	IGHG2B	IGHV3S53*01		783_4965	IGHG2B	IGHV3S53*01
782_7610	IGHG2C	IGHV3S53*01		783_4966	IGHG2B	IGHV3S53*01
782_7611	IGHG2B	IGHV3S53*01		783_4967	IGHG2B	IGHV3S53*01
782_7614	IGHG2C	IGHV3S53*01		783_4968	IGHG2C	IGHV3S53*01
782_7621	IGHG2B	IGHV3S53*01		783_4969	IGHG2B	IGHV3S53*01
782_7627	IGHG2C	IGHV3S53*01		783_4973	IGHG2B	IGHV3S53*01
782_7629	IGHG2B	IGHV3S53*01		783_4974	IGHG2C	IGHV3S53*01
782_7634	IGHG2B	IGHV3S53*01		783_4975	IGHG2B	IGHV3S53*01
782_7640	IGHG2C	IGHV3S53*01		783_4976	IGHG2B	IGHV3S53*01
782_7642	IGHG2B	IGHV3S53*01		783_4977	IGHG2B	IGHV3S53*01
782_7647	IGHG2C	IGHV3S53*01		783_4980	IGHG2B	IGHV3S53*01
782_7659	IGHG2C	IGHV3S53*01		783_4981	IGHG2B	IGHV3S53*01
782_7660	IGHG2C	IGHV3S53*01		783_4982	IGHG2C	IGHV3S53*01
782_7661	IGHG2C	IGHV3S53*01		783_4986	IGHG2B	IGHV3S53*01
782_7662	IGHG2B	IGHV3S53*01		783_4989	IGHG2B	IGHV3S53*01
782_7664	IGHG2B	IGHV3S53*01		783_4990	IGHG2B	IGHV3S53*01
782_7665	IGHG2C	IGHV3S53*01		783_4991	IGHG2B	IGHV3S53*01
782_7666	IGHG2C	IGHV3S53*01		783_4994	IGHG2C	IGHV3S53*01
782_7670	IGHG2B	IGHV3S53*01		783_4995	IGHG2B	IGHV3S53*01
782_7675	IGHG2C	IGHV3S53*01		783_4998	IGHG2B	IGHV3S53*01
782_7678	IGHG2C	IGHV3S53*01		783_5003	IGHG2C	IGHV3S53*01
782_7683	IGHG2C	IGHV3S53*01		783_5004	IGHG2B	IGHV3S53*01
782_7686	IGHG2C	IGHV3S53*01		783_5008	IGHG2C	IGHV3S53*01
782_7687	IGHG2B	IGHV3S53*01		783_5012	IGHG2B	IGHV3S53*01
782_7690	IGHG2B	IGHV3S53*01		783_5013	IGHG2B	IGHV3S53*01
782_7693	IGHG2B	IGHV3S53*01		783_5014	IGHG2B	IGHV3S53*01
782_7694	IGHG2C	IGHV3S53*01		783_5015	IGHG2B	IGHV3S53*01
782_7696	IGHG2C	IGHV3S53*01		783_5016	IGHG2B	IGHV3S53*01
782_7698	IGHG2C	IGHV3S53*01		783_5017	IGHG2C	IGHV3S53*01
782_7701	IGHG2B	IGHV3S53*01		783_5019	IGHG2B	IGHV3S53*01
782_7708	IGHG2B	IGHV3S53*01		783_5021	IGHG2B	IGHV3S53*01
782_7711	IGHG2B	IGHV3S53*01		783_5023	IGHG2B	IGHV3S53*01
782_7716	IGHG2C	IGHV3S53*01		783_5024	IGHG2B	IGHV3S53*01
782_7718	IGHG2B	IGHV3S53*01		783_5025	IGHG2C	IGHV3S53*01
782_7721	IGHG2C	IGHV3S53*01		783_5027	IGHG2B	IGHV3S53*01
782_7733	IGHG2B	IGHV3S53*01		783_5028	IGHG2B	IGHV3S53*01
782_7742	IGHG2C	IGHV3S53*01		783_5029	IGHG2B	IGHV3S53*01
782_7743	IGHG2B	IGHV3S53*01		783_5034	IGHG2B	IGHV3S53*01
782_7746	IGHG2C	IGHV3S53*01		783_5035	IGHG2C	IGHV3S53*01
782_7753	IGHG2B	IGHV3S53*01		783_5037	IGHG2B	IGHV3S53*01
782_7754	IGHG2B	IGHV3S53*01		783_5038	IGHG2C	IGHV3S53*01
782_7761	IGHG2B	IGHV3S53*01		783_5039	IGHG2B	IGHV3S53*01
782_7769	IGHG2C	IGHV3S53*01		783_5041	IGHG2B	IGHV3S53*01
782_7773	IGHG2C	IGHV3S53*01		783_5042	IGHG2B	IGHV3S53*01
782_7779	IGHG2B	IGHV3S53*01		783_5043	IGHG2B	IGHV3S53*01
782_7780	IGHG2C	IGHV3S53*01		783_5044	IGHG2B	IGHV3S53*01
782_7781	IGHG2B	IGHV3S53*01		783_5046	IGHG2C	IGHV3S53*01
782_7786	IGHG2B	IGHV3S53*01		783_5048	IGHG2B	IGHV3S53*01
782_7790	IGHG2C	IGHV3S53*01		783_5049	IGHG2B	IGHV3S53*01
782_7795	IGHG2B	IGHV3S53*01		783_5050	IGHG2B	IGHV3S53*01
782_7796	IGHG2C	IGHV3S53*01		783_5051	IGHG2C	IGHV3S53*01
782_7798	IGHG2C	IGHV3S53*01		783_5053	IGHG2B	IGHV3S53*01
782_7801	IGHG2B	IGHV3S53*01		783_5055	IGHG2B	IGHV3S53*01
782_7805	IGHG2C	IGHV3S53*01		783_5058	IGHG2B	IGHV3S53*01
782_7810	IGHG2C	IGHV3S53*01		783_5060	IGHG2B	IGHV3S53*01
782_7811	IGHG2C	IGHV3S53*01		783_5062	IGHG2B	IGHV3S53*01
782_7815	IGHG2C	IGHV3S53*01		783_5063	IGHG2B	IGHV3S53*01
782_7821	IGHG2B	IGHV3S53*01		783_5064	IGHG2B	IGHV3S53*01
782_7822	IGHG2B	IGHV3S53*01		783_5067	IGHG2B	IGHV3S53*01
782_7824	IGHG2B	IGHV3S53*01		783_5068	IGHG2C	IGHV3S53*01
782_7833	IGHG2B	IGHV3S53*01		783_5070	IGHG2B	IGHV3S53*01
782_7835	IGHG2B	IGHV3S53*01		783_5072	IGHG2B	IGHV3S53*01
782_7838	IGHG2C	IGHV3S53*01		783_5073	IGHG2B	IGHV3S53*01
782_7840	IGHG2B	IGHV3S53*01		783_5075	IGHG2B	IGHV3S53*01
782_7841	IGHG2C	IGHV3S53*01		783_5076	IGHG2B	IGHV3S53*01
782_7846	IGHG2C	IGHV3S53*01		783_5077	IGHG2C	IGHV3S53*01
782_7848	IGHG2C	IGHV3S53*01		783_5078	IGHG2C	IGHV3S53*01
782_7852	IGHG2C	IGHV3S53*01		783_5079	IGHG2B	IGHV3S53*01
782_7858	IGHG2C	IGHV3S53*01		783_5082	IGHG2B	IGHV3S53*01
782_7859	IGHG2B	IGHV3S53*01		783_5083	IGHG2B	IGHV3S53*01
782_7861	IGHG2C	IGHV3S53*01		783_5088	IGHG2B	IGHV3S53*01
782_7867	IGHG2B	IGHV3S53*01		783_5091	IGHG2B	IGHV3S53*01
782_7874	IGHG2C	IGHV3S53*01		783_5094	IGHG2B	IGHV3S53*01
782_7875	IGHG2C	IGHV3S53*01		783_5095	IGHG2C	IGHV3S53*01
782_7878	IGHG2C	IGHV3S53*01		783_5097	IGHG2C	IGHV3S53*01
782_7884	IGHG2B	IGHV3S53*01		783_5102	IGHG2B	IGHV3S53*01
782_7885	IGHG2C	IGHV3S53*01		783_5103	IGHG2B	IGHV3S53*01
782_7889	IGHG2B	IGHV3S53*01		783_5105	IGHG2B	IGHV3S53*01
782_7899	IGHG2B	IGHV3S53*01		783_5110	IGHG2B	IGHV3S53*01
782_7903	IGHG2C	IGHV3S53*01		783_5111	IGHG2B	IGHV3S53*01
782_7908	IGHG2C	IGHV3S53*01		783_5114	IGHG2B	IGHV3S53*01
782_7909	IGHG2C	IGHV3S53*01		783_5118	IGHG2B	IGHV3S53*01
782_7913	IGHG2C	IGHV3S53*01		783_5121	IGHG2C	IGHV3S53*01
782_7916	IGHG2C	IGHV3S53*01		783_5123	IGHG2C	IGHV3S53*01
782_7919	IGHG2C	IGHV3S53*01		783_5127	IGHG2B	IGHV3S53*01
782_7923	IGHG2B	IGHV3S53*01		783_5129	IGHG2B	IGHV3S53*01
782_7926	IGHG2C	IGHV3S53*01		783_5131	IGHG2B	IGHV3S53*01
782_7932	IGHG2B	IGHV3S53*01		783_5133	IGHG2B	IGHV3S53*01
782_7942	IGHG2C	IGHV3S53*01		783_5136	IGHG2C	IGHV3S53*01
782_7947	IGHG2B	IGHV3S53*01		783_5139	IGHG2B	IGHV3S53*01
782_7953	IGHG2C	IGHV3S53*01		783_5143	IGHG2C	IGHV3S53*01
782_7966	IGHG2B	IGHV3S53*01		783_5144	IGHG2B	IGHV3S53*01
782_7969	IGHG2B	IGHV3S53*01		783_5145	IGHG2B	IGHV3S53*01
782_7970	IGHG2C	IGHV3S53*01		783_5148	IGHG2B	IGHV3S53*01
782_7974	IGHG2C	IGHV3S53*01		783_5149	IGHG2C	IGHV3S53*01
782_7983	IGHG2C	IGHV3S53*01		783_5152	IGHG2B	IGHV3S53*01
782_7985	IGHG2C	IGHV3S53*01		783_5160	IGHG2B	IGHV3S53*01
782_7991	IGHG2C	IGHV3S53*01		783_5161	IGHG2B	IGHV3S53*01
782_7992	IGHG2C	IGHV3S53*01		783_5162	IGHG2C	IGHV3S53*01
782_7993	IGHG2C	IGHV3S53*01		783_5166	IGHG2B	IGHV3S53*01
782_7995	IGHG2C	IGHV3S53*01		783_5167	IGHG2B	IGHV3S53*01
782_7996	IGHG2C	IGHV3S53*01		783_5168	IGHG2B	IGHV3S53*01
782_7998	IGHG2C	IGHV3S53*01		783_5170	IGHG2B	IGHV3S53*01
782_8001	IGHG2B	IGHV3S53*01		783_5171	IGHG2B	IGHV3S53*01
782_8005	IGHG2B	IGHV3S53*01		783_5173	IGHG2B	IGHV3S53*01
782_8006	IGHG2C	IGHV3S53*01		783_5174	IGHG2B	IGHV3S53*01
782_8007	IGHG2B	IGHV3S53*01		783_5177	IGHG2B	IGHV3S53*01
782_8009	IGHG2B	IGHV3S53*01		783_5179	IGHG2B	IGHV3S53*01
782_8010	IGHG2C	IGHV3S53*01		783_5180	IGHG2C	IGHV3S53*01
782_8015	IGHG2B	IGHV3S53*01		783_5182	IGHG2B	IGHV3S53*01
782_8016	IGHG2C	IGHV3S53*01		783_5186	IGHG2B	IGHV3S53*01
782_8017	IGHG2C	IGHV3S53*01		783_5188	IGHG2B	IGHV3S53*01
782_8025	IGHG2C	IGHV3S53*01		783_5190	IGHG2B	IGHV3S53*01
782_8028	IGHG2C	IGHV3S53*01		783_5191	IGHG2B	IGHV3S53*01
782_8038	IGHG2C	IGHV3S53*01		783_5192	IGHG2B	IGHV3S53*01
782_8041	IGHG2C	IGHV3S53*01		783_5193	IGHG2B	IGHV3S53*01
782_8049	IGHG2B	IGHV3S53*01		783_5197	IGHG2C	IGHV3S53*01
782_8054	IGHG2C	IGHV3S53*01		783_5199	IGHG2B	IGHV3S53*01
782_8057	IGHG2C	IGHV3S53*01		783_5200	IGHG2B	IGHV3S53*01
[truncated: 15,750 more rows]

## Sheet: Sup. Figure 7
	gml.tab.unique	phi93	psi93	alpha93	phi94	psi94	alpha94	phi95	psi95	alpha95	phi96	psi96	alpha96	phi97	psi97	alpha97	phi101	psi101	alpha101	phi102	psi102	alpha102	phi103	psi103	alpha103	tau97.unique	tau101.unique	CDR3.class	cys
4grw_E	IGHV3S66*01	-145.096	155.551	-119.049	-103.104	125.201	-128.789	-73.5979	128.962	-116.84	-62.8849	143.128	-86.0962	-57.183	131.174	25.1673	-94.2841	-19.1382	30.5668	-139.436	146.375	-168.474	-133.595	152.72	-128.6	110.967	96.1893	kinked	0
4hep_G	IGHV3S66*01	-142.543	146.787	-158.982	-127.679	125.016	158.524	-148.816	154.119	-116.208	-80.3585	146.694	175.475	-151.406	169.294	-139.895	-86.0255	-48.559	22.6793	-130.765	144.691	-165.362	-126.072	146.672	-134.509	151.788	101.454	kinked	0
4mqt_B	IGHV3S66*01	-108.669	151.98	-168.166	-138.485	127.202	-171.321	-120.645	128.44	-139.438	-70.0793	153.864	-68.2154	-48.3764	133.279	18.2541	-110.409	140.379	-169.581	-133.747	148.26	-163.753	-130.482	146.999	-144.08	111.803	119.303	extended	0
4qgy_A	IGHV3S66*01	-146.048	158.438	-142.601	-129.488	146.075	179.76	-142.55	143.09	-93.4893	-56.4811	130.287	-156.166	-93.344	0.00126046	124.793	-88.0613	-38.3432	21.5692	-135.376	146.094	-160.514	-127.228	146.404	-139.441	98.2348	99.8966	kinked	1
6s0y_B	IGHV3S66*01	-136.685	144.331	-138.912	-110.973	136.628	172.639	-140.295	143.326	-104.556	-68.7132	135.75	-81.3144	-45.0973	127.976	-172.95	-97.1845	-32.2473	28.9158	-138.726	147.825	-164.935	-131.241	139.153	-132.924	111.396	100.062	kinked	1
6ssp_L	IGHV3S66*01	-100.954	163.266	-163.944	-153.036	113.254	176.912	-117.877	151.351	-150.063	-84.4285	-47.5567	28.2767	-100.735	14.0711	127.691	-69.5937	-40.3825	49.4795	-105.088	150.302	-173.409	-141.555	150.219	-128.921	96.5704	94.203	kinked	1
6gwn_C	IGHV3S66*01	-135.176	146.782	-159.433	-122.5	146.237	-175.209	-142.408	139.681	-123.197	-83.1205	87.2154	94.7189	-167.017	166.139	-106.532	-82.6086	-41.513	22.9026	-135.955	132.732	-173.083	-116.338	147.356	-132.286	142.345	99.1169	kinked	0
4laj_H	IGHV3S61*01	-141.805	147.638	-134.763	-91.7876	163.13	32.5831	50.7885	42.3589	-167.301	-66.8405	139.831	176.389	-141.113	152.894	-164.881	-122.334	-0.721304	74.5405	-118.297	91.5322	136.244	-145.867	163.784	-113.537	134.115	100.521	kinked	1
5tok_D	IGHV3S61*01	-143.322	161.475	-168.154	-146.765	159.207	-170.335	-147.503	143.795	-102.597	-57.0925	135.722	-128.216	-61.4325	-27.555	62.3623	-109.358	-32.0575	37.9029	-128.617	143.795	-161.504	-130.811	137.388	-137.465	86.2834	104.718	kinked	1
5tp3_B	IGHV3S61*01	-142.043	161.835	-169.748	-150.696	160.538	-168.177	-146.145	146.348	-95.3529	-52.2846	136.078	-129.494	-62.7449	-25.0312	66.0778	-107.44	-32.3905	37.0009	-130.228	144.59	-162.119	-130.342	136.726	-136.673	85.0801	105.82	kinked	1
7a4d_H	IGHV3S61*01	-165.173	158.967	-111.458	-82.6816	40.6481	61.4894	-157.595	151.621	-148.956	-89.0778	-17.5177	72.5196	-104.614	113.775	-149.439	-103.213	-21.3603	33.4788	-138.995	127.846	-161.994	-102.629	135.863	-133.939	112.971	102.006	kinked	1
7b18_D	IGHV3S61*01	-147.191	162.369	-128.235	-117.16	131.771	-179.294	-131.595	143.298	-106.917	-72.5708	131.327	-120.385	-71.404	164.656	-120.822	-62.8838	-41.3912	27.0878	-120.897	152.734	-169.312	-140.64	157.171	-171.438	125.218	89.7434	kinked	1
4jvp_B	IGHV3S61*01	-144.577	156.79	NA	-144.627	144.187	169.657	-145.742	176.383	-77.8617	-78.1202	65.2381	-64.1899	66.7537	20.5387	109.428	98.1441	-131.767	-16.1733	-124.576	129.808	-149.087	-97.0361	95.1557	-175.126	93.0797	126.978	other	1
4z9k_B	IGHV3S61*01	-164.054	162.575	-96.9048	-88.9106	111.986	137.284	-151.093	160.919	-72.8726	-63.7485	148.845	-138.347	-117.584	112.69	152.008	95.9922	-5.86443	118.772	-104.093	119.507	157.777	-130.19	163.672	-148.505	119.354	103.569	other	1
6zrv_B	IGHV3S61*01	-144.305	150.096	-167.132	-143.376	140.899	-177.687	-143.252	119.794	-116.764	-64.3031	125.631	-10.8756	75.7335	10.7542	143.469	-52.9597	-50.5385	20.9493	-135.581	142.664	-171.858	-126.326	144.057	-131.757	97.9804	98.0015	kinked	1
7nll_C	IGHV3S61*01	-117.436	128.326	-153.247	-64.4639	-44.8528	-175.827	77.907	179.23	-34.9967	-74.2016	148.376	-110.056	-77.6928	130.331	-149.345	-67.1804	-43.2406	30.0122	-127.904	156.593	-161.752	-133.514	156.767	-150.338	114.241	100.454	kinked	0
4w6w_B	IGHV3S65*01	-155.825	162.436	-161.88	-144.313	149.495	164.579	-163.438	153.968	-99.8135	-78.6421	140.099	4.33071	63.5008	69.3036	151.75	-107.74	-13.6907	49.7318	-135.624	137.118	-175.611	-129.243	141.195	-134.826	109.295	102.97	kinked	1
5j56_B	IGHV3S65*01	-147.434	155.451	-158.04	-138.083	152.516	-170.967	-143.778	131.008	-117.649	-62.8222	121.368	-0.336079	72.079	14.8889	159.291	-118.217	-30.9472	50.143	-119.198	143.76	-163.032	-126.483	145.224	-128.998	88.5695	107.275	kinked	0
6fys_C	IGHV3S65*01	-160.109	151.295	-166.162	-140.178	151.714	-144.294	-118.319	143.728	-165.001	-87.0347	-45.4421	55.1024	-65.0972	170.163	55.6242	-101.412	-25.7649	41.193	-125.144	135.479	-170.958	-119.141	144.223	-122.878	115.111	99.3381	kinked	1
6y0e_B	IGHV3S65*01	-150.019	138.483	166.546	-143.557	155.297	-130.034	-109.891	111.798	158.739	-126.772	87.1358	-46.5224	79.6395	-65.5673	28.3705	-71.52	126.523	-158.148	-108.249	149.163	-174.211	-138.327	145.806	-131.281	88.606	109.988	extended	0
6zg3_E	IGHV3S65*01	-132.812	157.209	-153.858	-135.637	136.691	171.159	-146.042	143.23	-154.697	-85.0506	-19.072	87.824	-77.7404	13.0734	65.9115	-98.2741	-30.7163	47.504	-124.274	127.075	-174.938	-118.634	152.531	-130.059	95.9553	104.124	kinked	1
3k1k_C	IGHV3S65*01	-160.007	139.103	168.801	-154.369	158.55	-134.316	-124.013	113.759	162.254	-130.814	83.9009	-44.7596	80.2476	-72.8733	23.8997	-80.1729	137.009	-165.051	-123.07	144.88	-167.397	-119.048	154.503	-127.526	87.3361	119.364	extended	0
4lgp_D	IGHV3S65*01	-137.365	169.054	-103.124	-98.9286	101.346	64.9423	161.423	166.139	-124.021	-147.316	140.353	-7.72191	72.7788	-21.958	45.1129	105.468	-178.98	-145.172	-72.6965	135.805	-174.529	-105.653	146.754	-151.9	91.4393	162.694	other	1
4yga_B	IGHV3S65*01	-140.802	166.692	-132.768	-130.502	140.453	176.745	-131.158	160.646	-79.7171	-71.7735	124.719	-45.0649	66.5988	-60.2852	58.7444	-136.643	174.794	44.5712	58.7987	40.0457	-167.795	-58.2844	152.931	-137.537	100.099	143.222	other	1
5hgg_T	IGHV3S65*01	-149.977	138.073	-152.444	-124.361	132.513	-7.14104	57.8218	66.681	155.114	-117.281	135.116	-98.9408	-50.2089	130.796	16.5893	52.1084	49.0732	173.462	-91.3197	142.715	-166.64	-120.804	144.915	-139.085	108.446	91.6709	other	1
5j57_B	IGHV3S65*01	170.141	156.841	-129.022	-112.298	138.263	-135.049	-94.0748	125.088	171.874	-106.27	7.76307	82.3261	-74.7284	-53.1891	38.6047	-81.0331	-10.7646	67.8941	-111.804	123.818	164.638	-138.844	164.571	-121.742	101.656	97.8081	kinked	1
5lhn_B	IGHV3S65*01	-137.081	144.902	-156.155	-127.05	136.507	175.05	-142.512	130.779	-129.653	-81.1725	118.996	-145.855	-88.7996	112.367	-136.842	-63.5505	-58.4034	32.6887	-113.639	143.917	-172.019	-132.989	142.447	-140.288	110.317	103.745	kinked	1
5o0w_E	IGHV3S65*01	-155.558	158.551	-124.927	-104.496	141.107	-125.087	-82.9288	112.855	-164.845	-83.1486	4.22501	91.4231	-99.2527	140.485	-112.292	-154.757	177.437	62.6849	62.5313	36.7731	-171.673	-56.6702	139.171	-132.889	121.997	143.865	other	1
5u4m_B	IGHV3S65*01	-142.06	146.295	-165.88	-139.004	148.504	-177.17	-141.791	134.981	-110.277	-68.4022	124.086	-5.07142	68.2557	15.6457	153.147	-98.5747	-11.9216	49.4571	-141.487	138.322	-164.712	-128.222	148.295	-130.064	87.9637	102.864	kinked	0
5vxk_B	IGHV3S65*01	-132.597	160.287	-133.341	-119.339	128.066	-148.07	-92.9516	100.69	177.999	-81.6691	-12.9633	65.8222	-71.4261	-49.9941	80.0108	-124.616	1.02201	74.6705	-115.991	116.011	176.277	-126.618	146.946	-135.851	97.2153	101.804	kinked	1
5vxm_B	IGHV3S65*01	-146.353	147.895	-151.505	-121.718	150.29	-140.151	-102.413	162.525	-129.461	-81.5904	-12.5216	64.6322	-110.71	168.338	-121.956	-86.682	-42.0839	32.8283	-128.232	149.15	-164.837	-137.61	141.312	-136.754	131.635	106.028	kinked	1
6ibb_B	IGHV3S65*01	-138.544	149.674	-142.326	-122.511	125.516	-161.084	-101.621	118.434	-154.54	-65.9505	-19.6881	73.7998	-90.9676	92.2609	-166.738	-97.9785	-28.4202	82.6315	-89.9597	115.033	146.636	-136.91	158.59	-119.669	92.0169	98.2345	kinked	1
6qv2_E	IGHV3S65*01	-122.3	139.366	-154.11	-114.571	136.73	-27.5586	59.0278	-156.013	108.525	50.9712	55.1277	71.1308	-149.849	-69.9316	166.456	-159.279	-62.3423	-5.88979	-148.767	143.028	-129.468	-100.685	137.502	65.6163	117.197	108.48	other	1
6rah_C	IGHV3S65*01	-127.252	156.562	-114.673	-93.3773	117.676	-141.302	-84.8334	141.429	-169.304	-105.417	-17.4874	35.0766	-139.492	133.965	-173.364	-68.6975	-39.7492	62.8505	-110.1	113.717	-177.001	-93.4386	140.989	-139.957	129.214	101.83	kinked	1
6uc6_C	IGHV3S65*01	-141.727	149.61	-131.718	-105.295	117.547	-179.91	-118.881	162.077	-128.657	-69.4094	-33.9366	-1.69008	-161.164	151.891	-122.399	-45.3404	-40.3755	36.6446	-94.4284	-31.6138	6.57718	-128.532	-0.7734	116.93	142.613	92.2761	kinked	1
6uft_B	IGHV3S65*01	-136.172	152.781	-131.136	-101.556	140.091	-131.023	-86.3487	159.027	-129.28	-69.0613	-30.1073	56.4992	-101.148	170.408	-130.32	-142.118	-167.542	69.6644	55.24	34.7575	-171.382	-58.1937	143.575	-140.913	135.421	143.328	other	1
6ul4_B	IGHV3S65*01	-157.528	160.867	-122.83	-108.801	142.885	-135.308	-87.0725	170.155	-132.036	-86.5354	-31.3313	55.5839	-101.57	161.08	-135.606	-102.369	-15.6645	41.5167	-108.573	-54.3681	155.084	60.1688	-163.771	163.519	131.896	115.734	kinked	1
6z10_B	IGHV3S65*01	-129.564	147.164	-142.549	-116.583	129.94	-163.343	-108.512	118.078	-154.786	-63.7698	-19.3509	75.7936	-91.274	86.6722	-164.455	-99.2305	-17.2567	84.8504	-100.072	108.621	143.221	-136.96	153.238	-124.128	92.3811	95.4208	kinked	1
7kbi_C	IGHV3S65*01	-138.185	166.053	-145.975	-138.742	120.21	-136.997	-83.4932	125.472	172.779	-108.265	15.0888	79.5365	-88.1568	-39.8933	42.7696	-81.61	-24.8027	69.0324	-97.8053	112.75	160.902	-125.561	177.684	-114.109	101.324	96.7148	kinked	1
7kn5_F	IGHV3S65*01	-141.21	147.132	-150.232	-124.761	140.237	171.803	-148.876	137.197	-134.054	-94.6025	94.5326	140.525	-111.21	-159.699	-43.1668	-79.1666	-50.1937	51.0308	-107.767	136.888	-173.7	-130.666	148.612	-128.868	137.935	105.811	kinked	1
7kn7_B	IGHV3S65*01	-151.104	153.84	-147.622	-129.487	136.482	179.591	-142.932	134.338	-135.38	-93.9293	93.228	137.328	-118.536	-162.559	-51.1408	-87.2837	-45.1136	56.9615	-93.4114	130.304	179.815	-132.297	148.217	-134.147	140.719	102.26	kinked	1
7ldj_G	IGHV3S65*01	-150.483	151.572	-150.059	-125.301	146.161	172.169	-148.732	152.028	-99.057	-64.5776	146.573	-116.736	-74.4512	155.226	-119.964	-88.2061	-35.7743	27.4921	-134.715	144.861	-163.019	-128.028	146.323	-137.144	115.456	102.714	kinked	1
7m1h_B	IGHV3S65*01	-131.05	151.223	-129.841	-100.635	150.983	-177.669	-146.569	144.572	-95.7074	-67.9848	122.944	-43.8081	64.1274	-67.5652	57.0606	-86.3147	8.65687	40.6541	-157.957	128.101	-173.984	-122.409	142.806	-130.46	99.2933	96.1818	kinked	1
7olz_C	IGHV3S65*01	-144.44	153.283	-160.769	-140.896	137.116	137.456	-168.304	172.82	-67.9828	-69.0741	146.713	-124.823	-70.6297	164.946	-105.71	-71.4003	-39.0249	36.6212	-128.302	131.899	-175.306	-120.757	148.272	-132.53	118.374	99.4482	kinked	0
7on5_A	IGHV3S65*01	-147.867	155.225	NA	-122.801	140.489	162.156	-153.895	141.694	-110.571	-64.6509	147.865	-126.641	-76.4935	154.459	-147.422	-89.6674	-31.5294	32.7503	-135.266	143.193	-170.63	-132.739	145.692	-125.937	111.438	103.482	kinked	0

## Sheet: Sup. Figure 8a
id	rmsd_all	rmsd_CDR3	CDR3.class	confidence
3k74_B	0.41	4.53	extended	low
4EIG_B	0.407	1.347	extended	high
4LGR_B	0.506	4.74	extended	high
4LHJ_B	0.867	7.998	extended	low
4M3K_B	0.677	8.291	extended	high
4MQT_B	0.677	3.082	extended	high
4W2Q_G	0.622	3.922	extended	low
4X7C_C	0.815	6.483	extended	low
5DFZ_E	1	0.817	extended	high
5EUL_V	0.707	2.324	extended	high
5hm1_B	0.588	5.011	extended	high
5HVF_B	0.542	3.024	extended	high
5IVO_A	0.713	3.632	extended	high
5JQH_D	0.593	1.39	extended	high
5M2W_B	0.543	1.33	extended	high
5M30_F	0.639	1.415	extended	high
5O04_F	0.841	1.123	extended	high
5O05_D	0.81	2.578	extended	high
5VXJ_J	0.456	0.949	extended	high
5VXL_B	0.605	0.708	extended	high
6CK8_B	0.424	8.656	extended	high
6FPV_A	0.774	3.33	extended	high
6GJS_C	0.662	2.576	extended	high
6gju_C	0.698	3.209	extended	high
6h16_B	0.515	3.971	extended	high
6itc_V	0.899	1.358	extended	high
6o3c_B	0.622	5.737	extended	low
6OBC_B	0.618	1.013	extended	high
6OBE_B	0.728	1.154	extended	high
6QUP_B	0.445	4.278	extended	high
6QV1_E	0.752	1.463	extended	high
6TYL_J	0.843	6.99	extended	high
6v80_J	0.941	5.981	extended	high
6X04_B	0.601	0.99	extended	high
6XZU_A	0.653	9.709	extended	low
6Y0E_B	0.355	1.12	extended	high
7a4t_A	0.649	4.574	extended	low
7AQG_B	0.681	0.577	extended	high
7epb_D	1.048	3.09	extended	high
7KDU_C	0.768	6.89	extended	high
7KJI_A	0.621	1.074	extended	high
7km5_D	0.649	3.177	extended	low
7L6V_C	0.714	3.383	extended	low
7M1H_C	0.661	7.547	extended	low
7M1H_E	0.77	2.965	extended	high
7M1H_F	0.837	1.974	extended	high
7RXC_N	0.537	3.239	extended	low
1shm_A	0.422	7.293	kinked	low
3ZKX_C	0.725	5.063	kinked	high
4B5E_B	0.5	1.258	kinked	high
4FHB_D	0.581	2.96	kinked	high
4hem_F	0.605	2.219	kinked	high
4HEP_G	0.673	5.869	kinked	low
4I13_B	0.639	6.333	kinked	low
4IOS_G	0.543	3.817	kinked	high
4QO1_A	0.565	6.139	kinked	high
5F1K_D	0.465	7.426	kinked	high
5GXB_B	0.535	7.577	kinked	high
5j56_B	0.678	1.052	kinked	high
5M2M_D	0.557	1.976	kinked	high
5NBL_E	0.494	1.479	kinked	high
5O02_C	0.54	2.106	kinked	high
5TD8_E	0.859	10.179	kinked	high
5TJW_K	0.449	4.715	kinked	high
5UKB_d	0.581	4.594	kinked	high
5VL2_H	0.524	0.677	kinked	high
5VXK_B	0.56	6.455	kinked	high
5VXM_B	0.523	0.799	kinked	high
6b73_C	0.753	5.099	kinked	high
6EHG_C	0.591	2.224	kinked	high
6EQI_B	0.574	2.204	kinked	high
6h15_C	0.715	2.284	kinked	high
6IBB_B	0.508	2.331	kinked	high
6rvc_D	0.451	2.661	kinked	high
6UHT_C	0.674	1.734	kinked	high
6UL4_B	0.731	2.326	kinked	high
6XW4_C	0.649	3.66	kinked	high
6Z10_B	0.601	2.217	kinked	high
7a50_C	0.608	2.202	kinked	high
7BW0_N	0.873	4.854	kinked	low
7KBK_C	0.68	1.38	kinked	high
7KN5_F	0.584	3.144	kinked	high
7KN6_C	0.541	4.022	kinked	low
7LZP_B	0.786	4.418	kinked	high
7n0r_C	0.603	14.186	kinked	low
7nqk_B	0.782	3.654	kinked	high
7OAN_G	0.733	1.995	kinked	high
7OLZ_C	0.904	1.07	kinked	high

## Sheet: Sup. Figure 8d
prediction	position	pLDDT
3k74_B	93	93.25
4EIG_B	93	97.47
4LGR_B	93	94.93
4LHJ_B	93	95.49
4M3K_B	93	96.41
4MQT_B	93	95.34
4W2Q_G	93	93.36
4X7C_C	93	89.01
5DFZ_E	93	96.13
5EUL_V	93	96.47
5hm1_B	93	94.55
5HVF_B	93	93.48
5IVO_A	93	92.93
5JQH_D	93	94.73
5M2W_B	93	96.54
5M30_F	93	96.54
5O04_F	93	96.53
5O05_D	93	95.45
5VXJ_J	93	97.71
5VXL_B	93	96.71
6CK8_B	93	96.55
6FPV_A	93	93.81
6GJS_C	93	95.23
6gju_C	93	98.18
6h16_B	93	96.17
6itc_V	93	94.76
6o3c_B	93	92.67
6OBC_B	93	97.6
6OBE_B	93	96.04
6QUP_B	93	95.63
6QV1_E	93	96.91
6TYL_J	93	93.3
6v80_J	93	95.09
6X04_B	93	97.23
6XZU_A	93	92.72
6Y0E_B	93	97.33
7a4t_A	93	93.47
7AQG_B	93	98.44
7epb_D	93	95.5
7KDU_C	93	95.21
7KJI_A	93	95.28
7km5_D	93	95.7
7L6V_C	93	93.91
7M1H_C	93	94.08
7M1H_E	93	95.96
7M1H_F	93	95.77
7RXC_N	93	94.37
3k74_B	94	88.64
4EIG_B	94	97.34
4LGR_B	94	92.96
4LHJ_B	94	93.61
4M3K_B	94	94.84
4MQT_B	94	93.19
4W2Q_G	94	90.96
4X7C_C	94	85.65
5DFZ_E	94	96.29
5EUL_V	94	95.38
5hm1_B	94	90.06
5HVF_B	94	90.36
5IVO_A	94	89.2
5JQH_D	94	92.13
5M2W_B	94	95.33
5M30_F	94	95.33
5O04_F	94	95.25
5O05_D	94	93.45
5VXJ_J	94	97.41
5VXL_B	94	94.85
6CK8_B	94	94.86
6FPV_A	94	90.59
6GJS_C	94	92.54
6gju_C	94	98.13
6h16_B	94	93.9
6itc_V	94	93.54
6o3c_B	94	89.49
6OBC_B	94	97.32
6OBE_B	94	94.52
6QUP_B	94	93.88
6QV1_E	94	95.82
6TYL_J	94	89.98
6v80_J	94	92.42
6X04_B	94	95.8
6XZU_A	94	89.88
6Y0E_B	94	97.27
7a4t_A	94	89.44
7AQG_B	94	98.36
7epb_D	94	93.85
7KDU_C	94	92.32
7KJI_A	94	92.09
7km5_D	94	94.15
7L6V_C	94	91.18
7M1H_C	94	90
7M1H_E	94	95.92
7M1H_F	94	93.51
7RXC_N	94	90.23
3k74_B	95	77.01
4EIG_B	95	94
4LGR_B	95	86.49
4LHJ_B	95	89.45
4M3K_B	95	91.45
4MQT_B	95	89.65
4W2Q_G	95	72.8
4X7C_C	95	75.63
5DFZ_E	95	94.29
5EUL_V	95	94
5hm1_B	95	84.53
5HVF_B	95	86.99
5IVO_A	95	75.19
5JQH_D	95	86.38
5M2W_B	95	93.26
5M30_F	95	93.26
5O04_F	95	92.8
5O05_D	95	89.38
5VXJ_J	95	95.9
5VXL_B	95	92.8
6CK8_B	95	92.63
6FPV_A	95	87.29
6GJS_C	95	90.45
6gju_C	95	96.75
6h16_B	95	88.2
6itc_V	95	91.22
6o3c_B	95	77.54
6OBC_B	95	95.37
6OBE_B	95	92.17
6QUP_B	95	91.25
6QV1_E	95	92.68
6TYL_J	95	84.97
6v80_J	95	90.84
6X04_B	95	94.46
6XZU_A	95	81.73
6Y0E_B	95	95.68
7a4t_A	95	78.34
7AQG_B	95	97.21
7epb_D	95	90.79
7KDU_C	95	89.26
7KJI_A	95	88.06
7km5_D	95	84.34
7L6V_C	95	86.11
7M1H_C	95	73.42
7M1H_E	95	93.5
7M1H_F	95	90.98
7RXC_N	95	74.52
3k74_B	96	68.63
4EIG_B	96	89.32
4LGR_B	96	79.2
4LHJ_B	96	81.62
4M3K_B	96	86.86
4MQT_B	96	82.48
4W2Q_G	96	58.19
4X7C_C	96	66.96
5DFZ_E	96	90.52
5EUL_V	96	91.04
5hm1_B	96	80.59
5HVF_B	96	80.99
5IVO_A	96	69.09
5JQH_D	96	78.42
5M2W_B	96	86.58
5M30_F	96	86.58
5O04_F	96	87.98
5O05_D	96	82.46
5VXJ_J	96	91.14
5VXL_B	96	90.28
6CK8_B	96	88.94
6FPV_A	96	79.66
6GJS_C	96	85.23
6gju_C	96	95.58
6h16_B	96	74.98
6itc_V	96	87.72
6o3c_B	96	66.73
6OBC_B	96	92.79
6OBE_B	96	86.99
6QUP_B	96	85.87
6QV1_E	96	88.39
6TYL_J	96	79.65
6v80_J	96	84.69
6X04_B	96	91.1
6XZU_A	96	67.32
6Y0E_B	96	93.17
7a4t_A	96	67.09
7AQG_B	96	94.5
7epb_D	96	85.81
7KDU_C	96	79.06
7KJI_A	96	81.04
7km5_D	96	67.49
7L6V_C	96	80.03
7M1H_C	96	56.54
7M1H_E	96	88.91
7M1H_F	96	86.79
7RXC_N	96	61.33
3k74_B	97	61.63
4EIG_B	97	79.54
4LGR_B	97	68.74
4LHJ_B	97	66.91
4M3K_B	97	80.16
4MQT_B	97	68.02
4W2Q_G	97	57.91
4X7C_C	97	57.45
5DFZ_E	97	86.03
5EUL_V	97	91.89
5hm1_B	97	76.39
5HVF_B	97	71.62
5IVO_A	97	68.08
5JQH_D	97	70.5
5M2W_B	97	81.91
5M30_F	97	81.91
5O04_F	97	81.16
5O05_D	97	72.08
5VXJ_J	97	84.46
5VXL_B	97	85.86
6CK8_B	97	77.99
6FPV_A	97	72.25
6GJS_C	97	81.6
6gju_C	97	94.38
6h16_B	97	66.33
6itc_V	97	88.19
6o3c_B	97	58.22
6OBC_B	97	86.84
6OBE_B	97	81.09
6QUP_B	97	77.25
6QV1_E	97	82.85
6TYL_J	97	72.31
6v80_J	97	77.92
6X04_B	97	86.54
6XZU_A	97	59.18
6Y0E_B	97	92.77
7a4t_A	97	57.94
7AQG_B	97	88.57
7epb_D	97	77.06
7KDU_C	97	66.21
7KJI_A	97	77.96
7km5_D	97	59.43
7L6V_C	97	68.79
7M1H_C	97	53.64
7M1H_E	97	81.43
7M1H_F	97	78.34
7RXC_N	97	55.48
3k74_B	98	56.97
4EIG_B	98	70.17
4LGR_B	98	60.65
4LHJ_B	98	56.43
4M3K_B	98	71.38
4MQT_B	98	68.51
4W2Q_G	98	53.86
4X7C_C	98	51.85
5DFZ_E	98	85.22
5EUL_V	98	88.43
5hm1_B	98	74.25
5HVF_B	98	66.44
5IVO_A	98	71.36
5JQH_D	98	63.9
5M2W_B	98	75.85
5M30_F	98	75.85
5O04_F	98	80.92
5O05_D	98	68.18
5VXJ_J	98	78.13
5VXL_B	98	83.92
6CK8_B	98	69.9
6FPV_A	98	65.93
6GJS_C	98	71.63
6gju_C	98	89.48
6h16_B	98	65.1
6itc_V	98	84.78
6o3c_B	98	52.64
6OBC_B	98	83
6OBE_B	98	75.13
6QUP_B	98	68.51
6QV1_E	98	83.82
6TYL_J	98	68.61
6v80_J	98	75.72
6X04_B	98	83.64
6XZU_A	98	52.59
6Y0E_B	98	93.43
7a4t_A	98	54.18
7AQG_B	98	90.84
7epb_D	98	70.17
7KDU_C	98	57.4
7KJI_A	98	80.03
7km5_D	98	58.33
7L6V_C	98	59.08
7M1H_C	98	45.89
7M1H_E	98	76.1
7M1H_F	98	74.82
7RXC_N	98	52.28
3k74_B	99	54.4
4EIG_B	99	70.07
4LGR_B	99	54.04
4LHJ_B	99	51.61
4M3K_B	99	70.98
4MQT_B	99	66.56
4W2Q_G	99	53.71
4X7C_C	99	52.26
5DFZ_E	99	89.29
5EUL_V	99	91.57
5hm1_B	99	72.28
5HVF_B	99	66.45
5IVO_A	99	62.54
5JQH_D	99	58.68
5M2W_B	99	78.11
5M30_F	99	78.11
5O04_F	99	84.94
5O05_D	99	63.56
5VXJ_J	99	83.92
5VXL_B	99	87.37
6CK8_B	99	66.44
6FPV_A	99	61.04
6GJS_C	99	73.97
6gju_C	99	87.3
6h16_B	99	63.36
6itc_V	99	87.63
6o3c_B	99	50.74
6OBC_B	99	84.42
6OBE_B	99	78.17
6QUP_B	99	63.8
6QV1_E	99	85.88
6TYL_J	99	67.85
6v80_J	99	72.24
6X04_B	99	84.06
6XZU_A	99	47.04
6Y0E_B	99	NA
7a4t_A	99	51.3
7AQG_B	99	93.2
7epb_D	99	65.93
7KDU_C	99	49.87
7KJI_A	99	85.65
7km5_D	99	54
7L6V_C	99	54.78
7M1H_C	99	45.64
7M1H_E	99	75.21
7M1H_F	99	65.96
7RXC_N	99	53.57
3k74_B	100	57.9
4EIG_B	100	74.56
4LGR_B	100	58.48
4LHJ_B	100	46.29
4M3K_B	100	73.3
4MQT_B	100	70.94
4W2Q_G	100	52.84
4X7C_C	100	42.59
5DFZ_E	100	NA
5EUL_V	100	90.2
5hm1_B	100	78
5HVF_B	100	61.42
5IVO_A	100	54.21
5JQH_D	100	64.34
5M2W_B	100	76.66
5M30_F	100	76.66
5O04_F	100	NA
5O05_D	100	63.09
5VXJ_J	100	86.95
5VXL_B	100	NA
6CK8_B	100	62.17
6FPV_A	100	62.42
6GJS_C	100	78.02
6gju_C	100	91.13
6h16_B	100	75.15
6itc_V	100	87.21
6o3c_B	100	42.78
6OBC_B	100	83.94
6OBE_B	100	77.21
6QUP_B	100	66.94
6QV1_E	100	NA
6TYL_J	100	70.06
6v80_J	100	70.94
6X04_B	100	84.18
6XZU_A	100	50.33
6Y0E_B	100	NA
7a4t_A	100	48.09
7AQG_B	100	NA
7epb_D	100	60.19
7KDU_C	100	37.93
7KJI_A	100	NA
7km5_D	100	51.92
7L6V_C	100	52.39
7M1H_C	100	49.1
7M1H_E	100	72.55
7M1H_F	100	64.89
7RXC_N	100	51.1
3k74_B	100A	NA
4EIG_B	100A	80.88
4LGR_B	100A	66.28
4LHJ_B	100A	53.36
4M3K_B	100A	67.77
4MQT_B	100A	77.36
4W2Q_G	100A	49.88
4X7C_C	100A	50.59
5DFZ_E	100A	NA
5EUL_V	100A	90.95
5hm1_B	100A	72.58
5HVF_B	100A	59.73
5IVO_A	100A	53.31
5JQH_D	100A	70.87
5M2W_B	100A	82.76
5M30_F	100A	82.76
5O04_F	100A	NA
5O05_D	100A	62.44
5VXJ_J	100A	87.38
5VXL_B	100A	NA
6CK8_B	100A	65.07
6FPV_A	100A	55.11
6GJS_C	100A	80.54
6gju_C	100A	84.59
6h16_B	100A	83.6
6itc_V	100A	87.73
6o3c_B	100A	48.91
6OBC_B	100A	87.28
6OBE_B	100A	83.37
6QUP_B	100A	77.12
6QV1_E	100A	NA
6TYL_J	100A	70.28
6v80_J	100A	71.4
6X04_B	100A	87.81
6XZU_A	100A	52.16
6Y0E_B	100A	NA
7a4t_A	100A	47.46
7AQG_B	100A	NA
7epb_D	100A	61.75
7KDU_C	100A	50.3
7KJI_A	100A	NA
7km5_D	100A	56.56
7L6V_C	100A	50.35
7M1H_C	100A	47.07
7M1H_E	100A	74.92
7M1H_F	100A	63.05
7RXC_N	100A	54.36
3k74_B	100B	NA
4EIG_B	100B	NA
4LGR_B	100B	68.82
4LHJ_B	100B	50.47
4M3K_B	100B	64.44
4MQT_B	100B	NA
4W2Q_G	100B	54.29
4X7C_C	100B	47.55
5DFZ_E	100B	NA
5EUL_V	100B	NA
5hm1_B	100B	76.28
5HVF_B	100B	68.57
5IVO_A	100B	52.18
5JQH_D	100B	74.25
5M2W_B	100B	83.69
5M30_F	100B	83.69
5O04_F	100B	NA
5O05_D	100B	66.36
5VXJ_J	100B	92.41
5VXL_B	100B	NA
6CK8_B	100B	62.75
6FPV_A	100B	56.19
6GJS_C	100B	86.04
6gju_C	100B	91.22
6h16_B	100B	87.36
6itc_V	100B	NA
6o3c_B	100B	45.17
6OBC_B	100B	86.88
6OBE_B	100B	84.43
6QUP_B	100B	NA
6QV1_E	100B	NA
6TYL_J	100B	68.78
6v80_J	100B	75.32
6X04_B	100B	88.88
6XZU_A	100B	58.06
6Y0E_B	100B	NA
7a4t_A	100B	47
7AQG_B	100B	NA
7epb_D	100B	76.29
7KDU_C	100B	51.24
7KJI_A	100B	NA
7km5_D	100B	63.14
7L6V_C	100B	55.73
7M1H_C	100B	47.7
7M1H_E	100B	74.39
7M1H_F	100B	62.02
7RXC_N	100B	54.8
3k74_B	100C	NA
4EIG_B	100C	NA
4LGR_B	100C	75.97
4LHJ_B	100C	51.51
4M3K_B	100C	73.47
4MQT_B	100C	NA
4W2Q_G	100C	NA
4X7C_C	100C	51.68
5DFZ_E	100C	NA
5EUL_V	100C	NA
5hm1_B	100C	78.03
5HVF_B	100C	76.41
5IVO_A	100C	56.09
5JQH_D	100C	76.39
5M2W_B	100C	85.64
5M30_F	100C	85.64
5O04_F	100C	NA
5O05_D	100C	67.88
5VXJ_J	100C	NA
5VXL_B	100C	NA
6CK8_B	100C	60.13
6FPV_A	100C	59.26
6GJS_C	100C	NA
6gju_C	100C	89.49
6h16_B	100C	NA
6itc_V	100C	NA
6o3c_B	100C	42.76
6OBC_B	100C	91.79
6OBE_B	100C	88.84
6QUP_B	100C	NA
6QV1_E	100C	NA
6TYL_J	100C	76.66
6v80_J	100C	81.41
6X04_B	100C	91.08
6XZU_A	100C	NA
6Y0E_B	100C	NA
7a4t_A	100C	54.02
7AQG_B	100C	NA
7epb_D	100C	NA
7KDU_C	100C	51.73
7KJI_A	100C	NA
7km5_D	100C	NA
7L6V_C	100C	53.23
7M1H_C	100C	39.56
7M1H_E	100C	75.81
7M1H_F	100C	63.39
7RXC_N	100C	56.34
3k74_B	100D	NA
4EIG_B	100D	NA
4LGR_B	100D	NA
4LHJ_B	100D	61.8
4M3K_B	100D	83.36
4MQT_B	100D	NA
4W2Q_G	100D	NA
4X7C_C	100D	54.17
5DFZ_E	100D	NA
5EUL_V	100D	NA
5hm1_B	100D	84.23
5HVF_B	100D	79.38
5IVO_A	100D	65.66
5JQH_D	100D	NA
5M2W_B	100D	NA
5M30_F	100D	NA
5O04_F	100D	NA
5O05_D	100D	76.76
5VXJ_J	100D	NA
5VXL_B	100D	NA
6CK8_B	100D	58.76
6FPV_A	100D	60.02
6GJS_C	100D	NA
6gju_C	100D	93.02
6h16_B	100D	NA
6itc_V	100D	NA
6o3c_B	100D	49.57
6OBC_B	100D	NA
6OBE_B	100D	NA
6QUP_B	100D	NA
6QV1_E	100D	NA
6TYL_J	100D	75.27
6v80_J	100D	NA
6X04_B	100D	NA
6XZU_A	100D	NA
6Y0E_B	100D	NA
7a4t_A	100D	55.48
7AQG_B	100D	NA
7epb_D	100D	NA
7KDU_C	100D	55.51
7KJI_A	100D	NA
7km5_D	100D	NA
7L6V_C	100D	60
7M1H_C	100D	57.58
7M1H_E	100D	81.33
7M1H_F	100D	75.12
7RXC_N	100D	64.04
3k74_B	100E	NA
4EIG_B	100E	NA
4LGR_B	100E	NA
4LHJ_B	100E	68.79
4M3K_B	100E	NA
4MQT_B	100E	NA
4W2Q_G	100E	NA
4X7C_C	100E	NA
5DFZ_E	100E	NA
5EUL_V	100E	NA
5hm1_B	100E	NA
5HVF_B	100E	NA
5IVO_A	100E	74.74
5JQH_D	100E	NA
5M2W_B	100E	NA
5M30_F	100E	NA
5O04_F	100E	NA
5O05_D	100E	NA
5VXJ_J	100E	NA
5VXL_B	100E	NA
6CK8_B	100E	59.65
6FPV_A	100E	69.1
6GJS_C	100E	NA
6gju_C	100E	NA
6h16_B	100E	NA
6itc_V	100E	NA
6o3c_B	100E	51.15
6OBC_B	100E	NA
6OBE_B	100E	NA
6QUP_B	100E	NA
6QV1_E	100E	NA
6TYL_J	100E	81.32
6v80_J	100E	NA
6X04_B	100E	NA
6XZU_A	100E	NA
6Y0E_B	100E	NA
7a4t_A	100E	NA
7AQG_B	100E	NA
7epb_D	100E	NA
7KDU_C	100E	63.94
7KJI_A	100E	NA
7km5_D	100E	NA
7L6V_C	100E	64.18
7M1H_C	100E	NA
7M1H_E	100E	84.36
7M1H_F	100E	77.3
7RXC_N	100E	NA
3k74_B	100F	NA
4EIG_B	100F	NA
4LGR_B	100F	NA
4LHJ_B	100F	NA
4M3K_B	100F	NA
4MQT_B	100F	NA
4W2Q_G	100F	NA
4X7C_C	100F	NA
5DFZ_E	100F	NA
5EUL_V	100F	NA
5hm1_B	100F	NA
5HVF_B	100F	NA
5IVO_A	100F	NA
5JQH_D	100F	NA
5M2W_B	100F	NA
5M30_F	100F	NA
5O04_F	100F	NA
5O05_D	100F	NA
5VXJ_J	100F	NA
5VXL_B	100F	NA
6CK8_B	100F	63.99
6FPV_A	100F	73.28
6GJS_C	100F	NA
6gju_C	100F	NA
6h16_B	100F	NA
6itc_V	100F	NA
6o3c_B	100F	57.14
6OBC_B	100F	NA
6OBE_B	100F	NA
6QUP_B	100F	NA
6QV1_E	100F	NA
6TYL_J	100F	NA
6v80_J	100F	NA
6X04_B	100F	NA
6XZU_A	100F	NA
6Y0E_B	100F	NA
7a4t_A	100F	NA
7AQG_B	100F	NA
7epb_D	100F	NA
7KDU_C	100F	75.04
7KJI_A	100F	NA
7km5_D	100F	NA
7L6V_C	100F	68.51
7M1H_C	100F	NA
7M1H_E	100F	NA
7M1H_F	100F	85
7RXC_N	100F	NA
3k74_B	100G	NA
4EIG_B	100G	NA
4LGR_B	100G	NA
4LHJ_B	100G	NA
4M3K_B	100G	NA
4MQT_B	100G	NA
4W2Q_G	100G	NA
4X7C_C	100G	NA
5DFZ_E	100G	NA
5EUL_V	100G	NA
5hm1_B	100G	NA
5HVF_B	100G	NA
5IVO_A	100G	NA
5JQH_D	100G	NA
5M2W_B	100G	NA
5M30_F	100G	NA
5O04_F	100G	NA
5O05_D	100G	NA
5VXJ_J	100G	NA
5VXL_B	100G	NA
6CK8_B	100G	70.46
6FPV_A	100G	NA
6GJS_C	100G	NA
6gju_C	100G	NA
6h16_B	100G	NA
6itc_V	100G	NA
6o3c_B	100G	NA
6OBC_B	100G	NA
6OBE_B	100G	NA
6QUP_B	100G	NA
6QV1_E	100G	NA
6TYL_J	100G	NA
6v80_J	100G	NA
6X04_B	100G	NA
6XZU_A	100G	NA
6Y0E_B	100G	NA
7a4t_A	100G	NA
7AQG_B	100G	NA
7epb_D	100G	NA
7KDU_C	100G	NA
7KJI_A	100G	NA
7km5_D	100G	NA
7L6V_C	100G	NA
7M1H_C	100G	NA
7M1H_E	100G	NA
7M1H_F	100G	NA
7RXC_N	100G	NA
3k74_B	100H	NA
4EIG_B	100H	NA
4LGR_B	100H	NA
4LHJ_B	100H	NA
4M3K_B	100H	NA
4MQT_B	100H	NA
4W2Q_G	100H	NA
4X7C_C	100H	NA
5DFZ_E	100H	NA
5EUL_V	100H	NA
5hm1_B	100H	NA
5HVF_B	100H	NA
5IVO_A	100H	NA
5JQH_D	100H	NA
5M2W_B	100H	NA
5M30_F	100H	NA
5O04_F	100H	NA
5O05_D	100H	NA
5VXJ_J	100H	NA
5VXL_B	100H	NA
6CK8_B	100H	82.69
6FPV_A	100H	NA
6GJS_C	100H	NA
6gju_C	100H	NA
6h16_B	100H	NA
6itc_V	100H	NA
6o3c_B	100H	NA
6OBC_B	100H	NA
6OBE_B	100H	NA
6QUP_B	100H	NA
6QV1_E	100H	NA
6TYL_J	100H	NA
6v80_J	100H	NA
6X04_B	100H	NA
6XZU_A	100H	NA
6Y0E_B	100H	NA
7a4t_A	100H	NA
7AQG_B	100H	NA
7epb_D	100H	NA
7KDU_C	100H	NA
7KJI_A	100H	NA
7km5_D	100H	NA
7L6V_C	100H	NA
7M1H_C	100H	NA
7M1H_E	100H	NA
7M1H_F	100H	NA
7RXC_N	100H	NA
3k74_B	100I	NA
4EIG_B	100I	NA
4LGR_B	100I	NA
4LHJ_B	100I	NA
4M3K_B	100I	NA
4MQT_B	100I	NA
4W2Q_G	100I	NA
4X7C_C	100I	NA
5DFZ_E	100I	NA
5EUL_V	100I	NA
5hm1_B	100I	NA
5HVF_B	100I	NA
5IVO_A	100I	NA
5JQH_D	100I	NA
5M2W_B	100I	NA
5M30_F	100I	NA
5O04_F	100I	NA
5O05_D	100I	NA
5VXJ_J	100I	NA
5VXL_B	100I	NA
6CK8_B	100I	NA
6FPV_A	100I	NA
6GJS_C	100I	NA
6gju_C	100I	NA
6h16_B	100I	NA
6itc_V	100I	NA
6o3c_B	100I	NA
6OBC_B	100I	NA
6OBE_B	100I	NA
6QUP_B	100I	NA
6QV1_E	100I	NA
6TYL_J	100I	NA
6v80_J	100I	NA
6X04_B	100I	NA
6XZU_A	100I	NA
6Y0E_B	100I	NA
7a4t_A	100I	NA
7AQG_B	100I	NA
7epb_D	100I	NA
7KDU_C	100I	NA
7KJI_A	100I	NA
7km5_D	100I	NA
7L6V_C	100I	NA
7M1H_C	100I	NA
7M1H_E	100I	NA
7M1H_F	100I	NA
7RXC_N	100I	NA
3k74_B	100J	NA
4EIG_B	100J	NA
4LGR_B	100J	NA
4LHJ_B	100J	NA
4M3K_B	100J	NA
4MQT_B	100J	NA
4W2Q_G	100J	NA
4X7C_C	100J	NA
5DFZ_E	100J	NA
5EUL_V	100J	NA
5hm1_B	100J	NA
5HVF_B	100J	NA
5IVO_A	100J	NA
5JQH_D	100J	NA
5M2W_B	100J	NA
5M30_F	100J	NA
5O04_F	100J	NA
5O05_D	100J	NA
5VXJ_J	100J	NA
5VXL_B	100J	NA
6CK8_B	100J	NA
6FPV_A	100J	NA
6GJS_C	100J	NA
6gju_C	100J	NA
6h16_B	100J	NA
6itc_V	100J	NA
6o3c_B	100J	NA
6OBC_B	100J	NA
6OBE_B	100J	NA
6QUP_B	100J	NA
6QV1_E	100J	NA
6TYL_J	100J	NA
6v80_J	100J	NA
6X04_B	100J	NA
6XZU_A	100J	NA
6Y0E_B	100J	NA
7a4t_A	100J	NA
7AQG_B	100J	NA
7epb_D	100J	NA
7KDU_C	100J	NA
7KJI_A	100J	NA
7km5_D	100J	NA
7L6V_C	100J	NA
7M1H_C	100J	NA
7M1H_E	100J	NA
7M1H_F	100J	NA
7RXC_N	100J	NA
3k74_B	101	58.93
4EIG_B	101	89.67
4LGR_B	101	81.89
4LHJ_B	101	80.72
4M3K_B	101	88.98
4MQT_B	101	86.44
4W2Q_G	101	71.41
4X7C_C	101	58.83
5DFZ_E	101	92.29
5EUL_V	101	93.06
5hm1_B	101	86.54
5HVF_B	101	87.84
5IVO_A	101	81.83
5JQH_D	101	85.12
5M2W_B	101	89.76
5M30_F	101	89.76
5O04_F	101	91.81
5O05_D	101	84.5
5VXJ_J	101	94.46
5VXL_B	101	91.34
6CK8_B	101	89.07
6FPV_A	101	83.61
6GJS_C	101	89.53
6gju_C	101	94.94
6h16_B	101	88.23
6itc_V	101	90.62
6o3c_B	101	72.77
6OBC_B	101	92.52
6OBE_B	101	90.71
6QUP_B	101	87.05
6QV1_E	101	91.01
6TYL_J	101	85.9
6v80_J	101	87.68
6X04_B	101	92.94
6XZU_A	101	71.47
6Y0E_B	101	92.23
7a4t_A	101	74.66
7AQG_B	101	96.13
7epb_D	101	86.57
7KDU_C	101	84.51
7KJI_A	101	89.29
7km5_D	101	80.53
7L6V_C	101	79.61
7M1H_C	101	72
7M1H_E	101	90.82
7M1H_F	101	88.32
7RXC_N	101	79.87
3k74_B	102	64.6
4EIG_B	102	95.83
4LGR_B	102	90.91
4LHJ_B	102	91.1
4M3K_B	102	93.16
4MQT_B	102	91.59
4W2Q_G	102	87.72
4X7C_C	102	62.1
5DFZ_E	102	93.77
5EUL_V	102	94.01
5hm1_B	102	90.2
5HVF_B	102	90.92
5IVO_A	102	89.83
5JQH_D	102	91.07
5M2W_B	102	93.51
5M30_F	102	93.51
5O04_F	102	94.02
5O05_D	102	91.94
5VXJ_J	102	96.48
5VXL_B	102	94
6CK8_B	102	93.58
6FPV_A	102	89.7
6GJS_C	102	92.25
6gju_C	102	96.96
6h16_B	102	92.21
6itc_V	102	92.47
6o3c_B	102	87.53
6OBC_B	102	95.84
6OBE_B	102	93.1
6QUP_B	102	92.49
6QV1_E	102	94.31
6TYL_J	102	89.83
6v80_J	102	91.58
6X04_B	102	94.25
6XZU_A	102	87.41
6Y0E_B	102	95.58
7a4t_A	102	87.64
7AQG_B	102	97.49
7epb_D	102	91.25
7KDU_C	102	90.37
7KJI_A	102	92.31
7km5_D	102	91.66
7L6V_C	102	89.08
7M1H_C	102	87.27
7M1H_E	102	94.97
7M1H_F	102	92.46
7RXC_N	102	90.22
3k74_B	103	74.95
4EIG_B	103	97.23
4LGR_B	103	94.91
4LHJ_B	103	95.21
4M3K_B	103	95.91
4MQT_B	103	94.69
4W2Q_G	103	92.9
4X7C_C	103	72.96
5DFZ_E	103	95.69
5EUL_V	103	96.24
5hm1_B	103	94.07
5HVF_B	103	94.6
5IVO_A	103	93.77
5JQH_D	103	94.96
5M2W_B	103	96.1
5M30_F	103	96.1
5O04_F	103	95.91
5O05_D	103	95.28
5VXJ_J	103	97.67
5VXL_B	103	96
6CK8_B	103	96.03
6FPV_A	103	93.82
6GJS_C	103	95.44
6gju_C	103	98.08
6h16_B	103	95.45
6itc_V	103	95.25
6o3c_B	103	92.26
6OBC_B	103	97.18
6OBE_B	103	96.25
6QUP_B	103	95.63
6QV1_E	103	96.24
6TYL_J	103	93.86
6v80_J	103	95.48
6X04_B	103	96.54
6XZU_A	103	92.49
6Y0E_B	103	96.38
7a4t_A	103	92.89
7AQG_B	103	98.09
7epb_D	103	94.9
7KDU_C	103	94.6
7KJI_A	103	95.36
7km5_D	103	95.48
7L6V_C	103	94.23
7M1H_C	103	92.9
7M1H_E	103	96.78
7M1H_F	103	95.82
7RXC_N	103	94.53

## Sheet: Sup. Figure 8e
prediction	rmsd_all	rmsd_CDR3	CDR3.class	confidence
3k74_B	0.41	4.53	extended	low
4EIG_B	0.407	1.347	extended	high
4LGR_B	0.506	4.74	extended	high
4LHJ_B	0.867	7.998	extended	low
4M3K_B	0.677	8.291	extended	high
4MQT_B	0.677	3.082	extended	high
4W2Q_G	0.622	3.922	extended	low
4X7C_C	0.815	6.483	extended	low
5DFZ_E	1	0.817	extended	high
5EUL_V	0.707	2.324	extended	high
5hm1_B	0.588	5.011	extended	high
5HVF_B	0.542	3.024	extended	high
5IVO_A	0.713	3.632	extended	high
5JQH_D	0.593	1.39	extended	high
5M2W_B	0.543	1.33	extended	high
5M30_F	0.639	1.415	extended	high
5O04_F	0.841	1.123	extended	high
5O05_D	0.81	2.578	extended	high
5VXJ_J	0.456	0.949	extended	high
5VXL_B	0.605	0.708	extended	high
6CK8_B	0.424	8.656	extended	high
6FPV_A	0.774	3.33	extended	high
6GJS_C	0.662	2.576	extended	high
6gju_C	0.698	3.209	extended	high
6h16_B	0.515	3.971	extended	high
6itc_V	0.899	1.358	extended	high
6o3c_B	0.622	5.737	extended	low
6OBC_B	0.618	1.013	extended	high
6OBE_B	0.728	1.154	extended	high
6QUP_B	0.445	4.278	extended	high
6QV1_E	0.752	1.463	extended	high
6TYL_J	0.843	6.99	extended	high
6v80_J	0.941	5.981	extended	high
6X04_B	0.601	0.99	extended	high
6XZU_A	0.653	9.709	extended	low
6Y0E_B	0.355	1.12	extended	high
7a4t_A	0.649	4.574	extended	low
7AQG_B	0.681	0.577	extended	high
7epb_D	1.048	3.09	extended	high
7KDU_C	0.768	6.89	extended	high
7KJI_A	0.621	1.074	extended	high
7km5_D	0.649	3.177	extended	low
7L6V_C	0.714	3.383	extended	low
7M1H_C	0.661	7.547	extended	low
7M1H_E	0.77	2.965	extended	high
7M1H_F	0.837	1.974	extended	high
7RXC_N	0.537	3.239	extended	low

## Sheet: Sup. Figure 8f
prediction	rmsd_all	rmsd_CDR3	CDR3.class	confidence
3k74_B	0.41	4.53	extended	low
4EIG_B	0.407	1.347	extended	high
4LGR_B	0.506	4.74	extended	high
4LHJ_B	0.867	7.998	extended	low
4M3K_B	0.677	8.291	extended	high
4MQT_B	0.677	3.082	extended	high
4W2Q_G	0.622	3.922	extended	low
4X7C_C	0.815	6.483	extended	low
5DFZ_E	1	0.817	extended	high
5EUL_V	0.707	2.324	extended	high
5hm1_B	0.588	5.011	extended	high
5HVF_B	0.542	3.024	extended	high
5IVO_A	0.713	3.632	extended	high
5JQH_D	0.593	1.39	extended	high
5M2W_B	0.543	1.33	extended	high
5M30_F	0.639	1.415	extended	high
5O04_F	0.841	1.123	extended	high
5O05_D	0.81	2.578	extended	high
5VXJ_J	0.456	0.949	extended	high
5VXL_B	0.605	0.708	extended	high
6CK8_B	0.424	8.656	extended	high
6FPV_A	0.774	3.33	extended	high
6GJS_C	0.662	2.576	extended	high
6gju_C	0.698	3.209	extended	high
6h16_B	0.515	3.971	extended	high
6itc_V	0.899	1.358	extended	high
6o3c_B	0.622	5.737	extended	low
6OBC_B	0.618	1.013	extended	high
6OBE_B	0.728	1.154	extended	high
6QUP_B	0.445	4.278	extended	high
6QV1_E	0.752	1.463	extended	high
6TYL_J	0.843	6.99	extended	high
6v80_J	0.941	5.981	extended	high
6X04_B	0.601	0.99	extended	high
6XZU_A	0.653	9.709	extended	low
6Y0E_B	0.355	1.12	extended	high
7a4t_A	0.649	4.574	extended	low
7AQG_B	0.681	0.577	extended	high
7epb_D	1.048	3.09	extended	high
7KDU_C	0.768	6.89	extended	high
7KJI_A	0.621	1.074	extended	high
7km5_D	0.649	3.177	extended	low
7L6V_C	0.714	3.383	extended	low
7M1H_C	0.661	7.547	extended	low
7M1H_E	0.77	2.965	extended	high
7M1H_F	0.837	1.974	extended	high
7RXC_N	0.537	3.239	extended	low

[truncated: 4 more sheets: Sup. Figure 8g, Sup. Figure 8h, Sup.Figure 9a, Sup. Figure 9b]
